# Supplementary material for: The Fe-S cluster biosynthesis in Enterococcus faecium is essential for anaerobic growth and gastrointestinal colonization
Source: Gut Microbes. 2024 Jun 3;16(1):2359665. doi: 10.1080/19490976.2024.2359665 (PMC11152105; doi:10.1080/19490976.2024.2359665)
Supplement: Supplemental Material [file KGMI_A_2359665_SM2909.zip]

Archive with 13 entries (13 files):
- Figure S1.tif
- Figure S2.tif
- Figure S3.tif
- Figure S4.tif
- Figure S5.tif
- Figure S6.tif
- Table S1 .docx
- Table S2 .xlsx
- Table S3 .xlsx
- Table S4 .xlsx
- Table S5 .docx
- Table S6 .xlsx
- Table S7 .xlsx
