# Supplementary material for: The Fe-S cluster biosynthesis in Enterococcus faecium is essential for anaerobic growth and gastrointestinal colonization
Source: Gut Microbes. 2024 Jun 3;16(1):2359665. doi: 10.1080/19490976.2024.2359665 (PMC11152105; doi:10.1080/19490976.2024.2359665)
Supplement: Supplemental Material [file KGMI_A_2359665_SM2909.zip › Table S2 .xlsx]

## Sheet: Sheet1
Gene id	Total TAs	Annotation	FoldChange(C/A)	BH(A/C)	BH-log10		Table S2 Data for the bubble plot by Tn seq
E980_GM000591	68	MULTISPECIES: Fe-S cluster assembly protein SufB	10.626	8.29905e-07	6.08097
E980_GM001704	128	MULTISPECIES: formate acetyltransferase	6.7485	9.54035e-06	5.02044
E980_GM001703	52	MULTISPECIES: pyruvate formate lyase-activating protein	5.09695	0.000102669	3.98856
E980_GM000587	45	MULTISPECIES: ABC transporter ATP-binding protein	9.62484	0.0041346	2.38357
E980_GM002403	53	ribosomal large subunit pseudouridine synthase%2C RluD subfamily	3.13715	0.0041346	2.38357
E980_GM000589	67	cysteine desulfurase%2C SufS subfamily	89.7933	0.00693495	2.15896
E980_GM001563	31	MULTISPECIES: CBS domain-containing protein	1.87831	0.0500688	1.30043
E980_GM001918	43	MULTISPECIES: superoxide dismutase	0.261656	0.103983	0.983039
E980_GM001542	104	MULTISPECIES: transketolase	1.83306	0.118184	0.927441
E980_GM001607	17	MULTISPECIES: 30S ribosomal protein S20	2.11623	0.141726	0.84855
E980_GM000152	23	conserved hypothetical protein	1.79237	0.147145	0.832254
E980_GM002043	149	efflux ABC transporter%2C permease protein	0.502948	0.147145	0.832254
E980_GM000095	28	MULTISPECIES: hypothetical protein	2.29199	0.214502	0.668569
E980_GM000799	51	channel protein%2C hemolysin III family	2.24372	0.214502	0.668569
E980_GM001728	34	MULTISPECIES: ribulose-phosphate 3-epimerase	2.18016	0.214502	0.668569
E980_GM002551	91	MULTISPECIES: ATP synthase subunit alpha	1.71344	0.214502	0.668569
E980_GM002148	66	glycerol-3-phosphate dehydrogenase	2.65386	0.237021	0.625213
E980_GM000096	48	His/Glu/Gln/Arg/opine family amino ABC transporter%2C permease%2C 3-TM region	1.69626	0.27125	0.56663
E980_GM001414	82	MULTISPECIES: hypothetical protein	0.557887	0.27125	0.56663
E980_GM000880	13	hypothetical protein	0.33093	0.318252	0.497229
E980_GM000015	83	Adenylosuccinate synthetase (EC 6. 3. 4. 4)	1.58043	0.321752	0.492479
E980_GM000128	27	Zinc-specific metallo-regulatory protein	2.06684	0.360527	0.443063
E980_GM000278	31	MULTISPECIES: dTDP-4-dehydrorhamnose 3%2C 5-epimerase	1.85786	0.360527	0.443063
E980_GM000372	92	MULTISPECIES: polysaccharide biosynthesis protein	1.80625	0.360527	0.443063
E980_GM000868	31	MULTISPECIES: flavodoxin	1.79408	0.360527	0.443063
E980_GM001049	25	hypothetical protein	1.74485	0.360527	0.443063
E980_GM001058	92	MULTISPECIES: formate--tetrahydrofolate ligase	1.73451	0.360527	0.443063
E980_GM001346	25	conserved hypothetical protein	1.71319	0.360527	0.443063
E980_GM001428	32	Adenine phosphoribosyltransferase (EC 2. 4. 2. 7)	1.6951	0.360527	0.443063
E980_GM001457	54	RpiR family transcriptional regulator	1.63569	0.360527	0.443063
E980_GM001507	22	MULTISPECIES: branched-chain amino acid transporter	1.54273	0.360527	0.443063
E980_GM001546	25	hypothetical protein HMPREF0352_1508%2C partial	1.53556	0.360527	0.443063
E980_GM001663	91	MULTISPECIES: cell division protein FtsH	1.52595	0.360527	0.443063
E980_GM001845	22	MULTISPECIES: sulfurtransferase	1.52191	0.360527	0.443063
E980_GM001958	46	MULTISPECIES: metal-dependent hydrolase	1.52033	0.360527	0.443063
E980_GM001967	38	N-acetylmuramoyl-L-alanine amidase	1.48308	0.360527	0.443063
E980_GM002137	21	MULTISPECIES: hypothetical protein	0.658384	0.360527	0.443063
E980_GM002230	24	MULTISPECIES: tagatose-bisphosphate aldolase	0.612405	0.360527	0.443063
E980_GM002313	29	LrgA family protein	0.587002	0.360527	0.443063
E980_GM002393	12	hypothetical protein	0.571155	0.360527	0.443063
E980_GM002438	23	hypothetical protein	0.56223	0.360527	0.443063
E980_GM002531	11	MULTISPECIES: 50S ribosomal protein L33	0.551271	0.360527	0.443063
E980_GM002537	43	MULTISPECIES: thiamine pyrophosphokinase	0.522986	0.360527	0.443063
E980_GM002550	48	MULTISPECIES: adenine methyltransferase	0.475895	0.360527	0.443063
E980_GM002622	36	phage major tail protein%2C putative	0.436038	0.360527	0.443063
E980_GM000005	104	DNA topoisomerase (ATP-hydrolyzing) subunit B	2.04041	0.383963	0.41571
E980_GM000011	48	3-phosphoshikimate 1-carboxyvinyltransferase	1.53291	0.383963	0.41571
E980_GM000262	11	conserved hypothetical protein	1.48953	0.383963	0.41571
E980_GM001039	69	hypothetical protein	1.43051	0.383963	0.41571
E980_GM001262	87	MULTISPECIES: hypothetical protein	0.718487	0.383963	0.41571
E980_GM001752	25	MULTISPECIES: 50S ribosomal protein L9	0.577879	0.383963	0.41571
E980_GM001438	90	AMP-binding family protein	1.37558	0.389007	0.410042
E980_GM000438	30	MULTISPECIES: cell division protein	1.61576	0.392963	0.405648
E980_GM001085	45	peptidyl-prolyl cis-trans isomerase%2C cyclophilin-type	1.53622	0.392963	0.405648
E980_GM001459	14	rRNA processing protein	1.49597	0.392963	0.405648
E980_GM001556	136	MULTISPECIES: ribonucleoside-diphosphate reductase subunit alpha	0.735774	0.392963	0.405648
E980_GM001895	69	nucleotide excision repair endonuclease	0.683432	0.392963	0.405648
E980_GM001992	15	hypothetical protein	0.636911	0.392963	0.405648
E980_GM002353	10	conserved hypothetical protein	0.592756	0.392963	0.405648
E980_GM002629	56	dihydrouridine synthase	0.566392	0.392963	0.405648
E980_GM000369	112	PTS system%2C alpha-glucoside-specific IIBC component	1.43264	0.399311	0.398688
E980_GM001170	66	Mg2+ cation transporter	1.39524	0.399311	0.398688
E980_GM001216	181	pyruvate: ferredoxin (flavodoxin) oxidoreductase	1.37236	0.399311	0.398688
E980_GM001355	78	MULTISPECIES: membrane protein	0.738892	0.399311	0.398688
E980_GM001683	19	conserved hypothetical protein	1.4164	0.401844	0.395943
E980_GM001261	56	amino acid-binding ACT: Prephenate dehydrogenase	1.43985	0.408569	0.388735
E980_GM002068	42	transcriptional regulator	1.66166	0.409171	0.388095
E980_GM002343	15	hypothetical protein	0.695063	0.409171	0.388095
E980_GM001461	16	phosphotransferase system%2C galactitol-specific IIB component	1.44644	0.418247	0.378568
E980_GM002433	38	MULTISPECIES: DNA-3-methyladenine glycosylase	0.690429	0.418247	0.378568
E980_GM000447	33	hypothetical protein	0.706846	0.436764	0.359754
E980_GM000126	51	glycerol MIP family major intrinsic protein channel protein	1.62021	0.455316	0.341687
E980_GM000731	63	L-lactate oxidase	0.704499	0.455316	0.341687
E980_GM000029	18	MULTISPECIES: DNA-binding protein	1.59397	0.465758	0.33184
E980_GM000250	105	MULTISPECIES: nicotinate phosphoribosyltransferase	1.59157	0.465758	0.33184
E980_GM000393	15	conserved hypothetical protein	1.50505	0.465758	0.33184
E980_GM000819	65	L-lactate dehydrogenase (EC 1. 1. 1. 27)	1.46903	0.465758	0.33184
E980_GM000820	151	MULTISPECIES: DNA polymerase I	1.43239	0.465758	0.33184
E980_GM000823	33	general stress protein	1.3606	0.465758	0.33184
E980_GM001087	84	MULTISPECIES: uracil transporter	1.34299	0.465758	0.33184
E980_GM001292	68	MULTISPECIES: AI-2E family transporter	1.32714	0.465758	0.33184
E980_GM001359	35	rRNA large subunit m3Psi methyltransferase RlmH	0.759012	0.465758	0.33184
E980_GM001398	55	oligopeptide ABC transporter	0.724617	0.465758	0.33184
E980_GM001501	11	hypothetical protein	0.689832	0.465758	0.33184
E980_GM001515	19	hypothetical protein	0.636285	0.465758	0.33184
E980_GM001814	100	alpha-glycerophosphate oxidase	0.618679	0.465758	0.33184
E980_GM001825	133	MULTISPECIES: preprotein translocase subunit SecA	0.599953	0.465758	0.33184
E980_GM002249	73	DEAD-box ATP-dependent RNA helicase CshB	0.599246	0.465758	0.33184
E980_GM002540	45	Peptide chain release factor 2%3B programmed frameshift-containing'	0.561539	0.465758	0.33184
E980_GM000418	33	MULTISPECIES: TetR family transcriptional regulator	0.650971	0.470776	0.327186
E980_GM000420	59	tyrosyl-tRNA synthetase 1	1.62391	0.471104	0.326883
E980_GM001760	52	tyrosine recombinase XerD	1.50448	0.471104	0.326883
E980_GM001109	9	choloylglycine hydrolase family protein	1.38046	0.481304	0.317581
E980_GM001284	37	Ser/Thr phosphatase family protein	1.37814	0.483642	0.315476
E980_GM000104	103	bacterial extracellular solute-binding protein%2C family 5	1.47151	0.490335	0.309507
E980_GM000301	56	transporter%2C small conductance mechanosensitive ion channel MscS family protein	1.40208	0.490335	0.309507
E980_GM000406	15	hypothetical protein	1.3843	0.490335	0.309507
E980_GM000414	62	Protein of unknown function DUF979	1.32136	0.490335	0.309507
E980_GM000669	22	dihydroxyacetone kinase%2C phosphotransfer subunit	0.775334	0.490335	0.309507
E980_GM001275	19	prepilin-type N-terminal cleavage/methylation domain-containing protein	0.722143	0.490335	0.309507
E980_GM001561	4	hypothetical protein	0.611767	0.490335	0.309507
E980_GM002443	11	hypothetical protein	0.585322	0.490335	0.309507
E980_GM002565	52	conserved hypothetical protein	0.585271	0.490335	0.309507
E980_GM001879	35	putative nicotinate-nucleotide adenylyltransferase	1.53136	0.495208	0.305212
E980_GM002508	19	PTS system cellobiose-specific transporter subunit IIB	1.49129	0.495208	0.305212
E980_GM000331	57	Ribose-phosphate pyrophosphokinase (EC 2. 7. 6. 1)	1.39864	0.501739	0.299522
E980_GM000564	35	MULTISPECIES: tRNA pseudouridine(38-40) synthase TruA	0.7432	0.501739	0.299522
E980_GM001033	16	MULTISPECIES: addiction module antitoxin	1.73455	0.508192	0.293972
E980_GM001471	39	phage transcriptional regulator%2C ArpU family	1.46649	0.508192	0.293972
E980_GM001418	8	hypothetical protein	1.4957	0.512332	0.290449
E980_GM001735	31	guanylate kinase	1.4748	0.512332	0.290449
E980_GM001955	122	hypothetical protein	1.42999	0.512332	0.290449
E980_GM002111	27	FIG00744866: hypothetical protein'	1.37702	0.512332	0.290449
E980_GM002562	40	conserved hypothetical protein TIGR00255	0.783956	0.512332	0.290449
E980_GM000042	29	MULTISPECIES: 2-deoxyribose-5-phosphate aldolase	1.42252	0.513259	0.289663
E980_GM001350	27	hypothetical protein	1.37493	0.522456	0.28195
E980_GM001625	55	thymidylate synthase	1.38364	0.530157	0.275596
E980_GM001730	9	protein of hypothetical function UPF0223	0.589913	0.530157	0.275596
E980_GM000012	25	MULTISPECIES: hypothetical protein	1.58409	0.532057	0.274042
E980_GM000519	23	peroxiredoxin%2C Ohr subfamily	1.49272	0.532057	0.274042
E980_GM000727	27	MULTISPECIES: dihydrofolate reductase	1.40981	0.532057	0.274042
E980_GM000826	26	MULTISPECIES: N-acetyltransferase	1.35217	0.532057	0.274042
E980_GM001242	91	23S rRNA (uracil-5-)-methyltransferase RumA	1.30949	0.532057	0.274042
E980_GM001245	27	MULTISPECIES: peptide methionine sulfoxide reductase	0.788238	0.532057	0.274042
E980_GM001354	64	PpiC-type peptidyl-prolyl cis-trans isomerase	0.780302	0.532057	0.274042
E980_GM001400	55	Ribonucleotide reductase of class Ib (aerobic)2C beta subunit (EC 1. 17. 4. 1)	0.77585	0.532057	0.274042
E980_GM001729	77	MULTISPECIES: hypothetical protein	0.771521	0.532057	0.274042
E980_GM002010	49	IS30 family transposase	0.746128	0.532057	0.274042
E980_GM002069	11	hypothetical protein	0.739143	0.532057	0.274042
E980_GM002196	35	putative manganese transport system ATP-binding protein MntA	0.731222	0.532057	0.274042
E980_GM002268	65	phosphate ABC superfamily ATP binding cassette transporter%2C membrane protein	0.658	0.532057	0.274042
E980_GM002354	8	hypothetical protein	0.653704	0.532057	0.274042
E980_GM002367	54	geranylgeranyl diphosphate synthase%2C type II	0.557532	0.532057	0.274042
E980_GM002453	74	MULTISPECIES: aspartyl/glutamyl-tRNA amidotransferase subunit A	0.445374	0.532057	0.274042
E980_GM001332	60	glycerophosphodiester phosphodiesterase family protein	1.30743	0.541153	0.26668
E980_GM001605	11	hypothetical protein	1.32307	0.551643	0.258342
E980_GM002084	30	FIG00628183: hypothetical protein'	1.2938	0.558101	0.253287
E980_GM000427	54	MULTISPECIES: galactose mutarotase	0.791939	0.571246	0.243177
E980_GM002498	61	protein LplC	0.725586	0.576018	0.239564
E980_GM001357	31	hypothetical protein	1.31185	0.578671	0.237568
E980_GM000047	26	hypothetical protein	1.43405	0.583382	0.234047
E980_GM001467	49	MULTISPECIES: ABC transporter permease	1.29038	0.583382	0.234047
E980_GM000576	43	undecaprenyl phosphate 4-deoxy-4-formamido-L-arabinose transferase	1.35923	0.604467	0.218627
E980_GM001412	67	glutamyl-tRNA(Gln) amidotransferase	1.32672	0.604467	0.218627
E980_GM002119	67	putative hemolysin	0.780736	0.604467	0.218627
E980_GM001591	124	MULTISPECIES: transcription antiterminator BglG	1.29431	0.604617	0.21852
E980_GM002121	68	oxidoreductase%2C pyridine nucleotide-disulfide family	0.784095	0.604617	0.21852
E980_GM002222	19	MULTISPECIES: hypothetical protein	0.696034	0.604617	0.21852
E980_GM000480	62	ferrichrome transport system permease protein FhuG	1.34662	0.607131	0.216717
E980_GM000668	41	FIG00628423: hypothetical protein'	1.34027	0.607131	0.216717
E980_GM000907	52	MULTISPECIES: deoxyadenosine kinase	1.29417	0.607131	0.216717
E980_GM001117	188	putative ATP-dependent nuclease subunit B	1.2541	0.607131	0.216717
E980_GM001578	15	MULTISPECIES: hypothetical protein	0.737123	0.607131	0.216717
E980_GM000045	76	MULTISPECIES: heme ABC transporter ATP-binding protein	1.33346	0.613294	0.212331
E980_GM002518	49	tributyrin esterase	0.656999	0.613294	0.212331
E980_GM000981	37	conserved hypothetical protein	1.34652	0.614423	0.211532
E980_GM001686	44	ABC transporter%2C ATP-binding protein	0.807174	0.614423	0.211532
E980_GM000237	21	MULTISPECIES: hypothetical protein	0.766808	0.622952	0.205545
E980_GM000130	60	MULTISPECIES: 3'-5' exoribonuclease YhaM	1.38208	0.624857	0.20422
E980_GM000311	84	M protein trans-acting positive regulator	1.36203	0.624857	0.20422
E980_GM000686	47	exodeoxyribonuclease III	1.33985	0.624857	0.20422
E980_GM000710	41	glutamate ABC superfamily ATP binding cassette transporter%2C ABC protein	1.33659	0.624857	0.20422
E980_GM000893	67	aminobenzoyl-glutamate transport domain protein	1.27993	0.624857	0.20422
E980_GM001047	61	MULTISPECIES: hypothetical protein	1.27364	0.624857	0.20422
E980_GM001186	21	MULTISPECIES: hypothetical protein	1.26618	0.624857	0.20422
E980_GM001204	52	MULTISPECIES: hypothetical protein	0.762416	0.624857	0.20422
E980_GM001443	35	phosphoenolpyruvate-dependent sugar phosphotransferase system%2C EIIA 2	0.761979	0.624857	0.20422
E980_GM001520	41	MULTISPECIES: redox-sensing transcriptional repressor Rex	0.744264	0.624857	0.20422
E980_GM001988	23	toxin-antitoxin system%2C antitoxin component%2C ribbon-helix-helix domain protein	0.704999	0.624857	0.20422
E980_GM002209	8	hypothetical protein	0.696095	0.624857	0.20422
E980_GM002211	41	DNA integration/recombination/inversion protein	0.687524	0.624857	0.20422
E980_GM002303	177	MULTISPECIES: isoleucine--tRNA ligase	0.683139	0.624857	0.20422
E980_GM002454	122	EpsN	0.678701	0.624857	0.20422
E980_GM002637	95	hypothetical protein	0.660691	0.624857	0.20422
E980_GM000704	145	putative calcium-translocating P-type ATPase%2C PMCA-type	2.14458	0.634842	0.197334
E980_GM000953	40	metallo-beta-lactamase domain protein	1.45482	0.634842	0.197334
E980_GM001020	44	membrane protein	1.44973	0.634842	0.197334
E980_GM001264	39	MULTISPECIES: prephenate dehydratase	1.3128	0.634842	0.197334
E980_GM001291	56	putative L-lactate oxidase	0.80632	0.634842	0.197334
E980_GM001600	24	FeoA domain protein	0.738845	0.634842	0.197334
E980_GM001782	22	MULTISPECIES: hypothetical protein	0.73272	0.634842	0.197334
E980_GM002351	74	ABC transporter2C periplasmic spermidine putrescine-binding protein PotD (TC 3. A.1. 11. 1)'	0.694625	0.634842	0.197334
E980_GM002389	28	MULTISPECIES: tRNA (guanosine(46)-N7)-methyltransferase TrmB	0.647668	0.634842	0.197334
E980_GM002447	64	Signal recognition particle2C subunit Ffh SRP54 (TC 3. A.5. 1. 1)'	0.394738	0.634842	0.197334
E980_GM001345	27	lipoprotein%2C putative	1.27201	0.640603	0.193411
E980_GM000903	73	antibiotic resistance protein VanZ	1.26767	0.644695	0.190646
E980_GM001450	193	von Willebrand factor type A domain protein	1.25117	0.659751	0.18062
E980_GM002694	46	16S rRNA methyltransferase GidB	0.676597	0.659751	0.18062
E980_GM000022	46	MULTISPECIES: hypothetical protein	1.47413	0.660538	0.180102
E980_GM000044	25	MULTISPECIES: hypothetical protein	1.40861	0.660538	0.180102
E980_GM000122	77	ABC1 family protein	1.40477	0.660538	0.180102
E980_GM000159	126	phenylalanyl-tRNA synthetase%2C beta subunit	1.40098	0.660538	0.180102
E980_GM000184	18	hypothetical protein	1.35057	0.660538	0.180102
E980_GM000242	26	MULTISPECIES: DNA-3-methyladenine glycosylase I	1.34425	0.660538	0.180102
E980_GM000259	30	MULTISPECIES: hypothetical protein	1.34074	0.660538	0.180102
E980_GM000361	39	MULTISPECIES: polar amino acid ABC transporter ATP-binding protein	1.31756	0.660538	0.180102
E980_GM000432	34	MULTISPECIES: anaerobic ribonucleoside-triphosphate reductase activating protein	1.31556	0.660538	0.180102
E980_GM000502	88	ascorbate-specific PTS system enzyme IIC	1.30769	0.660538	0.180102
E980_GM000504	74	sugar ABC transporter%2C sugar-binding protein%2C putative	1.2998	0.660538	0.180102
E980_GM000735	73	mannonate dehydratase	1.28175	0.660538	0.180102
E980_GM000846	43	hypothetical protein	1.2663	0.660538	0.180102
E980_GM000954	19	MULTISPECIES: hypothetical protein	1.26541	0.660538	0.180102
E980_GM000977	57	cell wall surface anchor family protein	1.25927	0.660538	0.180102
E980_GM000983	77	His/Glu/Gln/Arg/opine family amino ABC transporter%2C permease%2C 3-TM region	1.25477	0.660538	0.180102
E980_GM001001	53	basic membrane protein	1.25273	0.660538	0.180102
E980_GM001012	103	site-specific recombinase%2C phage integrase family	0.838182	0.660538	0.180102
E980_GM001037	43	MULTISPECIES: membrane protein	0.833143	0.660538	0.180102
E980_GM001086	82	pts system fructose-specific eiibbc component	0.83304	0.660538	0.180102
E980_GM001116	120	conserved hypothetical protein	0.832453	0.660538	0.180102
E980_GM001395	55	hypothetical protein	0.830281	0.660538	0.180102
E980_GM001454	66	MULTISPECIES: aspartate kinase	0.817617	0.660538	0.180102
E980_GM001462	70	putative unsaturated glucuronyl hydrolase	0.81283	0.660538	0.180102
E980_GM001574	17	helix-turn-helix domain-containing protein	0.796168	0.660538	0.180102
E980_GM001727	42	putative iron(3+)-hydroxamate import system permease protein FhuB	0.795996	0.660538	0.180102
E980_GM001739	21	predicted protein	0.795926	0.660538	0.180102
E980_GM002046	17	MULTISPECIES: hypothetical protein	0.792174	0.660538	0.180102
E980_GM002082	24	hypothetical protein	0.790463	0.660538	0.180102
E980_GM002112	15	hypothetical protein	0.764354	0.660538	0.180102
E980_GM002191	49	DUF4352 domain-containing protein	0.730713	0.660538	0.180102
E980_GM002197	70	YycH protein	0.719973	0.660538	0.180102
E980_GM002261	10	conserved hypothetical protein	0.696774	0.660538	0.180102
E980_GM002332	12	ACT domain-containing protein (plasmid)	0.69643	0.660538	0.180102
E980_GM002341	47	DegV family EDD domain-containing protein	0.692225	0.660538	0.180102
E980_GM002372	33	NA	0.66948	0.660538	0.180102
E980_GM002580	52	tRNA (adenosine(37)-N6)-dimethylallyltransferase MiaA	0.554229	0.660538	0.180102
E980_GM002635	55	glycosyl transferase%2C group 2 family protein	0.550338	0.660538	0.180102
E980_GM002267	16	hypothetical protein	0.802901	0.662497	0.178816
E980_GM001699	42	hypothetical protein	0.803896	0.667692	0.175424
E980_GM000837	56	MULTISPECIES: prolipoprotein diacylglyceryl transferase	1.35218	0.670883	0.173353
E980_GM000007	16	MULTISPECIES: 30S ribosomal protein S6	0.672088	0.679736	0.16766
E980_GM001389	32	MULTISPECIES: membrane protein	1.36357	0.682509	0.165892
E980_GM001689	68	pyruvate/2-oxoglutarate dehydrogenase complex%2C dihydrolipoamide dehydrogenase	1.29256	0.682509	0.165892
E980_GM000027	58	conserved hypothetical protein	4.9726	0.682881	0.165655
E980_GM000028	68	MULTISPECIES: methionine adenosyltransferase	3.85957	0.682881	0.165655
E980_GM000033	57	MULTISPECIES: phenylalanine--tRNA ligase subunit alpha	3.49489	0.682881	0.165655
E980_GM000151	73	MULTISPECIES: serine--tRNA ligase	3.16661	0.682881	0.165655
E980_GM000167	58	lipid kinase%2C YegS/Rv2252/BmrU family	2.665	0.682881	0.165655
E980_GM000185	66	D-ala D-ala ligase N-terminal domain protein	2.32765	0.682881	0.165655
E980_GM000191	106	MULTISPECIES: phosphoenolpyruvate--protein phosphotransferase	1.58061	0.682881	0.165655
E980_GM000205	9	MULTISPECIES: hypothetical protein	1.56993	0.682881	0.165655
E980_GM000221	31	MULTISPECIES: haloacid dehalogenase	1.56431	0.682881	0.165655
E980_GM000239	22	MULTISPECIES: hypothetical protein	1.53633	0.682881	0.165655
E980_GM000240	26	MULTISPECIES: ATP-dependent protease subunit HslV	1.49127	0.682881	0.165655
E980_GM000253	14	hypothetical protein	1.47339	0.682881	0.165655
E980_GM000279	16	SSU ribosomal protein S14p (S29e) @ SSU ribosomal protein S14p (S29e)2C zinc-independent'	1.4698	0.682881	0.165655
E980_GM000333	33	MULTISPECIES: acetyl-CoA carboxylase carboxyltransferase subunit alpha	1.45082	0.682881	0.165655
E980_GM000368	138	phosphoglycerol transferase	1.4444	0.682881	0.165655
E980_GM000383	25	glyoxalase family protein	1.43912	0.682881	0.165655
E980_GM000413	17	MULTISPECIES: MerR family transcriptional regulator	1.42887	0.682881	0.165655
E980_GM000417	49	MULTISPECIES: mannose-6-phosphate isomerase%2C class I	1.4163	0.682881	0.165655
E980_GM000433	19	transcriptional regulator%2C PadR family	1.41618	0.682881	0.165655
E980_GM000453	27	fructose-like phosphotransferase enzyme IIB component 2	1.41208	0.682881	0.165655
E980_GM000481	46	membrane protein OxaA 1	1.37515	0.682881	0.165655
E980_GM000527	45	MULTISPECIES: LacI family transcriptional regulator	1.36382	0.682881	0.165655
E980_GM000538	24	Glyoxalase/bleomycin resistance protein/dioxygenase	1.35675	0.682881	0.165655
E980_GM000586	15	CAAX amino terminal protease family protein	1.33353	0.682881	0.165655
E980_GM000594	45	5-(carboxyamino)imidazole ribonucleotide synthase	1.31804	0.682881	0.165655
E980_GM000597	17	transglycosylase associated protein	1.31632	0.682881	0.165655
E980_GM000637	25	alpha crystallin family heat shock protein	1.31629	0.682881	0.165655
E980_GM000648	37	hypothetical protein	1.30806	0.682881	0.165655
E980_GM000673	85	MULTISPECIES: pyrimidine nucleoside transporter NupC	1.30305	0.682881	0.165655
E980_GM000808	44	branched-chain amino acid transport protein	1.30208	0.682881	0.165655
E980_GM000816	25	MULTISPECIES: hypothetical protein	1.30195	0.682881	0.165655
E980_GM000914	56	conserved hypothetical protein	1.29767	0.682881	0.165655
E980_GM000968	123	intracellular maltogenic amylase	1.28505	0.682881	0.165655
E980_GM001002	47	hypothetical protein	1.28228	0.682881	0.165655
E980_GM001072	94	MULTISPECIES: hypothetical protein	1.27905	0.682881	0.165655
E980_GM001076	30	MULTISPECIES: hypothetical protein	1.27729	0.682881	0.165655
E980_GM001101	18	universal stress family protein	1.27501	0.682881	0.165655
E980_GM001128	60	branched-chain amino acid ABC transporter%2C permease protein	1.27458	0.682881	0.165655
E980_GM001168	13	von Willebrand factor type A domain protein	1.26865	0.682881	0.165655
E980_GM001244	26	competence protein ComFC	1.26399	0.682881	0.165655
E980_GM001257	34	MULTISPECIES: NAD(P)H-hydrate dehydratase	1.26392	0.682881	0.165655
E980_GM001307	72	flavoprotein family protein	1.26363	0.682881	0.165655
E980_GM001324	47	MULTISPECIES: A/G-specific adenine glycosylase	1.25883	0.682881	0.165655
E980_GM001335	61	DUF4956 domain-containing protein	1.25807	0.682881	0.165655
E980_GM001369	83	Predicted tyrosine transporter2C NhaC family	1.257	0.682881	0.165655
E980_GM001403	53	N-acetylmannosamine kinase	1.25644	0.682881	0.165655
E980_GM001419	24	universal stress family protein	1.25382	0.682881	0.165655
E980_GM001420	47	transglycosylase SLT domain protein	1.25223	0.682881	0.165655
E980_GM001424	66	MULTISPECIES: LD-carboxypeptidase	1.25102	0.682881	0.165655
E980_GM001427	34	A-agglutinin attachment subunit precursor	1.25061	0.682881	0.165655
E980_GM001447	48	dihydrodipicolinate synthase/N-acetylneuraminate lyase	1.25052	0.682881	0.165655
E980_GM001451	41	accessory gene regulator B superfamily	1.24492	0.682881	0.165655
E980_GM001473	34	MULTISPECIES: hypothetical protein	1.24456	0.682881	0.165655
E980_GM001479	41	inositol monophosphatase family protein	1.23566	0.682881	0.165655
E980_GM001486	64	voltage-gated chloride channel protein	1.23301	0.682881	0.165655
E980_GM001506	130	DNA topoisomerase	1.21989	0.682881	0.165655
E980_GM001510	21	hypothetical protein	1.21892	0.682881	0.165655
E980_GM001527	49	fructosamine kinase	0.857656	0.682881	0.165655
E980_GM001575	74	MULTISPECIES: class C sortase	0.855178	0.682881	0.165655
E980_GM001585	81	MULTISPECIES: DNA-binding response regulator	0.852149	0.682881	0.165655
E980_GM001592	45	MULTISPECIES: hypothetical protein	0.849805	0.682881	0.165655
E980_GM001610	56	4-deoxy-L-threo-5-hexosulose-uronate ketol-isomerase (EC 5. 3. 1. 17)	0.847674	0.682881	0.165655
E980_GM001624	207	Phage-like element PBSX protein xkdO	0.847474	0.682881	0.165655
E980_GM001651	102	sugar (Glycoside-Pentoside-Hexuronide) transporter	0.846023	0.682881	0.165655
E980_GM001662	88	carboxypeptidase Taq metallopeptidase	0.842841	0.682881	0.165655
E980_GM001670	188	glycosyl hydrolase%2C family 38	0.840819	0.682881	0.165655
E980_GM001697	111	MULTISPECIES: multidrug ABC transporter permease	0.840152	0.682881	0.165655
E980_GM001712	20	glyoxalase/bleomycin resistance protein/dioxygenase superfamily protein	0.839963	0.682881	0.165655
E980_GM001719	72	drug: H+ antiporter-2 (14 Spanner) (DHA2) family drug resistance MFS transporter	0.835955	0.682881	0.165655
E980_GM001722	67	protein lacX%2C plasmid	0.834178	0.682881	0.165655
E980_GM001726	37	MULTISPECIES: methionine ABC transporter substrate-binding protein	0.833429	0.682881	0.165655
E980_GM001768	31	MULTISPECIES: ComE operon protein 2	0.833186	0.682881	0.165655
E980_GM001790	38	transcriptional antiterminator%2C BglG family	0.831577	0.682881	0.165655
E980_GM001884	24	MULTISPECIES: hypothetical protein	0.829326	0.682881	0.165655
E980_GM001900	19	DNA-binding response regulator%2C CitB family	0.829268	0.682881	0.165655
E980_GM001906	57	diacylglycerol kinase catalytic domain protein	0.828892	0.682881	0.165655
E980_GM001911	28	MULTISPECIES: hypothetical protein	0.828549	0.682881	0.165655
E980_GM001916	12	hypothetical protein	0.823971	0.682881	0.165655
E980_GM001927	35	conserved protein/domain typically associated with flavoprotein oxygenase%2C Dim6/ntab family	0.823636	0.682881	0.165655
E980_GM001935	34	MULTISPECIES: hypothetical protein	0.821147	0.682881	0.165655
E980_GM001942	63	peptide ABC transporter permease	0.818754	0.682881	0.165655
E980_GM002017	80	Msr family ABC-F type ribosomal protection protein	0.812454	0.682881	0.165655
E980_GM002018	34	ABC transporter ATP-binding protein	0.811811	0.682881	0.165655
E980_GM002050	47	MULTISPECIES: TVP38/TMEM64 family protein	0.805758	0.682881	0.165655
E980_GM002056	28	phosphoenolpyruvate-dependent sugar phosphotransferase system%2C eiia 2%2C putative	0.799044	0.682881	0.165655
E980_GM002080	22	ADP-ribose pyrophosphatase%2C putative	0.796282	0.682881	0.165655
E980_GM002099	61	MULTISPECIES: glycosyl hydrolase family 88	0.786836	0.682881	0.165655
E980_GM002107	76	inosine-5'-monophosphate dehydrogenase	0.786556	0.682881	0.165655
E980_GM002210	28	MULTISPECIES: hypothetical protein	0.786217	0.682881	0.165655
E980_GM002224	25	MULTISPECIES: hypothetical protein	0.780781	0.682881	0.165655
E980_GM002278	41	macrolide export ABC superfamily ATP binding cassette transporter%2C ABC protein	0.776432	0.682881	0.165655
E980_GM002288	35	conserved hypothetical protein	0.770374	0.682881	0.165655
E980_GM002298	49	MULTISPECIES: ABC transporter ATP-binding protein	0.768224	0.682881	0.165655
E980_GM002340	17	MULTISPECIES: hypothetical protein	0.754009	0.682881	0.165655
E980_GM002363	19	hypothetical protein	0.751914	0.682881	0.165655
E980_GM002396	51	FIG006988: Lipase/Acylhydrolase with GDSL-like motif	0.741518	0.682881	0.165655
E980_GM002413	21	hypothetical protein	0.732788	0.682881	0.165655
E980_GM002439	37	acyl-CoA thioester hydrolase%2C YbgC/YbaW family	0.730992	0.682881	0.165655
E980_GM002463	36	conserved hypothetical protein	0.728515	0.682881	0.165655
E980_GM002466	87	LytR family transcriptional regulator	0.720102	0.682881	0.165655
E980_GM002494	69	cysteine desulfurase	0.720031	0.682881	0.165655
E980_GM002515	24	MULTISPECIES: ribonuclease HI	0.70025	0.682881	0.165655
E980_GM002521	33	MULTISPECIES: peptide deformylase	0.698163	0.682881	0.165655
E980_GM002559	104	MULTISPECIES: peptide chain release factor 3	0.685276	0.682881	0.165655
E980_GM002606	16	DNA-directed RNA polymerase omega subunit (EC 2. 7. 7. 6)	0.677432	0.682881	0.165655
E980_GM002634	20	hypothetical protein	0.651962	0.682881	0.165655
E980_GM002636	175	MULTISPECIES: polysaccharide biosynthesis protein	0.627422	0.682881	0.165655
E980_GM002673	26	MULTISPECIES: malonate decarboxylase holo-	0.603843	0.682881	0.165655
E980_GM002681	10	hypothetical protein	0.571126	0.682881	0.165655
E980_GM002687	58	MULTISPECIES: hypothetical protein	0.565064	0.682881	0.165655
E980_GM002688	89	DNA polymerase III%2C subunit gamma and tau	0.557041	0.682881	0.165655
E980_GM002697	21	Low molecular weight phosphotyrosine protein phosphatase	0.523398	0.682881	0.165655
E980_GM002699	103	Legionaminic acid biosynthesis protein PtmF	0.380799	0.682881	0.165655
E980_GM001568	52	amino ABC transporter%2C permease%2C 3-TM region%2C His/Glu/Gln/Arg/opine family domain protein	1.22729	0.684391	0.164696
E980_GM002204	61	MULTISPECIES: LacI family transcriptional regulator	0.817488	0.684391	0.164696
E980_GM002479	53	MULTISPECIES: peptide chain release factor 1	0.658313	0.684391	0.164696
E980_GM000110	45	type 2 phosphatidic acid phosphatase family protein	0.857368	0.689158	0.161681
E980_GM000999	77	MULTISPECIES: 1%2C 4-dihydroxy-2-naphthoate polyprenyltransferase	0.822944	0.689158	0.161681
E980_GM002496	59	hypothetical protein	0.812016	0.689158	0.161681
E980_GM002512	44	hypothetical protein	0.788784	0.689158	0.161681
E980_GM002672	50	HMP-PP hydrolase (pyridoxal phosphatase) Cof2C detected in genetic screen for thiamin metabolic genes (PMID: 15292217)	0.648316	0.689158	0.161681
E980_GM002641	24	MULTISPECIES: hypothetical protein	0.715159	0.690021	0.161138
E980_GM001260	55	MULTISPECIES: chorismate synthase	1.28615	0.690131	0.161068
E980_GM001812	84	PTS system%2C fructose subfamily%2C IIA component	1.21997	0.692533	0.159559
E980_GM000522	76	Transposase%2C IS204/IS1001/IS1096/IS1165 (plasmid)	0.847061	0.694501	0.158327
E980_GM002547	52	MULTISPECIES: hypothetical protein	0.795785	0.694501	0.158327
E980_GM002118	32	MULTISPECIES: hypothetical protein	4.82451	0.700933	0.154323
E980_GM001075	31	MULTISPECIES: aminoacyl-tRNA deacylase	1.31348	0.701751	0.153817
E980_GM001936	77	mannitol dehydrogenase domain protein	0.809923	0.701751	0.153817
E980_GM002414	158	Snf2 family helicase	0.809762	0.701751	0.153817
E980_GM002480	105	oxidoreductase family%2C NAD-binding Rossmann fold protein	0.655818	0.701751	0.153817
E980_GM000964	51	hypothetical protein	1.32241	0.706522	0.150874
E980_GM000297	83	putative serine/threonine exchanger SteT	1.26671	0.70741	0.150329
E980_GM000718	41	MULTISPECIES: hypothetical protein	1.25341	0.70741	0.150329
E980_GM000732	35	MULTISPECIES: F0F1 ATP synthase subunit delta	1.25218	0.70741	0.150329
E980_GM000798	63	beta galactosidase small chain	1.24285	0.70741	0.150329
E980_GM000807	117	MULTISPECIES: translation initiation factor IF-2	1.19874	0.70741	0.150329
E980_GM000990	86	hypothetical protein	1.13383	0.70741	0.150329
E980_GM001064	33	MULTISPECIES: N-acetyltransferase	0.847478	0.70741	0.150329
E980_GM001155	41	AzlC family branched-chain amino acid transporter	0.844202	0.70741	0.150329
E980_GM001256	83	IS1380 family transposase	0.836223	0.70741	0.150329
E980_GM001442	43	MULTISPECIES: manganese catalase	0.80888	0.70741	0.150329
E980_GM001523	16	hypothetical protein	0.754231	0.70741	0.150329
E980_GM002587	35	MULTISPECIES: DNA-directed RNA polymerase sigma-70 factor	0.749688	0.70741	0.150329
E980_GM002626	25	MULTISPECIES: hypothetical protein	0.719892	0.70741	0.150329
E980_GM002660	3	MULTISPECIES: hypothetical protein	0.407476	0.70741	0.150329
E980_GM002201	14	hypothetical protein	0.506249	0.713024	0.146896
E980_GM000400	15	MULTISPECIES: hypothetical protein	1.27568	0.713689	0.146491
E980_GM000728	84	citrate carrier protein%2C CCS family	1.23105	0.713689	0.146491
E980_GM001120	60	putative phosphosugar isomerase	1.21825	0.713689	0.146491
E980_GM001432	106	ATP-dependent protease ATP-binding subunit ClpX	1.21641	0.713689	0.146491
E980_GM001489	89	coenzyme A disulfide reductase	0.852602	0.713689	0.146491
E980_GM000136	16	transglycosylase associated family protein	8.86654	0.719386	0.143038
E980_GM000146	11	hypothetical protein	1.53863	0.719386	0.143038
E980_GM000238	95	conserved hypothetical protein%2C YceG family	1.3003	0.719386	0.143038
E980_GM000252	88	DNA repair exonuclease family protein	1.28134	0.719386	0.143038
E980_GM000304	45	MULTISPECIES: trehalose operon repressor	1.26617	0.719386	0.143038
E980_GM000352	13	hypothetical protein	1.26546	0.719386	0.143038
E980_GM000711	65	MULTISPECIES: 23S rRNA (adenine(2503)-C(2))-methyltransferase RlmN	1.23872	0.719386	0.143038
E980_GM001014	46	MULTISPECIES: hypothetical protein	1.22248	0.719386	0.143038
E980_GM001029	51	formate/nitrite transporter family protein	0.861121	0.719386	0.143038
E980_GM001376	56	type I restriction-modification system specificity subunit	0.851521	0.719386	0.143038
E980_GM001422	18	MULTISPECIES: hypothetical protein	0.81937	0.719386	0.143038
E980_GM001929	8	conserved hypothetical protein	0.801006	0.719386	0.143038
E980_GM002006	40	MULTISPECIES: SAM-dependent methyltransferase	0.7976	0.719386	0.143038
E980_GM002187	53	MULTISPECIES: terminase	0.779024	0.719386	0.143038
E980_GM002292	6	DUF4044 domain-containing protein	0.732472	0.719386	0.143038
E980_GM002293	31	Gp35 protein	0.719594	0.719386	0.143038
E980_GM002419	14	predicted protein	0.701876	0.719386	0.143038
E980_GM002456	9	hypothetical protein	0.69045	0.719386	0.143038
E980_GM001497	180	carbamoyl-phosphate synthase%2C large subunit	1.21785	0.721098	0.142006
E980_GM000236	48	MULTISPECIES: GntR family transcriptional regulator	0.844571	0.724614	0.139893
E980_GM002450	48	MULTISPECIES: multidrug ABC transporter ATP-binding protein	0.866507	0.729411	0.137028
E980_GM000161	56	aminotransferase%2C class I/II	1.26538	0.731456	0.135812
E980_GM000162	36	MULTISPECIES: NAD-dependent protein deacylase	1.22144	0.731456	0.135812
E980_GM000923	23	MULTISPECIES: hypothetical protein	0.642329	0.731456	0.135812
E980_GM001084	26	toxin-antitoxin system%2C antitoxin component%2C Xre family	1.75455	0.732932	0.134936
E980_GM002362	17	fructose-like phosphotransferase enzyme IIB component 2	1.25962	0.732932	0.134936
E980_GM002388	38	MULTISPECIES: L-serine dehydratase%2C iron-sulfur-dependent subunit alpha	1.24671	0.732932	0.134936
E980_GM000275	15	hypothetical protein	1.45193	0.734902	0.133771
E980_GM000621	20	PTS family lactose-N%2C N-diacetylchitobiose-beta-glucoside porter component IIA (plasmid)	1.4045	0.734902	0.133771
E980_GM001024	26	hypothetical protein HMPREF3199_02333%2C partial	0.857831	0.734902	0.133771
E980_GM001263	29	MULTISPECIES: shikimate kinase	1.24259	0.735087	0.133662
E980_GM000102	37	3-oxoacyl-(acyl-carrier-protein) reductase	1.45913	0.740816	0.13029
E980_GM000194	64	DEAD-box ATP-dependent RNA helicase CshA family protein	1.2943	0.740816	0.13029
E980_GM000356	59	3-dehydroquinate synthase	1.2553	0.740816	0.13029
E980_GM000528	31	GntR family transcriptional regulator	1.22501	0.740816	0.13029
E980_GM000570	61	binding-protein-dependent transport system inner membrane component	1.19513	0.740816	0.13029
E980_GM001259	117	tyrosine decarboxylase	0.867444	0.740816	0.13029
E980_GM001393	109	MULTISPECIES: amino acid permease	0.830543	0.740816	0.13029
E980_GM001890	89	arginine/ornithine antiporter	0.814877	0.740816	0.13029
E980_GM001982	33	hypothetical protein	0.777194	0.740816	0.13029
E980_GM001402	66	MULTISPECIES: hypothetical protein	1.28735	0.741794	0.129716
E980_GM002071	56	MULTISPECIES: membrane protein	1.28504	0.741794	0.129716
E980_GM002136	16	hypothetical protein	0.832089	0.741794	0.129716
E980_GM002165	60	multiple sugar-binding transport ATP-binding protein MsmK	1.25175	0.743819	0.128533
E980_GM000179	45	PTS system%2C mannose/fructose/sorbose family%2C IIB component	1.35519	0.744928	0.127886
E980_GM000289	37	MULTISPECIES: TVP38/TMEM64 family protein	1.32122	0.744928	0.127886
E980_GM000291	44	hypothetical protein	1.27913	0.744928	0.127886
E980_GM000707	49	ABC transporter%2C permease protein	1.19606	0.744928	0.127886
E980_GM001415	59	MULTISPECIES: hypothetical protein	0.857353	0.744928	0.127886
E980_GM001658	107	MULTISPECIES: pyridine nucleotide-disulfide oxidoreductase	0.852483	0.744928	0.127886
E980_GM001913	67	MULTISPECIES: 23S rRNA (uracil-5-)-methyltransferase RumA	0.825381	0.744928	0.127886
E980_GM002021	19	hypothetical protein Z971_16375%2C partial	0.745485	0.744928	0.127886
E980_GM002203	43	MULTISPECIES: protein-(glutamine-N5) methyltransferase%2C release factor-specific	0.811775	0.748537	0.125787
E980_GM001466	21	predicted protein	0.8003	0.750091	0.124886
E980_GM001333	49	class II Aldolase and Adducin N-terminal domain protein	1.24081	0.751924	0.123826
E980_GM001797	61	protease maturation family protein	1.2372	0.751924	0.123826
E980_GM002275	29	MULTISPECIES: minor structural protein	0.523951	0.751924	0.123826
E980_GM002476	43	hypothetical protein	0.856761	0.752602	0.123435
E980_GM000120	32	MULTISPECIES: death-on-curing family protein	1.26172	0.755318	0.12187
E980_GM000398	36	conserved hypothetical protein	1.25292	0.755318	0.12187
E980_GM000440	84	MULTISPECIES: DNA repair protein RecN	1.24755	0.755318	0.12187
E980_GM000698	116	MULTISPECIES: anaerobic ribonucleoside triphosphate reductase	1.22323	0.755318	0.12187
E980_GM000873	3	hypothetical protein	1.22153	0.755318	0.12187
E980_GM000881	19	hypothetical protein	1.19999	0.755318	0.12187
E980_GM001032	130	single-stranded-DNA-specific exonuclease RecJ	1.1982	0.755318	0.12187
E980_GM001470	48	MULTISPECIES: ABC transporter substrate-binding protein	0.874812	0.755318	0.12187
E980_GM001547	17	MULTISPECIES: hypothetical protein	0.870007	0.755318	0.12187
E980_GM001694	96	drug resistance MFS transporter%2C drug: H+ antiporter-2 (14 Spanner) (DHA2) family protein	0.84046	0.755318	0.12187
E980_GM002002	52	MULTISPECIES: Fis family transcriptional regulator	0.805871	0.755318	0.12187
E980_GM002007	23	MULTISPECIES: hypothetical protein	0.78025	0.755318	0.12187
E980_GM002045	39	glycerophosphodiester phosphodiesterase family protein	0.770924	0.755318	0.12187
E980_GM002083	13	hypothetical protein	0.753045	0.755318	0.12187
E980_GM002128	57	MULTISPECIES: 16S rRNA (cytosine(1402)-N(4))-methyltransferase	0.723817	0.755318	0.12187
E980_GM002190	115	MULTISPECIES: HDIG domain-containing protein	0.705836	0.755318	0.12187
E980_GM002369	42	MULTISPECIES: methionyl-tRNA formyltransferase	0.69256	0.755318	0.12187
E980_GM002556	42	MULTISPECIES: phosphopantothenate--cysteine ligase	0.49518	0.755318	0.12187
E980_GM000951	19	MULTISPECIES: hypothetical protein	0.842274	0.755565	0.121728
E980_GM000902	13	hypothetical protein	1.29561	0.758534	0.120025
E980_GM000024	5	hypothetical protein	1.30276	0.758902	0.119814
E980_GM000309	56	putative transcriptional regulator	1.29367	0.758902	0.119814
E980_GM000335	61	MULTISPECIES: dihydroorotase	1.25848	0.758902	0.119814
E980_GM000349	70	glyceraldehyde-3-phosphate dehydrogenase%2C type I	1.25812	0.758902	0.119814
E980_GM000366	103	glycyl-tRNA synthetase%2C beta subunit	1.25513	0.758902	0.119814
E980_GM000508	17	hypothetical protein	1.24223	0.758902	0.119814
E980_GM000578	83	sensor histidine kinase	1.22313	0.758902	0.119814
E980_GM000605	84	two-component system sensor histidine kinase	1.21417	0.758902	0.119814
E980_GM000670	91	efflux ABC transporter%2C permease protein	1.20722	0.758902	0.119814
E980_GM000702	35	conserved hypothetical protein	1.20205	0.758902	0.119814
E980_GM000780	72	putative general stress protein A	1.20076	0.758902	0.119814
E980_GM000879	30	Pyrrolidone-carboxylate peptidase (EC 3. 4. 19. 3)	1.19775	0.758902	0.119814
E980_GM000892	60	GroES-like protein	1.19598	0.758902	0.119814
E980_GM000906	75	Translation elongation factor Tu: Small GTP-binding protein domain	1.19423	0.758902	0.119814
E980_GM001238	89	voltage-gated cchloride transporter%2C chloride channel family protein	1.18219	0.758902	0.119814
E980_GM001265	58	zinc-binding alcohol dehydrogenase family protein	0.876457	0.758902	0.119814
E980_GM001352	69	MULTISPECIES: phage head morphogenesis protein	0.862409	0.758902	0.119814
E980_GM001499	35	DUF421 domain-containing protein	0.859081	0.758902	0.119814
E980_GM001553	60	hypothetical protein	0.857678	0.758902	0.119814
E980_GM001672	84	hypothetical protein	0.857517	0.758902	0.119814
E980_GM001771	66	hypothetical protein	0.851068	0.758902	0.119814
E980_GM001898	129	MULTISPECIES: phage portal protein	0.834363	0.758902	0.119814
E980_GM002125	49	SatC	0.825928	0.758902	0.119814
E980_GM002140	27	MULTISPECIES: hypothetical protein	0.821867	0.758902	0.119814
E980_GM002212	19	MazG nucleotide pyrophosphohydrolase domain protein	0.799015	0.758902	0.119814
E980_GM002256	53	hypothetical protein	0.797104	0.758902	0.119814
E980_GM002289	92	glycosyl transferase	0.758523	0.758902	0.119814
E980_GM002290	31	oligo-1%2C 6-glucosidase	0.75425	0.758902	0.119814
E980_GM002390	25	hypothetical protein	0.733057	0.758902	0.119814
E980_GM002477	46	VanZ-like protein	0.71116	0.758902	0.119814
E980_GM002628	17	MULTISPECIES: malonate decarboxylase acyl carrier protein	0.528461	0.758902	0.119814
E980_GM002651	47	spermidine/putrescine ABC superfamily ATP binding cassette transporter%2C membrane protein%2C partial	0.279675	0.758902	0.119814
E980_GM001270	38	lactose ABC transporter permease	0.782207	0.760202	0.119071
E980_GM002154	43	PTS system mannose/fructose/sorbose specific IID component	0.724715	0.760202	0.119071
E980_GM002033	131	MULTISPECIES: hypothetical protein	1.17896	0.764638	0.116544
E980_GM002517	32	MULTISPECIES: TetR family transcriptional regulator	1.13348	0.764638	0.116544
E980_GM000171	38	MULTISPECIES: membrane protein	1.34361	0.772813	0.111926
E980_GM000210	58	conserved hypothetical protein	1.30994	0.772813	0.111926
E980_GM000217	47	MULTISPECIES: zinc ABC transporter substrate-binding protein	1.27508	0.772813	0.111926
E980_GM000292	14	MULTISPECIES: DNA-binding protein	1.27269	0.772813	0.111926
E980_GM000303	72	two-component system sensor histidine kinase	1.26555	0.772813	0.111926
E980_GM000319	55	MULTISPECIES: ABC transporter substrate-binding protein	1.23093	0.772813	0.111926
E980_GM000473	61	branched-chain-amino-acid transaminase	1.22512	0.772813	0.111926
E980_GM000529	35	MULTISPECIES: phosphonate ABC transporter ATP-binding protein	1.21666	0.772813	0.111926
E980_GM000574	96	MULTISPECIES: zinc ABC transporter substrate-binding protein AdcA	1.21133	0.772813	0.111926
E980_GM000703	57	signal peptide peptidase SppA%2C 36K type	1.20854	0.772813	0.111926
E980_GM000787	85	oligosaccharide: H+ symporter	1.20619	0.772813	0.111926
E980_GM000895	36	MULTISPECIES: FUSC family protein	1.20284	0.772813	0.111926
E980_GM000917	23	MULTISPECIES: cytidine deaminase	1.1883	0.772813	0.111926
E980_GM000974	65	LPXTG-domain-containing protein cell wall anchor domain	1.1852	0.772813	0.111926
E980_GM001091	40	lactaldehyde reductase	0.885341	0.772813	0.111926
E980_GM001218	33	hypothetical protein	0.870102	0.772813	0.111926
E980_GM001226	62	MULTISPECIES: aminopeptidase	0.867742	0.772813	0.111926
E980_GM001478	47	conserved hypothetical protein	0.865553	0.772813	0.111926
E980_GM001480	105	IS256 family transposase	0.864369	0.772813	0.111926
E980_GM001559	58	conserved hypothetical protein	0.86228	0.772813	0.111926
E980_GM001668	24	transcriptional regulator%2C effector binding domain protein	0.859219	0.772813	0.111926
E980_GM001681	139	transcriptional antiterminator bglG: Sigma-54 factor	0.857007	0.772813	0.111926
E980_GM001756	64	hypothetical protein	0.831309	0.772813	0.111926
E980_GM001802	62	hypothetical protein	0.82989	0.772813	0.111926
E980_GM001846	19	acetyltransferase%2C gnat family	0.822087	0.772813	0.111926
E980_GM001926	54	MULTISPECIES: ribosomal protein L11 methyltransferase	0.792937	0.772813	0.111926
E980_GM001969	97	MULTISPECIES: potassium transporter Kup	0.785399	0.772813	0.111926
E980_GM001981	58	MULTISPECIES: AraC family transcriptional regulator	0.774397	0.772813	0.111926
E980_GM002130	79	transcriptional regulator%2C DeoR family	0.762327	0.772813	0.111926
E980_GM002214	39	MULTISPECIES: ribosomal large subunit pseudouridine synthase B	0.761395	0.772813	0.111926
E980_GM002245	64	poly-gamma-glutamate biosynthesis protein	0.760396	0.772813	0.111926
E980_GM002280	57	spermidine/putrescine ABC superfamily ATP binding cassette transporter%2C membrane protein	0.756839	0.772813	0.111926
E980_GM002422	12	hypothetical protein	0.748621	0.772813	0.111926
E980_GM002431	23	MULTISPECIES: hypothetical protein	0.729754	0.772813	0.111926
E980_GM002572	11	hypothetical protein	0.650691	0.772813	0.111926
E980_GM002616	29	MULTISPECIES: ArgR family transcriptional regulator	0.601786	0.772813	0.111926
E980_GM002650	96	proposed amino acid ligase found clustered with an amidotransferase	0.462716	0.772813	0.111926
E980_GM000215	38	esterase	1.24942	0.777407	0.109352
E980_GM000425	32	MULTISPECIES: TetR family transcriptional regulator	1.19641	0.777407	0.109352
E980_GM000757	109	hypothetical protein	0.877806	0.777407	0.109352
E980_GM001696	57	TPR domain transcriptional regulator%2C Cro/CI family%2C putative	0.857543	0.777407	0.109352
E980_GM001844	15	MULTISPECIES: L-rhamnose mutarotase	0.725834	0.777407	0.109352
E980_GM001899	117	V-type ATP synthase subunit I	0.649397	0.777407	0.109352
E980_GM001968	73	glycosyltransferase%2C group 1 family protein	0.642131	0.777407	0.109352
E980_GM002653	184	MULTISPECIES: DNA-directed RNA polymerase subunit beta	0.423965	0.777407	0.109352
E980_GM001714	67	methylenetetrahydrofolate--tRNA-(uracil(54)- C(5))-methyltransferase (FADH(2)-oxidizing) TrmFO	1.19497	0.778889	0.108524
E980_GM000952	25	helix-turn-helix protein	1.22508	0.781521	0.107059
E980_GM001919	37	cell wall teichoic acid glycosylation protein GtcA family protein	0.724996	0.782307	0.106623
E980_GM000500	49	dihydrodipicolinate synthase	0.848644	0.782845	0.106324
E980_GM000601	32	MULTISPECIES: RDD family protein	1.17553	0.783326	0.106058
E980_GM000739	43	M protein trans-acting positive regulator	0.870511	0.783326	0.106058
E980_GM001227	49	MULTISPECIES: cell surface protein	0.796365	0.783326	0.106058
E980_GM000177	66	MULTISPECIES: transcriptional regulator	1.25443	0.790156	0.102287
E980_GM000512	54	antibiotic ABC transporter permease	0.888858	0.790156	0.102287
E980_GM000665	56	putative galactose mutarotase	0.866852	0.790156	0.102287
E980_GM000958	44	hypothetical protein	0.834012	0.790156	0.102287
E980_GM001823	36	MULTISPECIES: DsbA family protein	0.786253	0.790156	0.102287
E980_GM002408	38	MULTISPECIES: noncanonical pyrimidine nucleotidase%2C YjjG family	0.729885	0.790156	0.102287
E980_GM002417	77	MULTISPECIES: glycoside hydrolase family 28	0.867447	0.794427	0.0999462
E980_GM002462	9	hypothetical protein	0.730025	0.794427	0.0999462
E980_GM000163	50	maltose O-acetyltransferase%2C putative	0.865278	0.796565	0.0987786
E980_GM000268	57	hypothetical protein	0.818556	0.797264	0.0983981
E980_GM002473	76	twin-arginine translocation pathway signal	0.876319	0.798434	0.0977612
E980_GM002491	44	conserved membrane protein YteU%2C putative	0.804085	0.798434	0.0977612
E980_GM000835	121	MULTISPECIES: oligoendopeptidase F	1.22156	0.799629	0.0971117
E980_GM002409	23	MULTISPECIES: membrane protein	1.19637	0.799629	0.0971117
E980_GM002193	28	YbaK/proline--tRNA ligase associated domain protein	0.780749	0.800866	0.0964403
E980_GM001538	90	pyridine nucleotide-disulfide oxidoreductase	0.684199	0.803935	0.0947791
E980_GM001165	99	putative glycosyl transferase (family 14) protein	1.37498	0.807132	0.0930553
E980_GM001945	102	MULTISPECIES: sodium-independent anion transporter	1.21633	0.807132	0.0930553
E980_GM002028	22	hypothetical protein	0.765529	0.807132	0.0930553
E980_GM002117	8	hypothetical protein	0.741299	0.807132	0.0930553
E980_GM002253	8	hypothetical protein	0.57357	0.807132	0.0930553
E980_GM001469	66	MULTISPECIES: L-lactate dehydrogenase	1.18443	0.808542	0.0922974
E980_GM002374	45	hypothetical protein	1.18062	0.808542	0.0922974
E980_GM001406	53	binding-protein-dependent transport system inner membrane component	0.852158	0.808608	0.092262
E980_GM000285	63	MULTISPECIES: RNA methyltransferase	1.24349	0.811293	0.0908224
E980_GM000327	46	UTP--glucose-1-phosphate uridylyltransferase	1.2268	0.811293	0.0908224
E980_GM000385	53	peptidase%2C S54 family	1.22419	0.811293	0.0908224
E980_GM000399	9	FIG00627422: hypothetical protein'	1.21211	0.811293	0.0908224
E980_GM000530	69	competence/damage-inducible protein CinA N- domain%2C putative	1.20899	0.811293	0.0908224
E980_GM000531	80	xanthine/uracil permease family protein	1.20806	0.811293	0.0908224
E980_GM000540	33	beta-Ala-Xaa dipeptidase	1.20732	0.811293	0.0908224
E980_GM000649	101	alkyl hydroperoxide reductase%2C F subunit	1.20682	0.811293	0.0908224
E980_GM000714	39	putative toxin-antitoxin system%2C toxin component	1.18477	0.811293	0.0908224
E980_GM001082	44	Mn-containing catalase(EC: 1. 11. 1. 6)	1.18112	0.811293	0.0908224
E980_GM001119	78	MULTISPECIES: xanthine permease	1.16735	0.811293	0.0908224
E980_GM001391	112	ATP-dependent DNA helicase RecQ	1.16636	0.811293	0.0908224
E980_GM001498	33	transcriptional antiterminator	0.867954	0.811293	0.0908224
E980_GM001522	200	hypothetical protein	0.862651	0.811293	0.0908224
E980_GM001528	23	MULTISPECIES: hypothetical protein	0.860618	0.811293	0.0908224
E980_GM001581	44	hypothetical protein	0.8471	0.811293	0.0908224
E980_GM001622	61	MULTISPECIES: carbamoyl phosphate synthase small subunit	0.828297	0.811293	0.0908224
E980_GM001654	7	conserved hypothetical protein	0.826012	0.811293	0.0908224
E980_GM001931	50	MULTISPECIES: geranylgeranyl pyrophosphate synthase	0.80279	0.811293	0.0908224
E980_GM001972	11	hypothetical protein HMPREF3199_00983%2C partial	0.791265	0.811293	0.0908224
E980_GM002147	30	MULTISPECIES: hypothetical protein	0.784668	0.811293	0.0908224
E980_GM002578	81	phosphoglucomutase/phosphomannomutase family protein	0.783997	0.811293	0.0908224
E980_GM002665	26	hypothetical protein	0.69929	0.811293	0.0908224
E980_GM001100	8	MULTISPECIES: hypothetical protein	1.25011	0.814696	0.0890044
E980_GM002563	112	glycerophosphoryl diester phosphodiesterase family protein	0.87425	0.814696	0.0890044
E980_GM000100	48	conserved hypothetical protein	1.30865	0.815779	0.0884274
E980_GM000332	98	hypothetical protein	1.18844	0.815779	0.0884274
E980_GM001015	58	MULTISPECIES: dipeptide/oligopeptide/nickel ABC transporter ATP-binding protein	0.889562	0.815779	0.0884274
E980_GM001763	179	hypothetical membrane spanning protein	0.873891	0.815779	0.0884274
E980_GM000207	36	metal dependent phosphohydrolase	1.20612	0.817204	0.0876697
E980_GM001526	31	MULTISPECIES: C4-dicarboxylate ABC transporter	0.768279	0.817204	0.0876697
E980_GM001695	48	MULTISPECIES: LacI family transcriptional regulator	0.784899	0.818351	0.0870603
E980_GM000087	125	MULTISPECIES: ATP-dependent chaperone ClpB	1.2456	0.818716	0.0868667
E980_GM000397	54	MULTISPECIES: inosine-uridine preferring nucleoside hydrolase	1.21211	0.818716	0.0868667
E980_GM000788	21	conserved hypothetical protein	1.20615	0.818716	0.0868667
E980_GM001028	125	two-component system sensor histidine kinase	0.893957	0.818716	0.0868667
E980_GM001306	65	major capsid protein	0.849014	0.818716	0.0868667
E980_GM002038	24	conserved hypothetical protein	0.784848	0.818716	0.0868667
E980_GM002287	77	MULTISPECIES: D-alanyl-lipoteichoic acid biosynthesis protein DltD	0.778376	0.818716	0.0868667
E980_GM002495	57	DNA-directed RNA polymerase subunit alpha	0.742514	0.818716	0.0868667
E980_GM000721	5	predicted protein	1.19202	0.818852	0.0867944
E980_GM001318	59	intracellular protease/amidase	1.16073	0.819155	0.0866338
E980_GM000316	26	MULTISPECIES: S-ribosylhomocysteine lyase	0.866914	0.820316	0.0860187
E980_GM000357	77	MULTISPECIES: amino acid permease	0.877848	0.821511	0.0853869
E980_GM002031	37	O-methyltransferase family protein	0.759637	0.822017	0.0851193
E980_GM001652	26	phosphoribosylaminoimidazole carboxylase%2C catalytic subunit	1.16783	0.822865	0.0846713
E980_GM002560	32	MULTISPECIES: guanylate kinase	0.736346	0.822865	0.0846713
E980_GM001383	58	PTS system mannose/fructose/sorbose specific IID component	1.17737	0.823152	0.0845198
E980_GM001490	76	MULTISPECIES: type I glutamate--ammonia ligase	1.14978	0.823152	0.0845198
E980_GM002079	48	delta-1-pyrroline-5-carboxylate synthetase	0.835405	0.823152	0.0845198
E980_GM002599	15	MULTISPECIES: hypothetical protein	0.748236	0.823152	0.0845198
E980_GM000515	43	flavodoxin-like protein	0.647292	0.824065	0.0840384
E980_GM000464	62	LacI family transcriptional regulator	1.24214	0.825768	0.0831421
E980_GM001636	82	PTS system beta-glucoside-specific EIIBCA component family protein	1.19707	0.825768	0.0831421
E980_GM002465	38	hypothetical protein	1.19273	0.826042	0.0829976
E980_GM000346	77	PTS system%2C lactose/cellobiose family IIC component	0.826023	0.826879	0.0825582
E980_GM002003	19	MULTISPECIES: division/cell wall cluster transcriptional repressor MraZ	0.764218	0.829044	0.0814223
E980_GM000048	32	alkyl hydroperoxide reductase subunit C	1.23181	0.831326	0.0802287
E980_GM000089	41	haloacid dehalogenase	1.19423	0.831326	0.0802287
E980_GM000129	57	MULTISPECIES: hypothetical protein	1.1842	0.831326	0.0802287
E980_GM000563	19	MULTISPECIES: phospholipase/carboxylesterase	1.17801	0.831326	0.0802287
E980_GM000618	39	MULTISPECIES: phosphonoacetaldehyde hydrolase	1.17676	0.831326	0.0802287
E980_GM000624	61	phosphopentomutase	1.16788	0.831326	0.0802287
E980_GM000723	164	hypothetical protein	1.16061	0.831326	0.0802287
E980_GM000736	45	phosphomethylpyrimidine kinase	1.15738	0.831326	0.0802287
E980_GM001139	50	MULTISPECIES: murein hydrolase effector protein	0.86667	0.831326	0.0802287
E980_GM001392	115	M protein trans-acting positive regulator	0.845409	0.831326	0.0802287
E980_GM001785	79	MULTISPECIES: L-arabinose isomerase	0.838645	0.831326	0.0802287
E980_GM001796	13	hypothetical protein	0.830489	0.831326	0.0802287
E980_GM001865	10	CAT RNA binding domain protein	0.790631	0.831326	0.0802287
E980_GM002240	27	MULTISPECIES: crossover junction endodeoxyribonuclease RuvA	0.775407	0.831326	0.0802287
E980_GM002305	41	phage protein%2C putative	0.76576	0.831326	0.0802287
E980_GM002674	40	MULTISPECIES: energy-coupling factor transporter ATPase	0.746206	0.831326	0.0802287
E980_GM002371	52	UbiC transcription regulator-associated domain protein	0.876941	0.831767	0.0799984
E980_GM000218	51	transcriptional regulator%2C IclR family%2C C-terminal domain protein	0.805653	0.833028	0.0793402
E980_GM001051	8	hypothetical protein SAP083B_073 (plasmid)	1.28932	0.83346	0.0791151
E980_GM002349	10	MULTISPECIES: hypothetical protein	0.83563	0.83346	0.0791151
E980_GM001114	60	iron compound ABC transporter%2C substrate-binding protein	1.18133	0.83774	0.076891
E980_GM000053	43	2%2C 3-bisphosphoglycerate-dependent phosphoglycerate mutase	0.583513	0.837972	0.0767707
E980_GM000154	27	MULTISPECIES: hypothetical protein	1.19835	0.839348	0.0760582
E980_GM001104	102	multidrug ABC transporter ATP-binding protein	1.18516	0.839348	0.0760582
E980_GM001164	112	heavy metal translocating P-type ATPase	1.17573	0.839348	0.0760582
E980_GM001249	36	excisionase family DNA binding domain-containing protein	0.862941	0.839348	0.0760582
E980_GM001341	63	MULTISPECIES: hypothetical protein	0.857758	0.839348	0.0760582
E980_GM001603	16	conserved hypothetical protein	0.777249	0.839348	0.0760582
E980_GM001780	74	MULTISPECIES: hydroxymethylglutaryl-CoA synthase	0.684328	0.839348	0.0760582
E980_GM000150	32	MULTISPECIES: TetR family transcriptional regulator	0.8275	0.839671	0.0758909
E980_GM000245	61	MULTISPECIES: universal stress protein A	1.1663	0.840513	0.0754554
E980_GM001353	22	MULTISPECIES: thiol reductase thioredoxin	0.786177	0.840513	0.0754554
E980_GM001831	38	hypothetical protein	0.749263	0.840513	0.0754554
E980_GM000018	24	hypothetical protein	1.25044	0.842349	0.0745077
E980_GM000939	98	ATPase/histidine kinase/DNA gyrase B/HSP90 domain protein	1.1884	0.842349	0.0745077
E980_GM001637	47	hypothetical protein	1.18471	0.842349	0.0745077
E980_GM002639	23	DNA starvation/stationary phase protection protein	0.898629	0.842349	0.0745077
E980_GM002645	168	MULTISPECIES: ATP-binding protein	0.873936	0.842349	0.0745077
E980_GM000258	32	probable NADPH: quinone oxidoreductase 1	1.2195	0.845166	0.0730582
E980_GM000957	34	50S ribosomal protein L13	1.19758	0.845166	0.0730582
E980_GM001693	31	uracil phosphoribosyltransferase	1.17467	0.845166	0.0730582
E980_GM002198	42	conserved hypothetical protein	1.16628	0.845166	0.0730582
E980_GM002323	18	hypothetical protein HMPREF1351_01643%2C partial	0.869084	0.845166	0.0730582
E980_GM002644	30	2%2C 3-bisphosphoglycerate-dependent phosphoglycerate mutase 2	0.794756	0.845166	0.0730582
E980_GM002658	29	MULTISPECIES: ABC transporter ATP-binding protein	0.75423	0.845166	0.0730582
E980_GM000211	109	MULTISPECIES: phosphoribosylformylglycinamidine synthase II	1.14781	0.846895	0.0721703
E980_GM000568	53	MULTISPECIES: AraC family transcriptional regulator	0.896353	0.846895	0.0721703
E980_GM001645	35	Calcineurin-like phosphoesterase superfamily domain protein	0.881579	0.846895	0.0721703
E980_GM000121	54	MULTISPECIES: membrane protein	1.21182	0.849822	0.0706721
E980_GM000125	39	MULTISPECIES: phosphatidylglycerophosphatase A	1.20898	0.849822	0.0706721
E980_GM000786	80	MULTISPECIES: two-component sensor histidine kinase	1.1808	0.849822	0.0706721
E980_GM000859	54	ABC transporter substrate-binding protein	1.17791	0.849822	0.0706721
E980_GM001348	55	MULTISPECIES: NAD(P)-dependent oxidoreductase	0.886101	0.849822	0.0706721
E980_GM001413	46	phosphosugar-binding transcriptional regulator	0.885188	0.849822	0.0706721
E980_GM001444	147	exodeoxyribonuclease V subunit alpha	0.884513	0.849822	0.0706721
E980_GM001512	47	Ser/Thr protein phosphatase family protein	0.875455	0.849822	0.0706721
E980_GM002013	105	M protein trans-acting positive regulator	0.826367	0.849822	0.0706721
E980_GM002122	62	MULTISPECIES: succinyl-diaminopimelate desuccinylase	0.807225	0.849822	0.0706721
E980_GM002311	10	MULTISPECIES: hypothetical protein	0.751769	0.849822	0.0706721
E980_GM002397	22	MULTISPECIES: hypothetical protein	0.746665	0.849822	0.0706721
E980_GM002614	51	bifunctional 5%2C 10-methylene-tetrahydrofolate dehydrogenase/5%2C 10-methylene-tetrahydrofolate cyclohydrolase	0.715975	0.849822	0.0706721
E980_GM000518	77	putative proline-specific permease ProY	1.2095	0.851053	0.0700432
E980_GM002133	41	neutral zinc metallopeptidase family protein	1.16345	0.852605	0.0692523
E980_GM000226	63	Bacillosamine/Legionaminic acid biosynthesis N-acetyltrasferase PglD (PseH and NeuD homolog)%3B 4-amino-6-deoxy-N-Acetyl-D-hexosaminyl-(Lipid carrier) acetyltrasferase	3.12479	0.853691	0.0686991
E980_GM001175	60	zeta toxin family protein	1.19166	0.853691	0.0686991
E980_GM001460	131	PTS system ascorbate-specific transporter subunit IIA	1.15876	0.853691	0.0686991
E980_GM001938	48	MULTISPECIES: mevalonate kinase	0.75583	0.853691	0.0686991
E980_GM000626	60	tagatose-1%2C 6-bisphosphate aldolase gaty	0.872073	0.855025	0.068021
E980_GM001230	60	MULTISPECIES: ATP-dependent Clp protease ATP-binding subunit ClpX	0.795776	0.855025	0.068021
E980_GM001924	50	trk system potassium uptake protein TrkA	0.738831	0.855025	0.068021
E980_GM001618	74	MULTISPECIES: hypothetical protein	1.1577	0.855863	0.0675956
E980_GM002513	42	MULTISPECIES: TIGR01212 family radical SAM protein	0.86203	0.855863	0.0675956
E980_GM000370	47	MULTISPECIES: triphosphoribosyl-dephospho-CoA synthase MdcB	0.866924	0.857175	0.0669305
E980_GM002555	75	MULTISPECIES: 16S rRNA (cytosine(967)-C(5))-methyltransferase	0.759622	0.857175	0.0669305
E980_GM002339	40	beta-lactamase superfamily I metal-dependent hydrolase	1.20752	0.857411	0.0668109
E980_GM000376	65	M protein trans-acting positive regulator	1.14922	0.860741	0.0651274
E980_GM000738	20	hypothetical protein	0.896576	0.860741	0.0651274
E980_GM000023	27	MULTISPECIES: nucleoside 2-deoxyribosyltransferase	1.2201	0.861443	0.0647735
E980_GM000510	55	Phthiocerol synthesis polyketide synthase type I PpsC	1.19383	0.861443	0.0647735
E980_GM000545	68	sugar ABC transporter substrate binding protein	1.1906	0.861443	0.0647735
E980_GM000694	91	hypothetical protein	1.16378	0.861443	0.0647735
E980_GM000845	21	MULTISPECIES: hypothetical protein	1.16279	0.861443	0.0647735
E980_GM000928	82	MULTISPECIES: multifunctional 2'%2C 3'-cyclic-nucleotide 2'-phosphodiesterase/5'-nucleotidase/3'-nucleotidase	1.16095	0.861443	0.0647735
E980_GM001063	62	NAD-dependent nucleoside-diphosphate-sugar epimerase	1.15321	0.861443	0.0647735
E980_GM001269	30	PTS system sorbose specific IIB component	0.936697	0.861443	0.0647735
E980_GM001308	58	MULTISPECIES: pectinesterase	0.91305	0.861443	0.0647735
E980_GM001524	81	putative sporulation integral membrane protein YtvI	0.909286	0.861443	0.0647735
E980_GM002022	93	multidrug ABC transporter ATP-binding protein	0.908687	0.861443	0.0647735
E980_GM002102	17	lactose transport system	0.890847	0.861443	0.0647735
E980_GM002126	20	hypothetical protein	0.877887	0.861443	0.0647735
E980_GM002213	100	ImpB/MucB/SamB family protein	0.866173	0.861443	0.0647735
E980_GM002232	79	MULTISPECIES: Ktr system potassium uptake protein D	0.863815	0.861443	0.0647735
E980_GM002467	47	MULTISPECIES: phosphatase PAP2 family protein	0.843328	0.861443	0.0647735
E980_GM002499	31	MULTISPECIES: haloacid dehalogenase	0.840907	0.861443	0.0647735
E980_GM002516	64	MULTISPECIES: hypothetical protein	0.840164	0.861443	0.0647735
E980_GM002632	10	MULTISPECIES: hypothetical protein	0.805555	0.861443	0.0647735
E980_GM002663	11	hypothetical protein	0.644858	0.861443	0.0647735
E980_GM000701	77	transcriptional regulator%2C AraC family	1.15124	0.862074	0.0644554
E980_GM000904	69	transferase hexapeptide repeat%2C putative	0.851236	0.862074	0.0644554
E980_GM001465	60	spermidine/putrescine ABC superfamily ATP binding cassette transporter%2C ABC protein	0.803975	0.862074	0.0644554
E980_GM002115	9	putative uncharacterized protein	1.46003	0.862982	0.0639982
E980_GM000193	137	YhgE/Pip domain-containing protein	0.890445	0.865658	0.0626539
E980_GM000054	90	Beta-lactamase class C and other penicillin binding proteins	0.902707	0.865682	0.0626415
E980_GM001930	27	site-specific recombinase%2C resolvase family	0.733933	0.865682	0.0626415
E980_GM002301	19	3-deoxy-7-phosphoheptulonate synthase	0.872689	0.866396	0.0622834
E980_GM000593	70	MULTISPECIES: undecaprenyl-phosphate alpha-N-acetylglucosaminyl 1-phosphate transferase	2.15133	0.867339	0.0618113
E980_GM000691	3	hypothetical protein	1.26406	0.867339	0.0618113
E980_GM000742	61	MULTISPECIES: oligoribonuclease	1.21871	0.867339	0.0618113
E980_GM000817	30	acetyltransferase%2C GNAT family	1.16532	0.867339	0.0618113
E980_GM000959	60	MULTISPECIES: hypothetical protein	1.15439	0.867339	0.0618113
E980_GM000987	36	MULTISPECIES: peptide ABC transporter ATP-binding protein	0.910316	0.867339	0.0618113
E980_GM001423	157	bacteriocin-associated integral membrane protein	0.900294	0.867339	0.0618113
E980_GM001963	108	acetolactate synthase%2C catabolic	0.868727	0.867339	0.0618113
E980_GM002034	44	pseudouridylate synthase	0.848229	0.867339	0.0618113
E980_GM002106	46	acyl-acyl carrier protein thioesterase	0.819421	0.867339	0.0618113
E980_GM002135	47	lipoyltransferase and lipoate-protein ligase	0.786676	0.867339	0.0618113
E980_GM002215	19	PTS system%2C IIA component family protein	0.756818	0.867339	0.0618113
E980_GM002233	17	MULTISPECIES: hypothetical protein	0.729282	0.867339	0.0618113
E980_GM002500	40	CobB/CobQ-like glutamine amidotransferase	0.70366	0.867339	0.0618113
E980_GM000664	96	basic amino acid/polyamine antiporter (APA) family transporter	0.817589	0.868885	0.0610377
E980_GM001302	25	deoxyuridine 5'-triphosphate nucleotidohydrolase	1.20987	0.869473	0.0607441
E980_GM001397	34	MULTISPECIES: 23S rRNA (guanosine(2251)-2'-O)-methyltransferase RlmB	1.19137	0.869473	0.0607441
E980_GM001724	67	LPXTG-domain-containing protein cell wall anchor domain	1.18813	0.869473	0.0607441
E980_GM002589	58	peptidase T	0.8961	0.869473	0.0607441
E980_GM002597	29	peptide-methionine (S)-S-oxide reductase	0.828413	0.869473	0.0607441
E980_GM000202	44	rod shape-determining protein MreD	1.39037	0.870436	0.060263
E980_GM000382	15	hypothetical protein	1.30145	0.870436	0.060263
E980_GM000867	49	phosphoenolpyruvate synthase regulatory protein	1.16376	0.870436	0.060263
E980_GM000900	112	DNA topoisomerase I	1.15575	0.870436	0.060263
E980_GM001224	63	IS110 family transposase	1.14813	0.870436	0.060263
E980_GM001266	85	DNA-binding response regulator%2C AraC family	1.14132	0.870436	0.060263
E980_GM001715	67	MULTISPECIES: DNA polymerase IV	0.905493	0.870436	0.060263
E980_GM002047	22	putative mannitol-specific phosphotransferase enzyme IIA component	0.900161	0.870436	0.060263
E980_GM002167	32	hypothetical protein	0.879967	0.870436	0.060263
E980_GM002221	65	tRNA guanosine(34) transglycosylase Tgt	0.834058	0.870436	0.060263
E980_GM002548	70	YmdA/YtgF family protein	0.80352	0.870436	0.060263
E980_GM002576	183	polysaccharide biosynthesis protein	0.697807	0.870436	0.060263
E980_GM000035	17	MULTISPECIES: hypothetical protein	3.76331	0.871541	0.0597124
E980_GM000052	36	MULTISPECIES: haloacid dehalogenase	1.1997	0.871541	0.0597124
E980_GM000172	39	MULTISPECIES: lipoate--protein ligase A	1.19404	0.871541	0.0597124
E980_GM000457	32	MULTISPECIES: membrane protein	1.17164	0.871541	0.0597124
E980_GM000495	76	integral membrane protein	1.16909	0.871541	0.0597124
E980_GM000525	21	hypothetical protein	1.16838	0.871541	0.0597124
E980_GM000543	18	fructose-like phosphotransferase enzyme IIB component 2	1.16351	0.871541	0.0597124
E980_GM000655	186	pyruvate carboxylase	1.15319	0.871541	0.0597124
E980_GM000773	45	sugar ABC transporter ATP-binding protein	1.14929	0.871541	0.0597124
E980_GM001060	93	phosphoenolpyruvate carboxykinase	1.13926	0.871541	0.0597124
E980_GM001295	87	IS982 family transposase	0.911349	0.871541	0.0597124
E980_GM001305	87	MULTISPECIES: IS982 family transposase	0.908858	0.871541	0.0597124
E980_GM001487	51	spfh domain/band 7 family protein	0.907574	0.871541	0.0597124
E980_GM001619	57	putative glycine betaine/L-proline transport ATP-binding protein proV	0.884866	0.871541	0.0597124
E980_GM002347	96	MULTISPECIES: hemolysin	0.861394	0.871541	0.0597124
E980_GM002364	65	molecular chaperone DnaJ	0.859701	0.871541	0.0597124
E980_GM002395	11	hypothetical protein	0.58451	0.871541	0.0597124
E980_GM001813	35	hypothetical protein	1.23983	0.873073	0.0589494
E980_GM000584	44	ABC transporter ATP-binding protein	0.876949	0.877168	0.0569171
E980_GM000196	62	MULTISPECIES: osmoprotectant ABC transporter substrate-binding protein	1.18754	0.878744	0.0561374
E980_GM000249	41	MULTISPECIES: haloacid dehalogenase	1.15569	0.878744	0.0561374
E980_GM000380	31	acetyltransferase%2C gnat family	1.15534	0.878744	0.0561374
E980_GM000546	37	hypothetical protein	1.1484	0.878744	0.0561374
E980_GM000684	23	hypothetical protein	0.913215	0.878744	0.0561374
E980_GM001066	31	His/Glu/Gln/Arg/opine family amino ABC transporter%2C permease%2C 3-TM region	0.899855	0.878744	0.0561374
E980_GM001567	70	hypothetical serine protease YyxA	0.881048	0.878744	0.0561374
E980_GM001808	27	MULTISPECIES: MarR family transcriptional regulator	0.700951	0.878744	0.0561374
E980_GM000507	44	tryptophan-rich sensory protein	1.181	0.881903	0.0545791
E980_GM001102	97	mannitol dehydrogenase	1.17751	0.881903	0.0545791
E980_GM001233	85	potassium efflux system protein	1.15407	0.881903	0.0545791
E980_GM001387	86	hypothetical protein	1.1525	0.881903	0.0545791
E980_GM001394	81	IS1380 family transposase	1.13674	0.881903	0.0545791
E980_GM001589	78	D-isomer specific 2-hydroxyacid dehydrogenase	0.901216	0.881903	0.0545791
E980_GM001828	20	MULTISPECIES: 4-carboxymuconolactone decarboxylase	0.890129	0.881903	0.0545791
E980_GM001915	85	NAD(FAD)-dependent dehydrogenase	0.887706	0.881903	0.0545791
E980_GM002239	32	MULTISPECIES: phage major tail protein%2C TP901-1 family	0.856174	0.881903	0.0545791
E980_GM002281	24	MULTISPECIES: hypothetical protein	0.849097	0.881903	0.0545791
E980_GM000609	81	6-phospho-beta-glucosidase (EC 3. 2. 1. 86)	1.14249	0.882979	0.0540495
E980_GM000363	118	copper-translocating P-type ATPase	1.14559	0.88353	0.0537789
E980_GM000935	52	MULTISPECIES: LysR family transcriptional regulator	0.887412	0.88353	0.0537789
E980_GM000025	154	ABC-type oligopeptide transport system%2C periplasmic component	0.910552	0.884778	0.0531659
E980_GM000927	116	MULTISPECIES: polysaccharide biosynthesis protein	0.908056	0.884778	0.0531659
E980_GM002501	104	MULTISPECIES: PTS N-acetylglucosamine transporter subunit IIABC	0.899391	0.884778	0.0531659
E980_GM002613	16	MULTISPECIES: hypothetical protein	0.82492	0.884778	0.0531659
E980_GM001905	12	MULTISPECIES: hypothetical protein	0.802217	0.885903	0.0526137
E980_GM000312	63	lactose transport system	1.14244	0.886024	0.0525543
E980_GM001267	64	5-methyltetrahydropteroyltriglutamate-- homocysteine methyltransferase	0.869156	0.886024	0.0525543
E980_GM000117	22	MULTISPECIES: N utilization substance protein B	1.22605	0.888284	0.0514482
E980_GM000478	54	hypothetical protein	0.87596	0.888284	0.0514482
E980_GM001365	50	periplasmic binding protein	0.867386	0.888284	0.0514482
E980_GM001725	10	hypothetical protein	0.852453	0.888284	0.0514482
E980_GM002014	19	helix-turn-helix domain-containing protein	0.765703	0.888284	0.0514482
E980_GM000430	81	IS1380 family transposase	1.13401	0.888335	0.0514234
E980_GM000930	113	amino acid permease family protein	0.901499	0.888335	0.0514234
E980_GM001829	118	MULTISPECIES: PTS glucose transporter subunit IIABC	0.827814	0.888335	0.0514234
E980_GM000725	63	MULTISPECIES: UDP-N-acetylglucosamine--N-acetylmuramyl-(pentapeptide) pyrophosphoryl-undecaprenol N-acetylglucosamine transferase	1.26782	0.889067	0.0510655
E980_GM001115	34	conserved hypothetical protein	1.16389	0.889067	0.0510655
E980_GM001997	51	ferrichrome ABC transporter%2C ATP-binding protein FhuC	1.15364	0.889067	0.0510655
E980_GM002157	28	PTS system mannose/fructose/sorbose-specific IIA component	1.14701	0.889067	0.0510655
E980_GM002490	160	glycosyl hydrolase family 38 protein	0.914132	0.889067	0.0510655
E980_GM002623	145	MULTISPECIES: type VII secretion protein EsaA	0.893148	0.889067	0.0510655
E980_GM000229	18	MULTISPECIES: nucleoid-associated protein%2C YbaB/EbfC family	1.17328	0.889861	0.0506779
E980_GM000671	77	bacterial extracellular solute-binding protein%2C putative	1.16976	0.889861	0.0506779
E980_GM001250	29	pentapeptide repeat family protein	0.884527	0.889861	0.0506779
E980_GM001518	51	transcriptional regulator%2C MerR family	0.87839	0.889861	0.0506779
E980_GM001660	79	conserved hypothetical protein	0.866433	0.889861	0.0506779
E980_GM001870	25	MULTISPECIES: hypothetical protein	0.844089	0.889861	0.0506779
E980_GM002055	107	MULTISPECIES: threonine--tRNA ligase	0.807653	0.889861	0.0506779
E980_GM000423	11	hypothetical protein	1.31317	0.89129	0.0499812
E980_GM000439	39	hypothetical protein	1.1855	0.89129	0.0499812
E980_GM001287	35	MULTISPECIES: hypothetical protein	1.17043	0.89129	0.0499812
E980_GM001349	52	transcriptional regulator2C Crp/Fnr family'	1.15871	0.89129	0.0499812
E980_GM001431	90	sugar ABC transporter substrate-binding protein	1.15284	0.89129	0.0499812
E980_GM001494	67	orotidine 5'-phosphate decarboxylase	1.15153	0.89129	0.0499812
E980_GM001801	40	phosphoenolpyruvate-dependent sugar phosphotransferase system%2C EIIA 2	1.14377	0.89129	0.0499812
E980_GM001873	23	conserved hypothetical protein	1.14272	0.89129	0.0499812
E980_GM001902	68	MULTISPECIES: Na+/H+ antiporter NhaC	1.14248	0.89129	0.0499812
E980_GM002061	125	ATP-dependent DNA helicase	0.812506	0.89129	0.0499812
E980_GM002497	25	MULTISPECIES: MerR family transcriptional regulator	0.781564	0.89129	0.0499812
E980_GM000277	67	antimicrobial peptide ABC transporter permease	1.14908	0.892748	0.049271
E980_GM000536	94	1 glycosyl hydrolase (plasmid)	0.909807	0.892748	0.049271
E980_GM000741	43	putative tyrosine-protein phosphatase CapC	0.883748	0.892748	0.049271
E980_GM000886	31	transcriptional regulator%2C TetR family	0.826259	0.892748	0.049271
E980_GM002169	26	MULTISPECIES: ribonuclease M5	0.607731	0.892748	0.049271
E980_GM000600	62	GTP-binding protein YchF	1.1882	0.893476	0.048917
E980_GM000898	43	conserved hypothetical protein	1.163	0.893476	0.048917
E980_GM001343	122	MULTISPECIES: abortive infection protein	0.920896	0.893476	0.048917
E980_GM001738	52	cell wall surface anchor protein	0.919837	0.893476	0.048917
E980_GM001761	55	membrane protein	0.91231	0.893476	0.048917
E980_GM002264	24	MULTISPECIES: transcriptional repressor	0.852914	0.893476	0.048917
E980_GM002690	74	glycosyl transferase	0.838112	0.893476	0.048917
E980_GM001247	8	predicted protein	0.739132	0.893499	0.0489062
E980_GM000318	16	hypothetical protein	0.835061	0.893918	0.0487022
E980_GM000243	23	conserved hypothetical protein	1.16328	0.894125	0.048602
E980_GM001096	14	hypothetical protein	0.827282	0.898716	0.0463774
E980_GM000246	87	xanthine/uracil permease family protein	1.15161	0.900285	0.0456198
E980_GM001864	36	MULTISPECIES: universal stress protein A	1.1422	0.900285	0.0456198
E980_GM002428	28	MULTISPECIES: D-tyrosyl-tRNA(Tyr) deacylase	0.759995	0.900836	0.0453544
E980_GM000124	17	putative alkylphosphonate utilization operon protein PhnA	1.18353	0.90524	0.0432364
E980_GM000209	79	MULTISPECIES: multidrug ABC transporter ATP-binding protein	1.1802	0.90524	0.0432364
E980_GM000287	90	phosphoenolpyruvate-dependent sugar phosphotransferase system%2C EIIA 2	1.16845	0.90524	0.0432364
E980_GM000405	77	MULTISPECIES: peptidase M20	1.14866	0.90524	0.0432364
E980_GM000505	56	cell surface protein	1.12389	0.90524	0.0432364
E980_GM000934	87	IS982 family transposase	0.919987	0.90524	0.0432364
E980_GM001237	18	Protein of unknown function DUF74'	0.919414	0.90524	0.0432364
E980_GM001983	40	MULTISPECIES: AP endonuclease	0.901926	0.90524	0.0432364
E980_GM002134	107	copper-translocating P-type ATPase	0.897194	0.90524	0.0432364
E980_GM002161	56	oxidoreductase NAD-binding Rossmann fold protein	0.884015	0.90524	0.0432364
E980_GM002344	25	MULTISPECIES: peptide-methionine (S)-S-oxide reductase	0.851161	0.90524	0.0432364
E980_GM002649	60	DegV family EDD domain-containing protein	0.814589	0.90524	0.0432364
E980_GM000158	48	MULTISPECIES: peptide ABC transporter ATP-binding protein	1.07489	0.907787	0.0420159
E980_GM001773	50	MULTISPECIES: hypothetical protein	0.889576	0.907787	0.0420159
E980_GM001118	25	5-formyltetrahydrofolate cyclo-ligase	0.786263	0.909475	0.0412094
E980_GM000006	48	conserved hypothetical protein	0.912159	0.910889	0.0405345
E980_GM000378	83	putative proline-specific permease ProY	0.885284	0.910889	0.0405345
E980_GM000651	124	MULTISPECIES: DNA gyrase subunit A	0.819654	0.910889	0.0405345
E980_GM000030	32	negative regulator of genetic competence	1.18032	0.911715	0.040141
E980_GM002411	162	PRD domain protein	0.910641	0.911715	0.040141
E980_GM002429	29	histidine triad domain protein	0.910534	0.911715	0.040141
E980_GM002638	147	RelA/SpoT family protein	0.607044	0.911715	0.040141
E980_GM000010	5	hypothetical protein	1.7709	0.913037	0.0395114
E980_GM000848	69	putative ATP-dependent DNA helicase RecS	1.20875	0.913037	0.0395114
E980_GM001099	155	transglycosylase	1.16286	0.913037	0.0395114
E980_GM001747	110	DHH family phosphoesterase	0.909772	0.913037	0.0395114
E980_GM000219	36	transcriptional regulator%2C xre family	1.18739	0.913384	0.0393466
E980_GM000410	47	MULTISPECIES: maltodextrose utilization protein MalA	1.16305	0.913384	0.0393466
E980_GM000567	92	multidrug efflux protein YfmO	1.14771	0.913384	0.0393466
E980_GM000592	71	hypothetical protein	1.13737	0.913384	0.0393466
E980_GM000793	67	MULTISPECIES: phosphatidylinositol-specific phospholipase C%2C X domain containing protein	0.921014	0.913384	0.0393466
E980_GM000978	80	MULTISPECIES: PTS cellobiose transporter subunit IIC	0.91799	0.913384	0.0393466
E980_GM001190	37	4-hydroxy-2-oxoglutarate aldolase (EC 4. 1. 3. 16) @ 2-dehydro-3-deoxyphosphogluconate aldolase (EC 4. 1. 2. 14)	0.902731	0.913384	0.0393466
E980_GM001362	47	MULTISPECIES: redox-sensing transcriptional repressor Rex	0.902071	0.913384	0.0393466
E980_GM001407	63	transcriptional activator%2C Rgg/GadR/MutR family domain protein	0.902017	0.913384	0.0393466
E980_GM001775	9	putative uncharacterized protein	0.899613	0.913384	0.0393466
E980_GM001778	22	lipoprotein%2C putative	0.895577	0.913384	0.0393466
E980_GM001851	80	transporter%2C major facilitator family protein	0.890682	0.913384	0.0393466
E980_GM002097	41	hypothetical protein	0.866024	0.913384	0.0393466
E980_GM002286	33	MULTISPECIES: NAD(P)H nitroreductase	0.847614	0.913384	0.0393466
E980_GM002504	7	MULTISPECIES: hypothetical protein	0.847574	0.913384	0.0393466
E980_GM002603	10	conserved hypothetical protein	0.823393	0.913384	0.0393466
E980_GM002607	115	ribonuclease R	0.812014	0.913384	0.0393466
E980_GM002625	65	MULTISPECIES: heat-inducible transcriptional repressor HrcA	0.774358	0.913384	0.0393466
E980_GM002692	48	MULTISPECIES: chromosome partitioning protein ParB	0.71392	0.913384	0.0393466
E980_GM001050	14	MULTISPECIES: hypothetical protein	1.13829	0.914362	0.0388816
E980_GM001951	83	glycosyl transferase%2C group 2 family protein	0.82331	0.916162	0.0380276
E980_GM000026	97	MULTISPECIES: pyruvate kinase	1.18213	0.916369	0.0379296
E980_GM000040	39	MULTISPECIES: hypothetical protein	1.17728	0.916369	0.0379296
E980_GM000118	39	MULTISPECIES: MerR family transcriptional regulator	1.16712	0.916369	0.0379296
E980_GM000241	86	MULTISPECIES: ATP-dependent protease ATP-binding subunit HslU	1.16666	0.916369	0.0379296
E980_GM000379	15	Cold shock protein CspC (plasmid)	1.16459	0.916369	0.0379296
E980_GM000455	71	DNA repair protein RadA	1.16322	0.916369	0.0379296
E980_GM000544	45	MULTISPECIES: membrane protein	1.16127	0.916369	0.0379296
E980_GM000571	79	transcriptional regulator%2C GntR family	1.14908	0.916369	0.0379296
E980_GM000661	52	MULTISPECIES: magnesium transporter MgtC	1.14562	0.916369	0.0379296
E980_GM000674	32	acetyltransferase%2C gnat family	1.14452	0.916369	0.0379296
E980_GM001123	96	PTS beta-glucoside transporter subunit EIIBCA	1.1444	0.916369	0.0379296
E980_GM001276	22	MazG nucleotide pyrophosphohydrolase domain superfamily	1.14237	0.916369	0.0379296
E980_GM001417	22	peptidoglycan-binding protein LysM	1.14222	0.916369	0.0379296
E980_GM001602	107	M protein trans-acting positive regulator	1.14003	0.916369	0.0379296
E980_GM001630	58	MULTISPECIES: ABC transporter permease	1.1373	0.916369	0.0379296
E980_GM001684	53	UDP pyrophosphate phosphatase	1.11737	0.916369	0.0379296
E980_GM001711	89	MULTISPECIES: hypothetical protein	0.922297	0.916369	0.0379296
E980_GM001737	74	aspartate aminotransferase	0.916137	0.916369	0.0379296
E980_GM001859	97	hypothetical protein	0.911065	0.916369	0.0379296
E980_GM001861	27	MULTISPECIES: hypothetical protein	0.893975	0.916369	0.0379296
E980_GM002057	57	sugar-binding transcriptional regulator%2C LacI family	0.88307	0.916369	0.0379296
E980_GM002149	30	FIG00628158: hypothetical protein'	0.867402	0.916369	0.0379296
E980_GM002175	48	MULTISPECIES: hypothetical protein	0.864128	0.916369	0.0379296
E980_GM002255	35	MULTISPECIES: DNA mismatch repair protein MutT	0.855175	0.916369	0.0379296
E980_GM002257	211	DNA polymerase III%2C alpha subunit	0.829827	0.916369	0.0379296
E980_GM002263	27	MULTISPECIES: hypothetical protein	0.8251	0.916369	0.0379296
E980_GM002377	17	protein of unknown function%2C superfamily	0.804439	0.916369	0.0379296
E980_GM002475	76	MULTISPECIES: dipeptidase PepV	0.78829	0.916369	0.0379296
E980_GM002596	63	hypothetical protein	0.776112	0.916369	0.0379296
E980_GM000878	51	glycine--tRNA ligase%2C alpha subunit	1.36968	0.916804	0.0377236
E980_GM000936	76	transcriptional antiterminator%2C partial	1.11963	0.916804	0.0377236
E980_GM001818	74	MULTISPECIES: IS30 family transposase	0.910062	0.916804	0.0377236
E980_GM002309	14	hypothetical protein	0.810994	0.916804	0.0377236
E980_GM001070	36	conserved hypothetical protein	0.887788	0.917623	0.0373358
E980_GM000484	18	transcriptional regulator Spx domain protein	0.811135	0.91949	0.0364532
E980_GM000021	122	glycosyl transferase%2C group 2 family protein	1.60001	0.919927	0.0362466
E980_GM000050	49	MULTISPECIES: TatD family hydrolase	1.37672	0.919927	0.0362466
E980_GM000059	52	MULTISPECIES: methionine ABC transporter substrate-binding protein	1.25263	0.919927	0.0362466
E980_GM000103	32	xanthine phosphoribosyltransferase	1.22168	0.919927	0.0362466
E980_GM000113	26	conserved hypothetical protein	1.18589	0.919927	0.0362466
E980_GM000180	26	MULTISPECIES: hypothetical protein	1.17989	0.919927	0.0362466
E980_GM000295	44	conserved hypothetical protein	1.17814	0.919927	0.0362466
E980_GM000315	9	MULTISPECIES: hypothetical protein	1.17434	0.919927	0.0362466
E980_GM000338	64	MULTISPECIES: 2-amino-3-ketobutyrate CoA ligase	1.1674	0.919927	0.0362466
E980_GM000384	67	N-acetylmuramoyl-L-alanine amidase	1.15516	0.919927	0.0362466
E980_GM000404	157	sigma-54 dependent DNA-binding response regulator	1.14993	0.919927	0.0362466
E980_GM000437	55	MULTISPECIES: 5-methyltetrahydropteroyltriglutamate--homocysteine methyltransferase	1.14873	0.919927	0.0362466
E980_GM000445	37	predicted biotin regulatory protein BioR (GntR family)'	1.14184	0.919927	0.0362466
E980_GM000449	24	amino acid ABC transporter ATP-binding protein	1.13967	0.919927	0.0362466
E980_GM000451	23	MULTISPECIES: methylated-DNA--protein-cysteine methyltransferase	1.13812	0.919927	0.0362466
E980_GM000458	62	thiamine biosynthesis membrane-associated lipoprotein	1.1353	0.919927	0.0362466
E980_GM000558	91	lpxtg-motif cell wall anchor domain protein	1.13051	0.919927	0.0362466
E980_GM000572	44	hypothetical protein	1.13039	0.919927	0.0362466
E980_GM000577	80	NAD(P)-specific glutamate dehydrogenase	1.12712	0.919927	0.0362466
E980_GM000602	109	carbohydrate kinase%2C FGGY family protein	1.12587	0.919927	0.0362466
E980_GM000607	75	MULTISPECIES: acetyltransferase	1.12514	0.919927	0.0362466
E980_GM000617	35	conserved hypothetical protein	1.1196	0.919927	0.0362466
E980_GM000646	153	FIG00631995: hypothetical protein	1.10702	0.919927	0.0362466
E980_GM000679	124	MULTISPECIES: elongation factor G	1.10405	0.919927	0.0362466
E980_GM000700	160	possible cell wall hydrolase containing N-acetylglucosaminidase domain and ChW-repeats	0.933138	0.919927	0.0362466
E980_GM000716	100	cobalt ABC transporter ATP-binding protein	0.932557	0.919927	0.0362466
E980_GM000717	28	DNA-directed RNA polymerase%2C alpha subunit	0.932021	0.919927	0.0362466
E980_GM000745	44	alkaline phosphatase synthesis transcriptional regulatory protein phoP	0.929983	0.919927	0.0362466
E980_GM000770	57	binding-protein-dependent transport system inner membrane component	0.929905	0.919927	0.0362466
E980_GM000771	49	putative arginine ABC transporter%2C permease protein ArtQ	0.928244	0.919927	0.0362466
E980_GM001030	77	IS982 family transposase	0.927685	0.919927	0.0362466
E980_GM001077	27	MULTISPECIES: hypothetical protein	0.926033	0.919927	0.0362466
E980_GM001251	113	hypothetical protein	0.924166	0.919927	0.0362466
E980_GM001363	53	MULTISPECIES: LysR family transcriptional regulator	0.921482	0.919927	0.0362466
E980_GM001513	26	lpxtg-motif cell wall anchor domain protein	0.916776	0.919927	0.0362466
E980_GM001525	23	NUDIX hydrolase	0.916622	0.919927	0.0362466
E980_GM001570	51	FMN-dependent NADH-azoreductase	0.912662	0.919927	0.0362466
E980_GM001655	35	MULTISPECIES: hypothetical protein	0.911769	0.919927	0.0362466
E980_GM001779	51	hydrolase	0.910629	0.919927	0.0362466
E980_GM001781	42	MULTISPECIES: purine-nucleoside phosphorylase	0.909111	0.919927	0.0362466
E980_GM001786	14	MULTISPECIES: hypothetical protein	0.897851	0.919927	0.0362466
E980_GM001850	57	MULTISPECIES: metal ABC transporter substrate-binding protein	0.897324	0.919927	0.0362466
E980_GM001872	38	TIGR01906 family protein	0.89016	0.919927	0.0362466
E980_GM001939	46	MULTISPECIES: membrane protein	0.889491	0.919927	0.0362466
E980_GM001944	12	hypothetical protein	0.88596	0.919927	0.0362466
E980_GM001950	19	MULTISPECIES: hypothetical protein	0.872466	0.919927	0.0362466
E980_GM001956	47	MULTISPECIES: hypothetical protein	0.864408	0.919927	0.0362466
E980_GM001973	134	MULTISPECIES: alanine--tRNA ligase	0.862168	0.919927	0.0362466
E980_GM001989	15	hypothetical protein	0.853999	0.919927	0.0362466
E980_GM002040	61	transporter%2C major facilitator family protein	0.845527	0.919927	0.0362466
E980_GM002059	30	MULTISPECIES: PadR family transcriptional regulator	0.840165	0.919927	0.0362466
E980_GM002062	35	MULTISPECIES: hypothetical protein	0.831606	0.919927	0.0362466
E980_GM002123	27	DNA-binding helix-turn-helix protein	0.817229	0.919927	0.0362466
E980_GM002138	35	MULTISPECIES: cell division protein DivIVA	0.811134	0.919927	0.0362466
E980_GM002158	34	putative YbaK/EbsC protein	0.807097	0.919927	0.0362466
E980_GM002170	36	glutamate ABC superfamily ATP binding cassette transporter%2C ABC protein	0.800009	0.919927	0.0362466
E980_GM002173	28	polyprenyl P-hydroxybenzoate and phenylacrylic acid decarboxylase	0.789869	0.919927	0.0362466
E980_GM002188	127	hydroxymethylglutaryl-CoA reductase%2C degradative	0.782264	0.919927	0.0362466
E980_GM002192	138	MULTISPECIES: DNA translocase FtsK	0.780362	0.919927	0.0362466
E980_GM002194	149	MULTISPECIES: leucine--tRNA ligase	0.770712	0.919927	0.0362466
E980_GM002231	8	hypothetical protein	0.760747	0.919927	0.0362466
E980_GM002242	86	MULTISPECIES: D-alanyl-lipoteichoic acid biosynthesis protein DltB	0.749439	0.919927	0.0362466
E980_GM002273	105	UDP-N-acetyl-D-glucosamine 2-epimerase%2C UDP-hydrolysing	0.74324	0.919927	0.0362466
E980_GM002330	30	MULTISPECIES: N-acetyltransferase	0.728947	0.919927	0.0362466
E980_GM002348	26	conserved hypothetical protein	0.718094	0.919927	0.0362466
E980_GM002471	58	MULTISPECIES: NAD(P)-dependent oxidoreductase	0.700875	0.919927	0.0362466
E980_GM002510	42	transcriptional antiterminator bglG/CAT RNA-binding protein	0.696255	0.919927	0.0362466
E980_GM002610	50	MULTISPECIES: DNA-binding response regulator	0.692779	0.919927	0.0362466
E980_GM002671	16	conserved hypothetical protein	0.643118	0.919927	0.0362466
E980_GM000441	49	ribosomal large subunit pseudouridine synthase D	1.12628	0.920464	0.0359932
E980_GM000969	60	caax amino protease family protein	0.918856	0.920464	0.0359932
E980_GM000971	126	hypothetical protein	0.910515	0.920464	0.0359932
E980_GM001503	40	MULTISPECIES: DUF4811 domain-containing protein	0.772106	0.920464	0.0359932
E980_GM002557	29	MULTISPECIES: peptide deformylase	0.735633	0.920464	0.0359932
E980_GM001108	38	MULTISPECIES: TVP38/TMEM64 family protein	1.14865	0.920737	0.0358643
E980_GM001313	40	hypothetical protein	0.900993	0.920737	0.0358643
E980_GM002382	15	hypothetical protein	0.857797	0.920737	0.0358643
E980_GM000037	95	hypothetical protein	9.79668	0.921094	0.0356959
E980_GM000049	94	N-acetylneuraminate synthase	3.97409	0.921094	0.0356959
E980_GM000082	82	cell division protein%2C FtsW/RodA/SpoVE family	3.3507	0.921094	0.0356959
E980_GM000139	89	MULTISPECIES: aspartate--tRNA ligase	2.86824	0.921094	0.0356959
E980_GM000166	103	glutamine-fructose-6-phosphate transaminase (isomerizing)	2.61678	0.921094	0.0356959
E980_GM000169	85	MULTISPECIES: UDP-N-acetylmuramoylalanyl-D-glutamate--L-lysine ligase	2.36783	0.921094	0.0356959
E980_GM000276	82	MULTISPECIES: phosphogluconate dehydrogenase (NADP(+)-dependent%2C decarboxylating)	2.25956	0.921094	0.0356959
E980_GM000339	93	Heat shock protein 60 family chaperone GroEL'	1.69927	0.921094	0.0356959
E980_GM000354	86	GMP synthase domain protein	1.45573	0.921094	0.0356959
E980_GM000402	98	Preprotein translocase secY subunit (TC 3. A.5. 1. 1)'	1.45492	0.921094	0.0356959
E980_GM000442	83	MULTISPECIES: lysine--tRNA ligase	1.44002	0.921094	0.0356959
E980_GM000463	63	RNA polymerase sigma-54 factor	1.22187	0.921094	0.0356959
E980_GM000475	21	MULTISPECIES: PspC family transcriptional regulator	1.18401	0.921094	0.0356959
E980_GM000509	50	putative conserved virulence factor B	1.18385	0.921094	0.0356959
E980_GM000511	38	MULTISPECIES: Cro/Cl family transcriptional regulator	1.18308	0.921094	0.0356959
E980_GM000542	23	MULTISPECIES: hypothetical protein	1.17867	0.921094	0.0356959
E980_GM000635	16	regulatory protein YlbF	1.16822	0.921094	0.0356959
E980_GM000658	59	PBP 5 synthesis repressor	1.1587	0.921094	0.0356959
E980_GM000709	26	conserved hypothetical protein	1.158	0.921094	0.0356959
E980_GM000779	59	MULTISPECIES: RpiR family transcriptional regulator	1.15408	0.921094	0.0356959
E980_GM000834	90	major facilitator superfamily transporter	1.15351	0.921094	0.0356959
E980_GM000862	35	conserved hypothetical protein	1.15286	0.921094	0.0356959
E980_GM000871	30	LPXTG-domain-containing protein cell wall anchor domain	1.14418	0.921094	0.0356959
E980_GM000908	15	hypothetical protein	1.14363	0.921094	0.0356959
E980_GM000912	34	conserved hypothetical protein	1.1418	0.921094	0.0356959
E980_GM000921	87	MULTISPECIES: sugar ABC transporter ATP-binding protein	1.14169	0.921094	0.0356959
E980_GM000942	10	hypothetical protein	1.14116	0.921094	0.0356959
E980_GM000972	25	MULTISPECIES: hypothetical protein	1.14004	0.921094	0.0356959
E980_GM000979	125	N-acetylmuramoyl-L-alanine amidase	1.13839	0.921094	0.0356959
E980_GM000985	39	MULTISPECIES: comEA protein	1.13679	0.921094	0.0356959
E980_GM001006	10	conserved hypothetical protein	1.1352	0.921094	0.0356959
E980_GM001011	49	MULTISPECIES: hypothetical protein	1.13307	0.921094	0.0356959
E980_GM001040	16	tagatose 1%2C 6-diphosphate aldolase	1.13198	0.921094	0.0356959
E980_GM001081	62	MULTISPECIES: sugar ABC transporter ATP-binding protein	1.1312	0.921094	0.0356959
E980_GM001138	33	M protein trans-acting positive regulator	1.13069	0.921094	0.0356959
E980_GM001149	43	LPXTG-motif protein cell wall anchor domain protein	1.1283	0.921094	0.0356959
E980_GM001172	89	MULTISPECIES: branched-chain amino acid transporter II carrier protein	1.12483	0.921094	0.0356959
E980_GM001192	139	DnaQ family exonuclease/DinG family helicase%2C putative	1.12396	0.921094	0.0356959
E980_GM001197	69	sugar diacid utilization regulator	1.11959	0.921094	0.0356959
E980_GM001208	150	phosphatidylglycerol lysyltransferase	1.1187	0.921094	0.0356959
E980_GM001223	89	MULTISPECIES: tetracycline resistance MFS efflux pump	1.11854	0.921094	0.0356959
E980_GM001271	44	lipoprotein%2C putative	1.11853	0.921094	0.0356959
E980_GM001323	54	D-isomer specific 2-hydroxyacid dehydrogenase family protein	1.11735	0.921094	0.0356959
E980_GM001339	59	hypothetical protein	1.11732	0.921094	0.0356959
E980_GM001366	72	NAD-binding Rossmann fold oxidoreductase family protein	1.11675	0.921094	0.0356959
E980_GM001385	130	peptidase	1.11575	0.921094	0.0356959
E980_GM001411	53	L-arabinose transport system permease protein AraQ	1.11455	0.921094	0.0356959
E980_GM001455	98	PTS system%2C lactose-specific IIB component%2C PTS system%2C lactose-specific IIC component (plasmid)	1.10921	0.921094	0.0356959
E980_GM001464	30	conserved hypothetical protein	1.10542	0.921094	0.0356959
E980_GM001535	108	MULTISPECIES: cell wall metabolism sensor histidine kinase WalK	1.05002	0.921094	0.0356959
E980_GM001554	87	teichoic acid ABC superfamily ATP binding cassette transporter%2C ABC protein	0.982899	0.921094	0.0356959
E980_GM001587	21	hypothetical protein	0.963572	0.921094	0.0356959
E980_GM001611	112	MULTISPECIES: pyridoxal phosphate-dependent aminotransferase	0.946744	0.921094	0.0356959
E980_GM001617	93	polyribonucleotide nucleotidyltransferase	0.945547	0.921094	0.0356959
E980_GM001620	46	purine nucleoside phosphorylase I%2C inosine and guanosine-specific	0.94198	0.921094	0.0356959
E980_GM001656	63	MULTISPECIES: polysaccharide lyase family 8%2C partial	0.938232	0.921094	0.0356959
E980_GM001678	161	hypothetical protein	0.931913	0.921094	0.0356959
E980_GM001734	30	MULTISPECIES: hypothetical protein	0.929555	0.921094	0.0356959
E980_GM001762	72	hypothetical protein	0.924465	0.921094	0.0356959
E980_GM001765	12	MULTISPECIES: hypothetical protein	0.924232	0.921094	0.0356959
E980_GM001770	32	metal-dependent phosphohydrolase	0.923099	0.921094	0.0356959
E980_GM001772	103	oxidoreductase%2C pyridine nucleotide-disulfide family	0.923034	0.921094	0.0356959
E980_GM001827	40	phage terminase%2C small subunit%2C P27 family	0.922736	0.921094	0.0356959
E980_GM001853	39	glucosamine-6-phosphate deaminase	0.917966	0.921094	0.0356959
E980_GM001855	35	putative drug ABC exporter%2C membrane-spanning/permease subunit	0.913139	0.921094	0.0356959
E980_GM001878	74	MULTISPECIES: 6-phospho-beta-glucosidase	0.909682	0.921094	0.0356959
E980_GM001922	50	MULTISPECIES: peptide-methionine (S)-S-oxide reductase	0.903396	0.921094	0.0356959
E980_GM001937	7	hydrolase%2C HAD superfamily%2C Cof family	0.901813	0.921094	0.0356959
E980_GM001940	50	MULTISPECIES: topoisomerase	0.901668	0.921094	0.0356959
E980_GM001948	27	MULTISPECIES: hypothetical protein	0.893602	0.921094	0.0356959
E980_GM001952	95	adenine deaminase	0.880742	0.921094	0.0356959
E980_GM001986	39	phosphorylated carbohydrates phosphatase	0.880695	0.921094	0.0356959
E980_GM001998	14	hypothetical protein	0.877647	0.921094	0.0356959
E980_GM002030	67	galactokinase	0.873742	0.921094	0.0356959
E980_GM002094	5	hypothetical protein	0.872853	0.921094	0.0356959
E980_GM002100	59	binding-protein-dependent transport system inner membrane component	0.871252	0.921094	0.0356959
E980_GM002104	57	dihydroorotate dehydrogenase	0.868363	0.921094	0.0356959
E980_GM002139	53	MULTISPECIES: LacI family transcriptional regulator	0.862917	0.921094	0.0356959
E980_GM002159	104	multidrug ABC transporter ATP-binding protein	0.862254	0.921094	0.0356959
E980_GM002162	27	phosphoglycerate mutase family protein	0.859085	0.921094	0.0356959
E980_GM002294	56	hydrolase of the alpha/beta superfamily	0.856974	0.921094	0.0356959
E980_GM002317	55	toxin-antitoxin system%2C toxin component%2C Bro family	0.84583	0.921094	0.0356959
E980_GM002333	15	MULTISPECIES: hypothetical protein	0.842326	0.921094	0.0356959
E980_GM002342	15	ribosomal silencing factor RsfS	0.840071	0.921094	0.0356959
E980_GM002345	13	hypothetical protein	0.830858	0.921094	0.0356959
E980_GM002355	27	MULTISPECIES: membrane protein	0.817546	0.921094	0.0356959
E980_GM002379	56	transcriptional regulator%2C Cro/CI family	0.805239	0.921094	0.0356959
E980_GM002423	97	MULTISPECIES: UDP-N-acetylmuramoylalanine--D-glutamate ligase	0.790287	0.921094	0.0356959
E980_GM002446	89	carboxylate--amine ligase	0.754687	0.921094	0.0356959
E980_GM002503	110	MULTISPECIES: molecular chaperone DnaK	0.729688	0.921094	0.0356959
E980_GM002528	86	MULTISPECIES: arginine--tRNA ligase	0.722338	0.921094	0.0356959
E980_GM002543	92	MULTISPECIES: proline--tRNA ligase	0.638624	0.921094	0.0356959
E980_GM002574	115	ATPase/histidine kinase/DNA gyrase B/HSP90 domain protein	0.566732	0.921094	0.0356959
E980_GM002601	10	type VII secretion protein%2C YukD family	0.551636	0.921094	0.0356959
E980_GM002621	82	DNA primase	0.523317	0.921094	0.0356959
E980_GM002642	102	exopolysaccharide biosynthesis polyprenyl glycosylphosphotransferase	0.475582	0.921094	0.0356959
E980_GM002669	90	two-component system sensor histidine kinase	0	0.921094	0.0356959
E980_GM000762	79	phosphoglucomutase	1.49107	0.921884	0.0353235
E980_GM000801	81	UDP-N-acetylglucosamine 1-carboxyvinyltransferase	1.43757	0.921884	0.0353235
E980_GM000804	54	S-adenosylmethionine-dependent methyltransferase%2C YraL family	0.882039	0.921884	0.0353235
E980_GM000865	79	V-type sodium ATPase catalytic subunit A	0.775363	0.921884	0.0353235
E980_GM002048	81	H(+)-transporting ATPase F(1) subunit beta	0.700926	0.921884	0.0353235
E980_GM000784	80	acylneuraminate cytidylyltransferase (flagellin modification)	1.5735	0.92285	0.0348688
E980_GM001080	73	site-specific recombinase%2C phage integrase family	0.926134	0.92285	0.0348688
E980_GM001934	17	hypothetical protein	0.849731	0.92285	0.0348688
E980_GM002279	80	MULTISPECIES: phosphopyruvate hydratase	0.751609	0.92285	0.0348688
E980_GM002185	7	hypothetical protein	0.899819	0.924527	0.0340802
E980_GM002570	53	ABC 3 transport family protein	1.13563	0.925808	0.0334791
E980_GM002410	70	competence protein CoiA-like protein	0.944021	0.925846	0.0334611
E980_GM002005	77	CorA-like protein	0.915788	0.925926	0.0334236
E980_GM000492	16	KH domain-containing RNA-binding protein	1.4056	0.926951	0.0329435
E980_GM000627	54	MULTISPECIES: membrane protein	1.12842	0.926951	0.0329435
E980_GM000763	13	putative fructose-like phosphotransferase enzyme IIB component 2	1.11581	0.926951	0.0329435
E980_GM000963	56	MULTISPECIES: N-acetylglucosamine-6-phosphate deacetylase	1.1114	0.926951	0.0329435
E980_GM001667	74	MULTISPECIES: cell division protein FtsA	1.0661	0.926951	0.0329435
E980_GM001677	18	GIY-YIG nuclease superfamily protein	0.917707	0.926951	0.0329435
E980_GM001995	50	oligopeptide/dipeptide ABC transporter%2C ATP-binding protein domain	0.904704	0.926951	0.0329435
E980_GM002179	72	MULTISPECIES: cystathionine gamma-synthase	0.719822	0.926951	0.0329435
E980_GM002420	77	MULTISPECIES: glutamate--tRNA ligase	0.707923	0.926951	0.0329435
E980_GM002594	74	proton (H+) or sodium (Na+) translocating V-type ATPase (V-ATPase)%2C subunit B	0.670862	0.926951	0.0329435
E980_GM002696	77	tRNA modification GTPase TrmE	0.534191	0.926951	0.0329435
E980_GM001946	6	hypothetical protein	1.14568	0.927097	0.032875
E980_GM002378	97	glycosyltransferase%2C group 1 family protein	0.691098	0.927097	0.032875
E980_GM002101	100	septation ring formation regulator EzrA	1.13734	0.927426	0.032721
E980_GM002376	74	MULTISPECIES: AI-2E family transporter	0.930886	0.927426	0.032721
E980_GM002533	47	conserved hypothetical protein	0.883622	0.927426	0.032721
E980_GM002581	69	potassium ABC transporter ATPase	0.862157	0.927426	0.032721
E980_GM000112	12	hypothetical protein	1.39313	0.928185	0.0323656
E980_GM000326	37	hypothetical protein	1.15059	0.928185	0.0323656
E980_GM000403	34	riboflavin biosynthesis protein RibD C- domain protein	1.14483	0.928185	0.0323656
E980_GM000612	109	transcriptional regulator%2C putative	1.122	0.928185	0.0323656
E980_GM000749	29	putative metallophosphoesterase YsnB	1.10647	0.928185	0.0323656
E980_GM000874	35	CAAX amino terminal protease	1.10494	0.928185	0.0323656
E980_GM000896	125	hypothetical protein	1.10072	0.928185	0.0323656
E980_GM000955	102	drug: H+ antiporter-2 (14 Spanner) (DHA2) family drug resistance MFS transporter	0.945247	0.928185	0.0323656
E980_GM001334	90	MULTISPECIES: hypothetical protein	0.941267	0.928185	0.0323656
E980_GM001560	108	MULTISPECIES: DNA mismatch repair protein MutS	0.937823	0.928185	0.0323656
E980_GM001564	106	PTS system galactitol-specific transporter subunit IIC	0.933826	0.928185	0.0323656
E980_GM001594	79	putative PTS system%2C cellobiose-specific IIC component	0.932416	0.928185	0.0323656
E980_GM001638	66	poly-beta-1%2C 6 N-acetyl-D-glucosamine synthase	0.9192	0.928185	0.0323656
E980_GM001799	78	structural protein	0.909242	0.928185	0.0323656
E980_GM001821	85	two component transcriptional regulator%2C AraC family	0.909161	0.928185	0.0323656
E980_GM001886	59	transcriptional regulator%2C GntR family	0.86741	0.928185	0.0323656
E980_GM001971	7	hypothetical protein	0.864912	0.928185	0.0323656
E980_GM002096	68	MULTISPECIES: outer surface protein	0.858033	0.928185	0.0323656
E980_GM002260	124	MULTISPECIES: bifunctional glutamate--cysteine ligase/glutathione synthetase	0.839046	0.928185	0.0323656
E980_GM002277	150	valyl-tRNA synthetase	0.805515	0.928185	0.0323656
E980_GM002492	20	MULTISPECIES: rRNA maturation RNase YbeY	0.713244	0.928185	0.0323656
E980_GM002519	71	acetyl-CoA carboxylase%2C biotin carboxylase subunit	0.358056	0.928185	0.0323656
E980_GM000991	61	MULTISPECIES: antibiotic resistance protein VanZ	0.84021	0.928406	0.0322622
E980_GM000467	37	16S rRNA (guanine(966)-N(2))-methyltransferase RsmD	1.15994	0.929712	0.0316515
E980_GM000815	128	cadmium-translocating P-type ATPase	1.12957	0.929712	0.0316515
E980_GM000929	37	conserved hypothetical protein%2C putative	1.10729	0.929712	0.0316515
E980_GM001361	107	hypothetical protein	1.10443	0.929712	0.0316515
E980_GM001615	56	putative HTH-type transcriptional regulator DegA	0.942402	0.929712	0.0316515
E980_GM002357	68	competence protein ComFA	0.930068	0.929712	0.0316515
E980_GM002502	54	PTS system mannose/fructose/sorbose family IID component	0.928619	0.929712	0.0316515
E980_GM000115	24	phosphoenolpyruvate-dependent sugar phosphotransferase system%2C EIIA 2	1.21345	0.930213	0.0314176
E980_GM000350	52	PTS system sorbose-specific iic component	1.13169	0.930213	0.0314176
E980_GM001078	54	iron chelate uptake ABC transporter%2C FeCT family%2C permease protein	0.934708	0.930213	0.0314176
E980_GM001491	49	hypothetical protein	0.909471	0.930213	0.0314176
E980_GM001837	73	MULTISPECIES: glucose-6-phosphate isomerase	0.815975	0.930213	0.0314176
E980_GM001588	24	FIG00627571: hypothetical protein'	1.17507	0.932437	0.0303806
E980_GM001616	25	MULTISPECIES: hypothetical protein	1.11347	0.932437	0.0303806
E980_GM002064	28	hypothetical protein	0.849785	0.932437	0.0303806
E980_GM000002	67	MULTISPECIES: cysteine--tRNA ligase	4.05742	0.933371	0.0299458
E980_GM000038	66	ABC-2 type transporter	2.10279	0.933371	0.0299458
E980_GM000147	64	MULTISPECIES: UDP-glucose 4-epimerase GalE	1.93574	0.933371	0.0299458
E980_GM000174	66	DNA polymerase III%2C delta subunit	1.91788	0.933371	0.0299458
E980_GM000189	69	MULTISPECIES: phosphoglucosamine mutase	1.45648	0.933371	0.0299458
E980_GM000293	66	UDP-N-acetylglucosamine diphosphorylase/glucosamine-1-phosphate N-acetyltransferase	1.39286	0.933371	0.0299458
E980_GM000390	68	bacterial cell division membrane protein FtsW	1.34621	0.933371	0.0299458
E980_GM000422	11	Conserved protein	1.20097	0.933371	0.0299458
E980_GM000470	38	MULTISPECIES: hypothetical protein	1.17995	0.933371	0.0299458
E980_GM000485	66	MULTISPECIES: galactose-1-phosphate uridylyltransferase	1.16881	0.933371	0.0299458
E980_GM000501	32	hypothetical protein	1.16177	0.933371	0.0299458
E980_GM000565	10	hypothetical protein	1.15962	0.933371	0.0299458
E980_GM000581	12	hypothetical protein	1.15961	0.933371	0.0299458
E980_GM000744	26	CAT RNA binding domain protein	1.13836	0.933371	0.0299458
E980_GM000806	20	MULTISPECIES: hypothetical protein	1.13628	0.933371	0.0299458
E980_GM000813	30	MULTISPECIES: CoA-binding protein	1.13416	0.933371	0.0299458
E980_GM000843	54	hypothetical protein	1.13329	0.933371	0.0299458
E980_GM000851	89	IS256 family transposase	1.13158	0.933371	0.0299458
E980_GM000856	39	ABC transporter%2C ATP-binding protein	1.12597	0.933371	0.0299458
E980_GM001017	25	MULTISPECIES: hypothetical protein	1.12113	0.933371	0.0299458
E980_GM001061	29	acetyltransferase%2C GNAT family	1.11957	0.933371	0.0299458
E980_GM001126	64	predicted protein	1.11075	0.933371	0.0299458
E980_GM001127	145	hypothetical protein	1.11032	0.933371	0.0299458
E980_GM001133	104	M protein trans-acting positive regulator	1.10511	0.933371	0.0299458
E980_GM001135	23	FIG00627853: hypothetical protein'	1.10137	0.933371	0.0299458
E980_GM001179	67	MULTISPECIES: histidine--tRNA ligase	0.988724	0.933371	0.0299458
E980_GM001219	165	ABC transporter permease	0.948245	0.933371	0.0299458
E980_GM001228	94	putative glutamate/gamma-aminobutyrate antiporter	0.945057	0.933371	0.0299458
E980_GM001240	47	metallo-beta-lactamase superfamily protein	0.944298	0.933371	0.0299458
E980_GM001429	29	putative proton-coupled thiamine transporter YuaJ	0.932154	0.933371	0.0299458
E980_GM001481	13	MULTISPECIES: hypothetical protein	0.92653	0.933371	0.0299458
E980_GM001514	25	peptide methionine sulfoxide reductase msrB	0.923582	0.933371	0.0299458
E980_GM001584	128	MULTISPECIES: penicillin-binding protein 1A	0.918239	0.933371	0.0299458
E980_GM001608	41	MULTISPECIES: 4-hydroxy-tetrahydrodipicolinate reductase	0.910733	0.933371	0.0299458
E980_GM001649	109	polysaccharide biosynthesis family protein	0.894061	0.933371	0.0299458
E980_GM001707	13	hypothetical protein	0.88109	0.933371	0.0299458
E980_GM001777	37	phage single-strand DNA binding protein	0.878864	0.933371	0.0299458
E980_GM001953	21	putative holin	0.863241	0.933371	0.0299458
E980_GM001957	8	hypothetical protein	0.862121	0.933371	0.0299458
E980_GM002035	93	metal ion (Mn2+/Fe2+) transporter (Nramp) family metal ion transporter	0.856995	0.933371	0.0299458
E980_GM002109	45	capsular exopolysaccharide family protein	0.855292	0.933371	0.0299458
E980_GM002132	67	MULTISPECIES: arginine deiminase	0.854233	0.933371	0.0299458
E980_GM002219	63	oxidoreductase%2C pyridine nucleotide-disulfide family%2C putative	0.852345	0.933371	0.0299458
E980_GM002229	36	MULTISPECIES: sporulation initiation inhibitor Soj	0.841414	0.933371	0.0299458
E980_GM002269	69	MULTISPECIES: DNA polymerase III subunit beta	0.820262	0.933371	0.0299458
E980_GM002424	70	cysteine desulfurase/selenocysteine lyase	0.815487	0.933371	0.0299458
E980_GM002487	67	MULTISPECIES: type I pantothenate kinase	0.814446	0.933371	0.0299458
E980_GM002566	110	DNA ligase%2C NAD-dependent	0.798559	0.933371	0.0299458
E980_GM002568	42	MULTISPECIES: TetR family transcriptional regulator	0.753753	0.933371	0.0299458
E980_GM002591	66	alanine racemase	0.565187	0.933371	0.0299458
E980_GM002654	67	catabolite control protein A	0.34122	0.933371	0.0299458
E980_GM002693	64	MULTISPECIES: dTDP-glucose 4%2C 6-dehydratase	0	0.933371	0.0299458
E980_GM002352	7	Glutaredoxin-like protein NrdH2C required for reduction of Ribonucleotide reductase class Ib	0.867664	0.934199	0.0295607
E980_GM000386	85	glucan 1%2C 6-alpha-glucosidase	1.10186	0.934733	0.0293122
E980_GM001743	65	MULTISPECIES: ribosome biogenesis GTPase Der	0.949546	0.934733	0.0293122
E980_GM001882	65	MULTISPECIES: ribosome biogenesis GTPase YqeH	0.240909	0.934733	0.0293122
E980_GM000562	96	endopeptidase O	0.914078	0.934747	0.0293059
E980_GM000924	62	MULTISPECIES: asparagine--tRNA ligase	1.14228	0.936536	0.0284757
E980_GM002507	62	peptidase M16 inactive domain-containing protein	0.941846	0.936982	0.0282688
E980_GM002583	118	PRD domain protein	0.927186	0.936982	0.0282688
E980_GM002561	18	conserved hypothetical protein	0.940687	0.937744	0.0279156
E980_GM000729	98	malate dehydrogenase (oxaloacetate-decarboxylating)	1.10797	0.938114	0.0277443
E980_GM000127	6	hypothetical protein	1.09459	0.938302	0.0276574
E980_GM000144	29	MULTISPECIES: septum formation inhibitor Maf	0.910895	0.939154	0.0272634
E980_GM000014	61	MULTISPECIES: phosphoglycerate kinase	3.3967	0.940259	0.0267527
E980_GM000119	58	MULTISPECIES: ABC transporter permease	1.09479	0.940259	0.0267527
E980_GM000782	39	acetyltransferase%2C gnat family	0.925509	0.940259	0.0267527
E980_GM000961	61	Replicative DNA helicase (EC 3. 6. 1. -)	0.69628	0.940259	0.0267527
E980_GM001448	62	tryptophanyl-tRNA synthase	9.55485	0.941725	0.0260758
E980_GM001571	62	MULTISPECIES: DNA recombination/repair protein RecA	1.32763	0.941725	0.0260758
E980_GM002577	110	hypothetical protein	1.09359	0.941725	0.0260758
E980_GM000513	105	sugar (Glycoside-Pentoside-Hexuronide) transporter	1.1023	0.942831	0.0255659
E980_GM000428	33	MULTISPECIES: colicin V production protein CvpA	1.12609	0.944704	0.0247041
E980_GM000748	12	hypothetical protein	1.11927	0.944704	0.0247041
E980_GM001311	28	beta-phosphoglucomutase	0.926752	0.944704	0.0247041
E980_GM001337	55	cell wall surface adhesion protein	1.1098	0.946464	0.023896
E980_GM000706	74	MULTISPECIES: IS30 family transposase	0.935557	0.948584	0.022924
E980_GM000854	85	MULTISPECIES: multidrug ABC transporter permease/ATP-binding protein	1.09553	0.949838	0.0223503
E980_GM000407	56	dihydroxyacetone kinase%2C DhaK subunit	0.926751	0.950026	0.0222643
E980_GM001551	25	hypothetical protein	0.858523	0.950026	0.0222643
E980_GM000093	58	aspartyl/glutamyl-tRNA(Asn/Gln) amidotransferase subunit B	4.09585	0.951297	0.0216838
E980_GM000149	57	putative tRNA adenylyltransferase	3.18667	0.951297	0.0216838
E980_GM000265	59	fructose-1%2C 6-bisphosphate aldolase%2C class II	1.65877	0.951297	0.0216838
E980_GM000300	57	MULTISPECIES: manganese-dependent inorganic pyrophosphatase	1.55378	0.951297	0.0216838
E980_GM000359	40	MULTISPECIES: hypothetical protein	1.14512	0.951297	0.0216838
E980_GM000371	13	50S ribosomal protein L37Ae domain protein	1.14062	0.951297	0.0216838
E980_GM000456	26	YajQ family cyclic di-GMP-binding protein	1.13039	0.951297	0.0216838
E980_GM000551	40	hypothetical protein	1.11845	0.951297	0.0216838
E980_GM000569	165	ABC transporter permease protein	1.11408	0.951297	0.0216838
E980_GM000622	30	PTS system2C mannose-specific IIB component (EC 2. 7. 1. 69)	1.11151	0.951297	0.0216838
E980_GM000653	50	PTS system mannose/fructose/sorbose-specific IIC component	1.10951	0.951297	0.0216838
E980_GM000754	32	MULTISPECIES: hypothetical protein	1.10685	0.951297	0.0216838
E980_GM000829	122	calcium-translocating P-type ATPase%2C PMCA-type	1.10071	0.951297	0.0216838
E980_GM001008	102	firmicute fructose-1%2C 6-bisphosphatase	1.09408	0.951297	0.0216838
E980_GM001057	194	LPXTG-domain-containing protein cell wall anchor domain	1.0936	0.951297	0.0216838
E980_GM001065	39	Tim44-like protein	1.09125	0.951297	0.0216838
E980_GM001183	54	MULTISPECIES: 2-dehydropantoate 2-reductase	1.08951	0.951297	0.0216838
E980_GM001243	58	tRNA (5-methyl aminomethyl-2-thiouridylate)-methyltransferase	0.989391	0.951297	0.0216838
E980_GM001598	41	ABC transporter substrate-binding protein	0.945127	0.951297	0.0216838
E980_GM001702	65	MULTISPECIES: transposase	0.944084	0.951297	0.0216838
E980_GM001710	98	hypothetical protein	0.939115	0.951297	0.0216838
E980_GM001736	74	integrase core domain protein	0.93398	0.951297	0.0216838
E980_GM001921	26	hypothetical protein SMS_02097%2C partial	0.933015	0.951297	0.0216838
E980_GM001961	6	cytochrome c-type biogenesis protein CcmE	0.931108	0.951297	0.0216838
E980_GM001964	39	conserved hypothetical protein	0.929061	0.951297	0.0216838
E980_GM002076	73	MULTISPECIES: glycerol dehydrogenase	0.926762	0.951297	0.0216838
E980_GM002155	88	probable ABC transporter protein%2C ATP-binding component	0.924369	0.951297	0.0216838
E980_GM002156	44	MULTISPECIES: phosphate ABC transporter ATP-binding protein	0.915914	0.951297	0.0216838
E980_GM002177	42	L-serine dehydratase%2C iron-sulfur-dependent%2C beta subunit	0.907766	0.951297	0.0216838
E980_GM002186	29	MULTISPECIES: hypothetical protein	0.895119	0.951297	0.0216838
E980_GM002195	63	MULTISPECIES: serine hydroxymethyltransferase	0.894756	0.951297	0.0216838
E980_GM002200	25	conserved hypothetical protein	0.886771	0.951297	0.0216838
E980_GM002316	48	GTP-sensing transcriptional pleiotropic repressor codY'	0.852825	0.951297	0.0216838
E980_GM002327	38	MULTISPECIES: hypoxanthine phosphoribosyltransferase	0.850878	0.951297	0.0216838
E980_GM002387	30	hypothetical protein	0.821787	0.951297	0.0216838
E980_GM002442	16	hypothetical protein EFZG_02205%2C partial	0.725398	0.951297	0.0216838
E980_GM002485	41	response regulator receiver domain protein	0.614013	0.951297	0.0216838
E980_GM002532	59	glycosyl transferase%2C group 2 family protein	0.508832	0.951297	0.0216838
E980_GM002545	58	MULTISPECIES: Holliday junction DNA helicase RuvB	0	0.951297	0.0216838
E980_GM002656	58	hypothetical protein	0	0.951297	0.0216838
E980_GM001289	5	hypothetical protein	0.921343	0.952774	0.02101
E980_GM000155	13	50S ribosomal protein L37Ae domain protein	1.1086	0.954289	0.0203203
E980_GM001005	119	daunorubicin resistance protein	1.09638	0.954289	0.0203203
E980_GM001213	91	MULTISPECIES: branched-chain amino acid transporter II carrier protein	0.933596	0.954289	0.0203203
E980_GM001433	95	MULTISPECIES: alpha-glucosidase	1.10295	0.954955	0.0200169
E980_GM002247	52	MULTISPECIES: transcriptional regulator	0.924655	0.955231	0.0198915
E980_GM000043	82	glycosyltransferase%2C group 2 family protein	1.17027	0.955753	0.0196544
E980_GM000360	42	3-dehydroquinate dehydratase%2C type I	1.12714	0.955753	0.0196544
E980_GM000411	32	alkaline phosphatase synthesis transcriptional regulatory protein phoP	1.12524	0.955753	0.0196544
E980_GM000466	75	MULTISPECIES: cyclopropane-fatty-acyl-phospholipid synthase	1.12011	0.955753	0.0196544
E980_GM000521	22	MULTISPECIES: hypothetical protein	1.11967	0.955753	0.0196544
E980_GM000625	47	MULTISPECIES: RNase adaptor protein RapZ	1.11938	0.955753	0.0196544
E980_GM000950	52	two-component system response regulator receiver protein	1.10948	0.955753	0.0196544
E980_GM000976	65	SAM-dependent methyltransferase	1.10375	0.955753	0.0196544
E980_GM001073	76	putative cadmium%2C cobalt and zinc/H(+)-K(+) antiporter	1.1028	0.955753	0.0196544
E980_GM001074	71	amino acid ABC transporter	1.09917	0.955753	0.0196544
E980_GM001113	43	phosphoglycerate mutase family protein	1.09242	0.955753	0.0196544
E980_GM001205	71	maltodextrin-binding protein MdxE	1.08232	0.955753	0.0196544
E980_GM001210	50	regulatory protein	0.966	0.955753	0.0196544
E980_GM001404	63	putative iron/manganese ABC transporter%2C periplasmic iron/manganese-binding protein	0.958418	0.955753	0.0196544
E980_GM001409	63	class C sortase	0.955753	0.955753	0.0196544
E980_GM001445	54	DUF2974 domain-containing protein	0.945404	0.955753	0.0196544
E980_GM001774	74	MULTISPECIES: IS30 family transposase	0.938195	0.955753	0.0196544
E980_GM001822	80	MULTISPECIES: hypothetical protein	0.92876	0.955753	0.0196544
E980_GM001920	26	MULTISPECIES: dihydrofolate reductase	0.921159	0.955753	0.0196544
E980_GM001947	24	Cytidine deaminase (EC 3. 5. 4. 5)	0.91111	0.955753	0.0196544
E980_GM002182	40	MULTISPECIES: 2%2C 5-diketo-D-gluconic acid reductase	0.902882	0.955753	0.0196544
E980_GM002258	43	MULTISPECIES: ribokinase	0.902476	0.955753	0.0196544
E980_GM002398	25	phosphoenolpyruvate-dependent sugar phosphotransferase system%2C EIIA 2	0.84111	0.955753	0.0196544
E980_GM000181	29	Purine trans deoxyribosylase (Nucleoside deoxyribosyltransferase-I)	1.15058	0.955811	0.0196279
E980_GM000391	102	D-xylulose 5-phosphate/D-fructose 6-phosphate phosphoketolase	1.14805	0.955811	0.0196279
E980_GM000631	49	MULTISPECIES: dihydroorotate dehydrogenase electron transfer subunit	1.13946	0.955811	0.0196279
E980_GM000800	81	sugar porter (SP) family MFS transporter	1.13354	0.955811	0.0196279
E980_GM000911	50	hydrolase%2C alpha/beta domain protein	1.10868	0.955811	0.0196279
E980_GM000944	29	MULTISPECIES: transcriptional regulator	1.10558	0.955811	0.0196279
E980_GM001048	21	hypothetical protein	1.10348	0.955811	0.0196279
E980_GM001098	35	MULTISPECIES: hypothetical protein	1.10166	0.955811	0.0196279
E980_GM001152	19	MULTISPECIES: DUF378 domain-containing protein	1.10096	0.955811	0.0196279
E980_GM001158	78	UDP-N-acetylmuramate--alanine ligase (EC 6. 3. 2. 8)	1.07046	0.955811	0.0196279
E980_GM001239	110	ATP-dependent DNA helicase PcrA	1.06821	0.955811	0.0196279
E980_GM001288	43	NAD dependent epimerase/dehydratase family protein	0.963294	0.955811	0.0196279
E980_GM001330	14	hypothetical protein	0.955111	0.955811	0.0196279
E980_GM001496	24	MULTISPECIES: hypothetical protein	0.951851	0.955811	0.0196279
E980_GM001629	114	hypothetical protein	0.949578	0.955811	0.0196279
E980_GM001644	18	MULTISPECIES: hypothetical protein	0.944059	0.955811	0.0196279
E980_GM001769	78	MULTISPECIES: aryl-phospho-beta-D-glucosidase	0.943187	0.955811	0.0196279
E980_GM001985	59	ComG operon protein 1 family protein	0.940291	0.955811	0.0196279
E980_GM002189	77	MULTISPECIES: amidophosphoribosyltransferase	0.931563	0.955811	0.0196279
E980_GM002243	83	MULTISPECIES: hypothetical protein	0.930099	0.955811	0.0196279
E980_GM002250	21	DUF4828 domain-containing protein	0.919863	0.955811	0.0196279
E980_GM002315	42	hypothetical tRNA/rRNA methyltransferase	0.914185	0.955811	0.0196279
E980_GM002338	56	MULTISPECIES: cell surface protein	0.904821	0.955811	0.0196279
E980_GM002435	23	hypothetical protein	0.895872	0.955811	0.0196279
E980_GM002445	56	MULTISPECIES: F0F1 ATP synthase subunit gamma	0.745569	0.955811	0.0196279
E980_GM002615	56	MULTISPECIES: transcription termination/antitermination protein NusA	0.707339	0.955811	0.0196279
E980_GM002675	56	MULTISPECIES: pyruvate dehydrogenase (acetyl-transferring) E1 component subunit alpha	0.230024	0.955811	0.0196279
E980_GM000261	8	hypothetical protein	1.41716	0.956891	0.0191374
E980_GM000305	5	hypothetical protein	1.13005	0.956891	0.0191374
E980_GM000426	56	cation diffusion facilitator family transporter	1.08072	0.956891	0.0191374
E980_GM000454	23	transposase related protein	0.964286	0.956891	0.0191374
E980_GM000640	57	MULTISPECIES: fructokinase	0.954784	0.956891	0.0191374
E980_GM000695	32	oxidoreductase	0.950333	0.956891	0.0191374
E980_GM000844	51	transcriptional activator%2C Rgg/GadR/MutR family domain-containing protein	0.943706	0.956891	0.0191374
E980_GM001150	65	MULTISPECIES: mannitol-1-phosphate 5-dehydrogenase	0.933118	0.956891	0.0191374
E980_GM001280	41	hypothetical protein	0.926395	0.956891	0.0191374
E980_GM001336	23	FIG00630050: hypothetical protein'	0.926372	0.956891	0.0191374
E980_GM001426	72	MULTISPECIES: 6-phospho-beta-glucosidase	0.914742	0.956891	0.0191374
E980_GM001545	32	MULTISPECIES: hypothetical protein	0.902086	0.956891	0.0191374
E980_GM001791	9	MULTISPECIES: hypothetical protein	0.90128	0.956891	0.0191374
E980_GM001830	12	MULTISPECIES: hypothetical protein	0.893229	0.956891	0.0191374
E980_GM002029	63	sugar-binding transcriptional regulator%2C LacI family	0.874051	0.956891	0.0191374
E980_GM002141	42	lipoprotein-releasing system ATP-binding protein LolD	0.866753	0.956891	0.0191374
E980_GM002216	248	DNA polymerase III%2C alpha subunit%2C Gram-positive type	0.860761	0.956891	0.0191374
E980_GM002432	37	conserved hypothetical protein	0.84211	0.956891	0.0191374
E980_GM002459	21	hypothetical protein	0.836322	0.956891	0.0191374
E980_GM000003	52	MULTISPECIES: tRNA (adenosine(37)-N6)-threonylcarbamoyltransferase complex transferase subunit TsaD	8.84573	0.957105	0.0190403
E980_GM000004	26	MULTISPECIES: ribosome maturation factor RimM	7.9063	0.957105	0.0190403
E980_GM000008	46	translation elongation factor Ts	6.04127	0.957105	0.0190403
E980_GM000017	21	hypothetical protein	4.91317	0.957105	0.0190403
E980_GM000019	23	3-hydroxyacyl-	4.91297	0.957105	0.0190403
E980_GM000020	38	recombination protein RecR	4.46904	0.957105	0.0190403
E980_GM000031	34	ATP-dependent Clp protease proteolytic subunit (EC 3. 4. 21. 92)	4.32489	0.957105	0.0190403
E980_GM000034	53	phosphate acyltransferase	4.11705	0.957105	0.0190403
E980_GM000041	47	hypothetical protein AS233_09790%2C partial	3.88816	0.957105	0.0190403
E980_GM000046	15	hypothetical protein	3.81085	0.957105	0.0190403
E980_GM000051	38	MULTISPECIES: 50S ribosomal protein L6	3.56382	0.957105	0.0190403
E980_GM000057	37	hypothetical protein	3.32666	0.957105	0.0190403
E980_GM000061	20	MULTISPECIES: GCN5 family acetyltransferase	3.00717	0.957105	0.0190403
E980_GM000062	52	6-phosphofructokinase	2.98915	0.957105	0.0190403
E980_GM000065	17	Ortholog of S.aureus MRSA252 (BX571856) SAR1694'	2.86336	0.957105	0.0190403
E980_GM000067	36	RelA/SpoT domain protein	2.64688	0.957105	0.0190403
E980_GM000068	30	MULTISPECIES: 50S ribosomal protein L10	2.56123	0.957105	0.0190403
E980_GM000069	44	MULTISPECIES: 30S ribosomal protein S4	2.39481	0.957105	0.0190403
E980_GM000071	34	di-trans%2C poly-cis-decaprenylcistransferase	2.17186	0.957105	0.0190403
E980_GM000074	31	MULTISPECIES: metallophosphoesterase	2.16251	0.957105	0.0190403
E980_GM000077	27	MULTISPECIES: nucleotide exchange factor GrpE	2.16244	0.957105	0.0190403
E980_GM000079	43	two-component system response regulator receiver protein	2.03754	0.957105	0.0190403
E980_GM000086	39	UMP kinase	2.02871	0.957105	0.0190403
E980_GM000090	53	HPr kinase/phosphorylase (EC 2. 7. 1. -) (EC 2. 7. 4. -)	1.99306	0.957105	0.0190403
E980_GM000091	50	energy-coupling factor transporter ATPase	1.9801	0.957105	0.0190403
E980_GM000098	41	MULTISPECIES: carbamate kinase	1.94934	0.957105	0.0190403
E980_GM000108	46	GTP-binding protein Era	1.9457	0.957105	0.0190403
E980_GM000109	50	MULTISPECIES: cell division protein FtsX	1.93677	0.957105	0.0190403
E980_GM000114	54	phosphatidate cytidylyltransferase	1.92421	0.957105	0.0190403
E980_GM000116	50	MULTISPECIES: ribonuclease Z	1.92421	0.957105	0.0190403
E980_GM000135	39	MULTISPECIES: 50S ribosomal protein L3	1.89909	0.957105	0.0190403
E980_GM000138	29	transcriptional repressor NrdR	1.88333	0.957105	0.0190403
E980_GM000140	3	hypothetical protein	1.80879	0.957105	0.0190403
E980_GM000148	48	MULTISPECIES: type I methionyl aminopeptidase	1.78771	0.957105	0.0190403
E980_GM000153	54	MULTISPECIES: RNA polymerase sigma factor RpoD	1.78527	0.957105	0.0190403
E980_GM000157	48	MULTISPECIES: thioredoxin-disulfide reductase	1.63542	0.957105	0.0190403
E980_GM000160	42	MULTISPECIES: aspartate racemase	1.62464	0.957105	0.0190403
E980_GM000173	40	DNA-binding regulatory protein%2C YebC/PmpR family	1.59423	0.957105	0.0190403
E980_GM000175	51	MULTISPECIES: LysR family transcriptional regulator	1.58447	0.957105	0.0190403
E980_GM000176	41	50S ribosomal subunit maturation GTPase RbgA (B.subtilis YlqF)'	1.58401	0.957105	0.0190403
E980_GM000183	9	putative uncharacterized protein	1.54671	0.957105	0.0190403
E980_GM000188	27	MULTISPECIES: transcriptional regulator	1.53057	0.957105	0.0190403
E980_GM000192	31	putative transcriptional regulator CtsR	1.46729	0.957105	0.0190403
E980_GM000195	16	MULTISPECIES: iron-sulfur cluster biosynthesis protein	1.44683	0.957105	0.0190403
E980_GM000198	23	MULTISPECIES: V-type sodium ATP synthase subunit E	1.42923	0.957105	0.0190403
E980_GM000199	9	putative uncharacterized protein	1.42572	0.957105	0.0190403
E980_GM000200	41	UDP-N-acetylenolpyruvoylglucosamine reductase (EC 1. 1. 1. 158)	1.42196	0.957105	0.0190403
E980_GM000203	31	MULTISPECIES: V-type ATP synthase subunit D	1.39218	0.957105	0.0190403
E980_GM000206	37	Triosephosphate isomerase (EC 5. 3. 1. 1)	1.32879	0.957105	0.0190403
E980_GM000208	18	1%2C 3-propanediol dehydrogenase	1.32786	0.957105	0.0190403
E980_GM000212	26	acetyl-CoA carboxylase%2C biotin carboxyl carrier protein	1.28281	0.957105	0.0190403
E980_GM000214	23	transcriptional regulator	1.27583	0.957105	0.0190403
E980_GM000216	11	MULTISPECIES: hypothetical protein	1.25268	0.957105	0.0190403
E980_GM000222	13	putative HTH-type transcriptional repressor CzrA	1.21503	0.957105	0.0190403
E980_GM000223	52	MULTISPECIES: threonylcarbamoyl-AMP synthase	1.20195	0.957105	0.0190403
E980_GM000230	16	hypothetical protein GMD1E_06103%2C partial	1.19996	0.957105	0.0190403
E980_GM000233	30	acetyltransferase%2C GNAT family	1.19635	0.957105	0.0190403
E980_GM000235	15	MULTISPECIES: hypothetical protein	1.18719	0.957105	0.0190403
E980_GM000244	42	Cell division transporter2C ATP-binding protein FtsE (TC 3. A.5. 1. 1)'	1.15201	0.957105	0.0190403
E980_GM000248	21	MULTISPECIES: enoyl-CoA hydratase	1.14897	0.957105	0.0190403
E980_GM000254	10	hypothetical protein	1.14598	0.957105	0.0190403
E980_GM000260	185	MULTISPECIES: transcriptional antiterminator bglG: Sigma-54 factor	1.14581	0.957105	0.0190403
E980_GM000264	27	MULTISPECIES: hypothetical protein	1.14501	0.957105	0.0190403
E980_GM000266	49	oxidoreductase%2C aldo/keto reductase family protein	1.14152	0.957105	0.0190403
E980_GM000271	68	MULTISPECIES: PTS mannose/fructose/sorbose transporter subunit IIC	1.14122	0.957105	0.0190403
E980_GM000272	30	toxin-antitoxin system%2C toxin component domain protein	1.1328	0.957105	0.0190403
E980_GM000274	80	MULTISPECIES: glucose-6-phosphate dehydrogenase	1.12631	0.957105	0.0190403
E980_GM000280	32	signal peptidase I	1.12474	0.957105	0.0190403
E980_GM000282	14	hypothetical protein	1.12208	0.957105	0.0190403
E980_GM000283	8	hypothetical protein	1.1216	0.957105	0.0190403
E980_GM000284	20	DNA-binding/PRD domain protein	1.11905	0.957105	0.0190403
E980_GM000286	52	MULTISPECIES: dihydroorotase	1.11834	0.957105	0.0190403
E980_GM000296	22	MULTISPECIES: PTS ascorbate transporter subunit IIB	1.11694	0.957105	0.0190403
E980_GM000302	48	F0F1 ATP synthase subunit A	1.11643	0.957105	0.0190403
E980_GM000306	44	MULTISPECIES: DNA-formamidopyrimidine glycosylase	1.11553	0.957105	0.0190403
E980_GM000310	23	PTS system galactitol-specific transporter subunit IIB	1.11553	0.957105	0.0190403
E980_GM000317	44	uracil-DNA glycosylase%2C family 4	1.11446	0.957105	0.0190403
E980_GM000322	43	integral membrane protein	1.11257	0.957105	0.0190403
E980_GM000323	26	high affinity ribose transport protein RbsD	1.11235	0.957105	0.0190403
E980_GM000324	43	MULTISPECIES: hypothetical protein	1.11149	0.957105	0.0190403
E980_GM000328	20	3-demethylubiquinone-9 3-methyltransferase	1.11108	0.957105	0.0190403
E980_GM000329	180	MULTISPECIES: transcription-repair coupling factor	1.10918	0.957105	0.0190403
E980_GM000330	22	sugar ABC transporter%2C permease protein	1.1074	0.957105	0.0190403
E980_GM000334	68	hypothetical protein	1.10691	0.957105	0.0190403
E980_GM000348	8	D-3-phosphoglycerate dehydrogenase	1.10607	0.957105	0.0190403
E980_GM000351	48	MULTISPECIES: phosphate ABC transporter substrate-binding protein	1.10567	0.957105	0.0190403
E980_GM000353	90	UDP-glucose 6-dehydrogenase	1.10448	0.957105	0.0190403
E980_GM000355	62	riboflavin biosynthesis protein RibF	1.10388	0.957105	0.0190403
E980_GM000362	15	cold-shock DNA-binding domain protein	1.10388	0.957105	0.0190403
E980_GM000364	14	MULTISPECIES: hypothetical protein	1.10363	0.957105	0.0190403
E980_GM000377	45	MULTISPECIES: peptide-methionine (S)-S-oxide reductase	1.10328	0.957105	0.0190403
E980_GM000381	47	MULTISPECIES: serine-type D-Ala-D-Ala carboxypeptidase	1.10279	0.957105	0.0190403
E980_GM000387	36	MULTISPECIES: phosphoglycolate phosphatase	1.10253	0.957105	0.0190403
E980_GM000388	52	Cof-like hydrolase	1.10247	0.957105	0.0190403
E980_GM000394	24	MULTISPECIES: TIGR01440 family protein	1.10178	0.957105	0.0190403
E980_GM000395	73	PTS system%2C IIC component family protein	1.1005	0.957105	0.0190403
E980_GM000396	54	iron-sulfur cluster binding protein%2C putative	1.10027	0.957105	0.0190403
E980_GM000409	6	hypothetical protein	1.10026	0.957105	0.0190403
E980_GM000415	36	hypothetical protein	1.10007	0.957105	0.0190403
E980_GM000416	42	putative lysine decarboxylase family protein	1.10003	0.957105	0.0190403
E980_GM000419	66	outer membrane insertion signal domain protein	1.09937	0.957105	0.0190403
E980_GM000421	33	site-specific recombinase%2C phage integrase family	1.09803	0.957105	0.0190403
E980_GM000424	49	1-phosphofructokinase family hexose kinase	1.09801	0.957105	0.0190403
E980_GM000429	35	transcription elongation factor GreA	1.09779	0.957105	0.0190403
E980_GM000434	59	transposase	1.09759	0.957105	0.0190403
E980_GM000435	38	MULTISPECIES: Holliday junction resolvase RecU	1.09739	0.957105	0.0190403
E980_GM000444	84	sugar ABC transporter substrate-binding protein%2C putative	1.09702	0.957105	0.0190403
E980_GM000452	32	lactose phosphotransferase system repressor	1.09682	0.957105	0.0190403
E980_GM000461	42	MULTISPECIES: haloacid dehalogenase	1.09663	0.957105	0.0190403
E980_GM000462	31	MULTISPECIES: general stress protein	1.09624	0.957105	0.0190403
E980_GM000465	17	MULTISPECIES: membrane protein	1.09532	0.957105	0.0190403
E980_GM000471	79	pts system fructose-specific IIC component	1.09516	0.957105	0.0190403
E980_GM000472	36	MULTISPECIES: hypothetical protein	1.09463	0.957105	0.0190403
E980_GM000474	59	conserved hypothetical protein	1.09426	0.957105	0.0190403
E980_GM000477	46	ABC superfamily ATP binding cassette transporter%2C membrane protein	1.09384	0.957105	0.0190403
E980_GM000479	34	MULTISPECIES: hypothetical protein	1.09346	0.957105	0.0190403
E980_GM000482	35	MULTISPECIES: endonuclease III	1.09298	0.957105	0.0190403
E980_GM000483	106	MULTISPECIES: tRNA uridine-5-carboxymethylaminomethyl(34) synthesis enzyme MnmG	1.09213	0.957105	0.0190403
E980_GM000490	59	binding-protein-dependent transport system inner membrane component	1.09211	0.957105	0.0190403
E980_GM000491	40	putative phosphomethylpyrimidine kinase	1.09177	0.957105	0.0190403
E980_GM000493	101	M protein trans-acting positive regulator	1.09177	0.957105	0.0190403
E980_GM000494	28	MULTISPECIES: galactose-6-phosphate isomerase subunit LacB	1.0912	0.957105	0.0190403
E980_GM000496	44	MULTISPECIES: 16S rRNA (adenine(1518)-N(6)/adenine(1519)-N(6))- dimethyltransferase	1.09107	0.957105	0.0190403
E980_GM000497	115	MULTISPECIES: excinuclease ABC subunit B	1.09033	0.957105	0.0190403
E980_GM000498	22	conserved hypothetical protein	1.09025	0.957105	0.0190403
E980_GM000499	80	phage major capsid protein%2C HK97 family	1.09022	0.957105	0.0190403
E980_GM000506	192	MULTISPECIES: hypothetical protein	1.08993	0.957105	0.0190403
E980_GM000517	56	universal bacterial protein YeaZ	1.08975	0.957105	0.0190403
E980_GM000520	14	MULTISPECIES: hypothetical protein	1.08959	0.957105	0.0190403
E980_GM000523	27	hypothetical protein	1.08949	0.957105	0.0190403
E980_GM000534	35	transcriptional regulator%2C MarR family	1.08942	0.957105	0.0190403
E980_GM000535	19	hypothetical protein	1.08923	0.957105	0.0190403
E980_GM000539	44	conserved hypothetical protein	1.08894	0.957105	0.0190403
E980_GM000541	55	phosphoribosylformylglycinamidine cyclo-ligase	1.08876	0.957105	0.0190403
E980_GM000547	43	MULTISPECIES: hypothetical protein	1.08872	0.957105	0.0190403
E980_GM000549	45	MULTISPECIES: hypothetical protein	1.08868	0.957105	0.0190403
E980_GM000550	25	nudix-type nucleoside diphosphatase%2C YffH/AdpP family	1.08815	0.957105	0.0190403
E980_GM000552	50	MULTISPECIES: AP endonuclease	1.088	0.957105	0.0190403
E980_GM000554	63	IS110 family transposase	1.08713	0.957105	0.0190403
E980_GM000555	129	alpha-galactosidase	1.0868	0.957105	0.0190403
E980_GM000556	144	ATP-dependent DNA helicase PcrA	1.08646	0.957105	0.0190403
E980_GM000557	37	transcriptional regulator%2C MarR family	1.08642	0.957105	0.0190403
E980_GM000560	71	MULTISPECIES: teicoplanin resistance protein VanZ	1.08622	0.957105	0.0190403
E980_GM000561	96	transporter%2C major facilitator family protein	1.0861	0.957105	0.0190403
E980_GM000579	37	MULTISPECIES: S26 family signal peptidase	1.08593	0.957105	0.0190403
E980_GM000580	26	MULTISPECIES: ribosome-recycling factor	1.08593	0.957105	0.0190403
E980_GM000582	58	ammonium transporter NrgA	1.08589	0.957105	0.0190403
E980_GM000585	118	MULTISPECIES: acyltransferase	1.0857	0.957105	0.0190403
E980_GM000595	136	alpha-L-rhamnosidase	1.08554	0.957105	0.0190403
E980_GM000596	150	MULTISPECIES: exonuclease SbcC	1.0855	0.957105	0.0190403
E980_GM000606	125	DNA topoisomerase IV%2C B subunit	1.08509	0.957105	0.0190403
E980_GM000610	32	MULTISPECIES: hypothetical protein	1.08438	0.957105	0.0190403
E980_GM000613	26	MULTISPECIES: YigZ family protein	1.0841	0.957105	0.0190403
E980_GM000614	63	IS110 family transposase	1.08372	0.957105	0.0190403
E980_GM000620	62	IS110 family transposase	1.0836	0.957105	0.0190403
E980_GM000628	53	Phosphate ABC transporter2C periplasmic phosphate-binding protein PstS (TC 3. A.1. 7. 1)'	1.08351	0.957105	0.0190403
E980_GM000630	43	phosphoglycerate mutase family protein	1.08327	0.957105	0.0190403
E980_GM000632	50	transcriptional regulator%2C DeoR family	1.08318	0.957105	0.0190403
E980_GM000633	82	MULTISPECIES: xylose ABC transporter ATP-binding protein	1.0831	0.957105	0.0190403
E980_GM000636	50	hypothetical protein	1.08289	0.957105	0.0190403
E980_GM000638	60	MULTISPECIES: glycerate kinase	1.08246	0.957105	0.0190403
E980_GM000642	39	MULTISPECIES: GntR family transcriptional regulator	1.08246	0.957105	0.0190403
E980_GM000643	57	HAD-superfamily subfamily IIA hydrolase	1.08228	0.957105	0.0190403
E980_GM000654	52	MULTISPECIES: dipeptidase PepV	1.08217	0.957105	0.0190403
E980_GM000656	52	aldose 1-epimerase	1.08189	0.957105	0.0190403
E980_GM000657	79	glucuronate isomerase	1.08162	0.957105	0.0190403
E980_GM000659	101	mannonate oxidoreductase	1.0816	0.957105	0.0190403
E980_GM000663	36	hypothetical protein	1.08134	0.957105	0.0190403
E980_GM000666	21	MULTISPECIES: hypothetical protein	1.08121	0.957105	0.0190403
E980_GM000676	37	bacterial regulatory helix-turn-helix%2C lysR family protein	1.08116	0.957105	0.0190403
E980_GM000677	22	MULTISPECIES: phage qlrg family dna packaging	1.08097	0.957105	0.0190403
E980_GM000678	48	pseudouridine synthase%2C RluA family	1.08085	0.957105	0.0190403
E980_GM000680	109	MULTISPECIES: multidrug ABC transporter ATP-binding protein	1.08076	0.957105	0.0190403
E980_GM000682	18	toxin-antitoxin system%2C toxin component%2C RelE family	1.08057	0.957105	0.0190403
E980_GM000687	41	lysis protein	1.08051	0.957105	0.0190403
E980_GM000688	50	sortase family protein	1.08028	0.957105	0.0190403
E980_GM000689	64	oxidoreductase NAD-binding Rossmann fold protein	1.08015	0.957105	0.0190403
E980_GM000693	11	conserved hypothetical protein	1.07987	0.957105	0.0190403
E980_GM000696	41	conserved hypothetical protein	1.07966	0.957105	0.0190403
E980_GM000697	107	glycosyl hydrolase family 2%2C TIM barrel domain protein	1.07962	0.957105	0.0190403
E980_GM000715	54	branched-chain amino acid ABC transporter%2C permease protein	1.07946	0.957105	0.0190403
E980_GM000719	38	elongation factor G-binding protein	1.07921	0.957105	0.0190403
E980_GM000720	39	two-component system response regulator receiver protein	1.07899	0.957105	0.0190403
E980_GM000724	71	branched-chain amino acid ABC transporter%2C permease protein	1.07878	0.957105	0.0190403
E980_GM000726	23	phosphoribosylformylglycinamidine synthase%2C purS protein	1.07865	0.957105	0.0190403
E980_GM000737	47	MULTISPECIES: hypothetical protein	1.07861	0.957105	0.0190403
E980_GM000740	130	ATP-dependent helicase	1.07818	0.957105	0.0190403
E980_GM000743	32	isochorismatase family protein	1.07723	0.957105	0.0190403
E980_GM000746	65	3-carboxymuconate cyclase	1.07717	0.957105	0.0190403
E980_GM000750	54	hydrolase%2C HAD superfamily%2C Cof family	1.07704	0.957105	0.0190403
E980_GM000751	129	HTH domain protein	1.07702	0.957105	0.0190403
E980_GM000752	33	putative secreted protein	1.07646	0.957105	0.0190403
E980_GM000755	52	MULTISPECIES: transcriptional regulator	1.07626	0.957105	0.0190403
E980_GM000758	18	hypothetical protein	1.07621	0.957105	0.0190403
E980_GM000759	17	hypothetical protein	1.07619	0.957105	0.0190403
E980_GM000760	26	MULTISPECIES: competence protein ComGF	1.07587	0.957105	0.0190403
E980_GM000761	45	phosphate acetyltransferase	1.07576	0.957105	0.0190403
E980_GM000764	33	MULTISPECIES: hypothetical protein	1.07531	0.957105	0.0190403
E980_GM000766	54	two-component system response regulator	1.07517	0.957105	0.0190403
E980_GM000767	30	MULTISPECIES: DNA-binding protein	1.07467	0.957105	0.0190403
E980_GM000775	51	30S ribosomal protein S2	1.07466	0.957105	0.0190403
E980_GM000778	15	MULTISPECIES: hypothetical protein	1.07457	0.957105	0.0190403
E980_GM000783	109	MBL fold metallo-hydrolase	1.07456	0.957105	0.0190403
E980_GM000785	45	ABC transporter	1.07427	0.957105	0.0190403
E980_GM000792	26	MULTISPECIES: N-acetyltransferase	1.0741	0.957105	0.0190403
E980_GM000794	199	transcriptional antiterminator bglG/Sigma-54 factor	1.07399	0.957105	0.0190403
E980_GM000795	49	pyridoxal phosphate-dependent enzyme%2C putative	1.07386	0.957105	0.0190403
E980_GM000796	39	MULTISPECIES: sodium ABC transporter ATP-binding protein	1.07384	0.957105	0.0190403
E980_GM000797	28	MULTISPECIES: hypothetical protein	1.07357	0.957105	0.0190403
E980_GM000802	32	nitroreductase family protein	1.07319	0.957105	0.0190403
E980_GM000803	23	peptidoglycan-binding protein LysM	1.07299	0.957105	0.0190403
E980_GM000811	85	MULTISPECIES: hypothetical protein	1.07244	0.957105	0.0190403
E980_GM000812	60	MULTISPECIES: hypothetical protein	1.07239	0.957105	0.0190403
E980_GM000814	78	MULTISPECIES: 6-phospho-beta-glucosidase	1.07233	0.957105	0.0190403
E980_GM000821	59	Integrase core domain protein (plasmid)	1.07185	0.957105	0.0190403
E980_GM000822	47	MULTISPECIES: ZIP family metal transporter	1.07173	0.957105	0.0190403
E980_GM000825	71	NAD dependent epimerase/dehydratase family protein	1.07156	0.957105	0.0190403
E980_GM000828	93	ABC transporter%2C ATP-binding/permease protein	1.07113	0.957105	0.0190403
E980_GM000833	29	hypothetical protein	1.07111	0.957105	0.0190403
E980_GM000836	95	putative PTS system%2C cellobiose-specific IIC component	1.071	0.957105	0.0190403
E980_GM000839	83	ABC superfamily ATP binding cassette transporter%2C ABC protein	1.07098	0.957105	0.0190403
E980_GM000840	64	IS110 family transposase	1.0703	0.957105	0.0190403
E980_GM000841	21	MULTISPECIES: alkaline-shock protein	1.07004	0.957105	0.0190403
E980_GM000847	17	DNA-binding protein HU 1 (DNA-binding protein II) (HB)	1.06908	0.957105	0.0190403
E980_GM000849	43	MULTISPECIES: glutamine ABC transporter substrate-binding protein	1.06907	0.957105	0.0190403
E980_GM000850	60	MULTISPECIES: ABC transporter permease	1.06892	0.957105	0.0190403
E980_GM000853	48	MULTISPECIES: DUF368 domain-containing protein	1.06889	0.957105	0.0190403
E980_GM000860	60	Chain C%2C The Complex Structure Of D-mandelate Dehydrogenase With Nadh	1.06887	0.957105	0.0190403
E980_GM000863	48	MULTISPECIES: molecular chaperone Hsp33	1.06886	0.957105	0.0190403
E980_GM000864	43	GCN5-related N-acetyltransferase	1.06884	0.957105	0.0190403
E980_GM000866	60	MULTISPECIES: glutamyl aminopeptidase	1.0688	0.957105	0.0190403
E980_GM000870	43	rhamnulose-1-phosphate aldolase	1.06879	0.957105	0.0190403
E980_GM000876	50	2-hydroxy-3-oxopropionate reductase	1.06878	0.957105	0.0190403
E980_GM000882	36	MULTISPECIES: ribosomal-protein-alanine N-acetyltransferase RimI	1.06866	0.957105	0.0190403
E980_GM000885	115	conserved hypothetical protein	1.0683	0.957105	0.0190403
E980_GM000888	37	peptidoglycan-binding protein LysM	1.06778	0.957105	0.0190403
E980_GM000891	76	MULTISPECIES: bifunctional phosphoribosylaminoimidazolecarboxamide formyltransferase/inosine monophosphate cyclohydrolase	1.06774	0.957105	0.0190403
E980_GM000894	32	MULTISPECIES: hypothetical protein	1.06753	0.957105	0.0190403
E980_GM000897	77	FtsW/RodA/SpoVE family cell cycle protein	1.06741	0.957105	0.0190403
E980_GM000899	47	hydrolase%2C HAD superfamily	1.0674	0.957105	0.0190403
E980_GM000909	64	IS110 family transposase	1.06714	0.957105	0.0190403
E980_GM000913	24	hypothetical protein	1.06709	0.957105	0.0190403
E980_GM000918	7	hypothetical protein HMPREF1362_02131%2C partial	1.06701	0.957105	0.0190403
E980_GM000919	64	IS110 family transposase	1.06661	0.957105	0.0190403
E980_GM000922	48	MULTISPECIES: sugar fermentation stimulation protein SfsA	1.06646	0.957105	0.0190403
E980_GM000931	104	MULTISPECIES: excinuclease ABC subunit C	1.06585	0.957105	0.0190403
E980_GM000932	63	putative D-lactate dehydrogenase	1.06571	0.957105	0.0190403
E980_GM000938	75	major facilitator superfamily transporter	1.06553	0.957105	0.0190403
E980_GM000943	98	GTP-binding protein LepA	1.06551	0.957105	0.0190403
E980_GM000945	54	lipid kinase%2C YegS/Rv2252/BmrU family	1.06542	0.957105	0.0190403
E980_GM000946	59	Integrase core domain protein (plasmid)	1.06498	0.957105	0.0190403
E980_GM000949	71	Fumarate reductase flavoprotein subunit (EC 1. 3. 99. 1)	1.06478	0.957105	0.0190403
E980_GM000956	63	MULTISPECIES: IS110 family transposase	1.0647	0.957105	0.0190403
E980_GM000960	79	conserved hypothetical protein	1.06392	0.957105	0.0190403
E980_GM000965	75	site-specific recombinase%2C phage integrase family protein	1.06377	0.957105	0.0190403
E980_GM000966	28	MULTISPECIES: hypothetical protein	1.06365	0.957105	0.0190403
E980_GM000967	83	hypothetical protein	1.06345	0.957105	0.0190403
E980_GM000970	93	binding-protein-dependent transport system inner membrane component	1.06342	0.957105	0.0190403
E980_GM000973	23	toxin-antitoxin system%2C toxin component domain protein	1.06266	0.957105	0.0190403
E980_GM000980	41	MULTISPECIES: 16S rRNA (uracil(1498)-N(3))-methyltransferase	1.06252	0.957105	0.0190403
E980_GM000984	66	MULTISPECIES: cytochrome P450	1.06205	0.957105	0.0190403
E980_GM000992	256	phage tape measure protein%2C putative	1.06195	0.957105	0.0190403
E980_GM000997	64	IS110 family transposase	1.06193	0.957105	0.0190403
E980_GM000998	39	2%2C 3-bisphosphoglycerate-dependent phosphoglycerate mutase	1.06162	0.957105	0.0190403
E980_GM001000	10	hypothetical protein	1.06118	0.957105	0.0190403
E980_GM001003	51	phosphoribosylaminoimidazolesuccinocarboxamide synthase	1.06113	0.957105	0.0190403
E980_GM001007	129	calcium-translocating P-type ATPase%2C PMCA-type	1.06051	0.957105	0.0190403
E980_GM001013	58	putative multiple sugar-binding periplasmic protein SbpA	1.06004	0.957105	0.0190403
E980_GM001016	60	ribonuclease PH/Ham1 protein	1.05959	0.957105	0.0190403
E980_GM001025	41	MULTISPECIES: allulose-6-phosphate 3-epimerase	1.05946	0.957105	0.0190403
E980_GM001034	62	IS110 family transposase	1.05911	0.957105	0.0190403
E980_GM001035	81	MULTISPECIES: AI-2E family transporter	1.059	0.957105	0.0190403
E980_GM001038	44	MULTISPECIES: hypothetical protein	1.05882	0.957105	0.0190403
E980_GM001043	88	maltose-6'-phosphate glucosidase MalH	1.05875	0.957105	0.0190403
E980_GM001044	85	LPXTG-domain-containing protein cell wall anchor domain	1.05871	0.957105	0.0190403
E980_GM001045	45	MULTISPECIES: shikimate dehydrogenase	1.05763	0.957105	0.0190403
E980_GM001046	36	MULTISPECIES: hypothetical protein	1.05746	0.957105	0.0190403
E980_GM001052	12	hypothetical protein	1.05737	0.957105	0.0190403
E980_GM001054	152	MULTISPECIES: hypothetical protein	1.05554	0.957105	0.0190403
E980_GM001059	43	branched-chain amino acid ABC transporter%2C permease protein	1.05527	0.957105	0.0190403
E980_GM001071	31	hypothetical protein	1.05511	0.957105	0.0190403
E980_GM001079	33	bifunctional protein PyrR%2C partial	1.05484	0.957105	0.0190403
E980_GM001083	71	transporter%2C auxin efflux carrier family	1.05446	0.957105	0.0190403
E980_GM001097	27	MULTISPECIES: hypothetical protein	1.05385	0.957105	0.0190403
E980_GM001106	52	response regulator receiver domain protein	1.05253	0.957105	0.0190403
E980_GM001111	124	hypothetical protein	1.05247	0.957105	0.0190403
E980_GM001122	50	glutamine amidotransferase	1.05227	0.957105	0.0190403
E980_GM001124	105	MULTISPECIES: GntR family transcriptional regulator	1.05209	0.957105	0.0190403
E980_GM001125	85	CTP synthetase	1.05171	0.957105	0.0190403
E980_GM001129	21	hypothetical protein	1.05151	0.957105	0.0190403
E980_GM001130	45	inorganic polyphosphate/ATP-NAD kinase	1.05139	0.957105	0.0190403
E980_GM001132	48	MULTISPECIES: phospho-N-acetylmuramoyl-pentapeptide-transferase	1.05139	0.957105	0.0190403
E980_GM001134	90	ATPase/histidine kinase/DNA gyrase B/HSP90 domain protein	1.05107	0.957105	0.0190403
E980_GM001137	33	MULTISPECIES: TetR family transcriptional regulator	1.05069	0.957105	0.0190403
E980_GM001141	51	DnaJ central region: Heat shock protein DnaJ	1.05039	0.957105	0.0190403
E980_GM001142	31	3-demethylubiquinone-9 3-methyltransferase domain protein	1.05018	0.957105	0.0190403
E980_GM001143	59	MULTISPECIES: 4-(cytidine 5'-diphospho)-2-C-methyl-D-erythritol kinase	1.0485	0.957105	0.0190403
E980_GM001144	35	putative rRNA methylase	1.0477	0.957105	0.0190403
E980_GM001145	157	excinuclease ABC%2C A subunit	1.04693	0.957105	0.0190403
E980_GM001146	35	biotin--	1.04663	0.957105	0.0190403
E980_GM001147	94	myosin-cross-reactive antigen-like protein	1.04646	0.957105	0.0190403
E980_GM001148	63	MULTISPECIES: phosphoribosylamine--glycine ligase	1.04635	0.957105	0.0190403
E980_GM001157	15	hypothetical protein	1.04609	0.957105	0.0190403
E980_GM001160	50	apurinic endonuclease (APN1)	1.046	0.957105	0.0190403
E980_GM001161	29	(3R)-hydroxymyristoyl-	1.04512	0.957105	0.0190403
E980_GM001162	39	MULTISPECIES: hypothetical protein	1.04476	0.957105	0.0190403
E980_GM001166	26	transcriptional regulator%2C MerR family	1.04281	0.957105	0.0190403
E980_GM001167	75	MULTISPECIES: dolichyl-phosphate beta-D-mannosyltransferase	1.04248	0.957105	0.0190403
E980_GM001169	57	MULTISPECIES: ABC transporter permease	1.0417	0.957105	0.0190403
E980_GM001171	38	CRP/FNR family transcriptional regulator%2C anaerobic regulatory protein	1.04129	0.957105	0.0190403
E980_GM001174	123	penicillin-binding protein transpeptidase	1.04093	0.957105	0.0190403
E980_GM001176	21	cell division protein	1.04082	0.957105	0.0190403
E980_GM001177	18	hypothetical protein	1.03978	0.957105	0.0190403
E980_GM001178	44	L-ribulose-5-phosphate 4-epimerase	1.03965	0.957105	0.0190403
E980_GM001181	47	alpha/beta hydrolase superfamily enzyme	1.03939	0.957105	0.0190403
E980_GM001184	35	DNA topology modulation protein	1.03691	0.957105	0.0190403
E980_GM001187	46	MULTISPECIES: tellurite resistance protein TelA	1.03319	0.957105	0.0190403
E980_GM001188	20	septum formation initiator	1.03271	0.957105	0.0190403
E980_GM001191	21	MULTISPECIES: general stress protein	1.02602	0.957105	0.0190403
E980_GM001194	76	sodium/dicarboxylate symporter family protein	1.02296	0.957105	0.0190403
E980_GM001195	25	ascorbate-specific phosphotransferase enzyme iib component	1.02073	0.957105	0.0190403
E980_GM001196	88	MULTISPECIES: UDP-N-acetylglucosamine 4%2C 6-dehydratase	1.01852	0.957105	0.0190403
E980_GM001200	2	hypothetical protein	1.01823	0.957105	0.0190403
E980_GM001203	81	histidine kinase	1.01632	0.957105	0.0190403
E980_GM001206	24	toxin-antitoxin system%2C antitoxin component%2C Xre family	1.01047	0.957105	0.0190403
E980_GM001207	21	S4 domain-containing protein YaaA	1.00891	0.957105	0.0190403
E980_GM001209	87	ErfK/YbiS/YcfS/YnhG family	1.00759	0.957105	0.0190403
E980_GM001211	67	MULTISPECIES: cell division protein FtsZ	1.00595	0.957105	0.0190403
E980_GM001214	69	C4-dicarboxylate transporter/malic acid transport family protein	1.00447	0.957105	0.0190403
E980_GM001217	39	acetyl-coenzyme A carboxylase carboxyl transferase subunit beta	1.00193	0.957105	0.0190403
E980_GM001225	28	MULTISPECIES: sulfurtransferase	0.996572	0.957105	0.0190403
E980_GM001231	112	alpha%2C alpha-phosphotrehalase	0.995302	0.957105	0.0190403
E980_GM001234	7	hypothetical protein	0.995267	0.957105	0.0190403
E980_GM001235	35	RNA methyltransferase%2C TrmH family%2C group 2	0.994961	0.957105	0.0190403
E980_GM001236	51	glyoxalase/Bleomycin resistance /Dioxygenase superfamily protein	0.994351	0.957105	0.0190403
E980_GM001248	34	MULTISPECIES: elongation factor P	0.993502	0.957105	0.0190403
E980_GM001254	47	metal ion ABC superfamily ATP binding cassette transporter%2C membrane protein	0.992937	0.957105	0.0190403
E980_GM001255	72	PTS system%2C mannose/fructose/sorbose family%2C IID component	0.992427	0.957105	0.0190403
E980_GM001278	121	MULTISPECIES: beta-galactosidase	0.991455	0.957105	0.0190403
E980_GM001279	40	MULTISPECIES: AAC(6')-Ii family aminoglycoside 6'-N-acetyltransferase	0.989274	0.957105	0.0190403
E980_GM001281	42	serine/threonine protein phosphatase	0.987971	0.957105	0.0190403
E980_GM001282	81	probable pyridine nucleotide-disulfide oxidoreductase YkgC	0.98779	0.957105	0.0190403
E980_GM001286	37	hypothetical protein	0.987574	0.957105	0.0190403
E980_GM001290	62	oxidoreductase%2C Gfo/Idh/MocA family	0.987513	0.957105	0.0190403
E980_GM001293	27	MULTISPECIES: hypothetical protein	0.987177	0.957105	0.0190403
E980_GM001296	64	aldose 1-epimerase	0.986921	0.957105	0.0190403
E980_GM001298	80	pyridine nucleotide-disulfide oxidoreductase	0.986829	0.957105	0.0190403
E980_GM001303	18	conserved hypothetical protein	0.986371	0.957105	0.0190403
E980_GM001304	44	DNA protecting protein DprA	0.986193	0.957105	0.0190403
E980_GM001310	24	glyoxalase/bleomycin resistance protein/dioxygenase	0.985806	0.957105	0.0190403
E980_GM001312	123	MULTISPECIES: membrane protein	0.985544	0.957105	0.0190403
E980_GM001316	17	conserved hypothetical protein	0.984972	0.957105	0.0190403
E980_GM001319	127	hypothetical protein	0.984894	0.957105	0.0190403
E980_GM001320	31	5-bromo-4-chloroindolyl phosphate hydrolysis protein	0.98441	0.957105	0.0190403
E980_GM001325	34	DNA-entry nuclease (Competence-specific nuclease)	0.984021	0.957105	0.0190403
E980_GM001327	61	MULTISPECIES: sugar-binding protein	0.983942	0.957105	0.0190403
E980_GM001328	22	MULTISPECIES: hypothetical protein	0.9836	0.957105	0.0190403
E980_GM001329	116	tyrosine decarboxylase	0.983559	0.957105	0.0190403
E980_GM001342	96	tetronasin resistance transmembrane protein	0.982163	0.957105	0.0190403
E980_GM001347	60	aromatic amino acid aminotransferase	0.981743	0.957105	0.0190403
E980_GM001351	40	MULTISPECIES: CAAX amino protease	0.981382	0.957105	0.0190403
E980_GM001358	29	MULTISPECIES: galactose-6-phosphate isomerase subunit LacA	0.981321	0.957105	0.0190403
E980_GM001364	72	rhamnulokinase	0.981153	0.957105	0.0190403
E980_GM001368	21	PTS family lactose-N%2C N'-diacetylchitobiose-beta-glucoside (lac) porter component IIB	0.980684	0.957105	0.0190403
E980_GM001371	46	MULTISPECIES: RNA-binding protein S4	0.980247	0.957105	0.0190403
E980_GM001372	53	MULTISPECIES: SIS domain-containing protein	0.979755	0.957105	0.0190403
E980_GM001373	169	peptidase	0.979749	0.957105	0.0190403
E980_GM001377	80	tetrahydrofolate synthase	0.979506	0.957105	0.0190403
E980_GM001380	51	oxidoreductase%2C NAD-binding domain protein	0.979413	0.957105	0.0190403
E980_GM001382	56	MULTISPECIES: tagatose 1%2C 6-diphosphate aldolase	0.978523	0.957105	0.0190403
E980_GM001384	63	phosphotransferase system%2C C component	0.978458	0.957105	0.0190403
E980_GM001386	56	malonate decarboxylase subunit epsilon	0.978425	0.957105	0.0190403
E980_GM001388	44	MULTISPECIES: 2%2C 5-diketo-D-gluconic acid reductase	0.978103	0.957105	0.0190403
E980_GM001401	36	hypothetical protein	0.977885	0.957105	0.0190403
E980_GM001405	41	hypothetical protein	0.977513	0.957105	0.0190403
E980_GM001410	47	hypothetical protein	0.977373	0.957105	0.0190403
E980_GM001421	79	cardiolipin synthetase	0.977343	0.957105	0.0190403
E980_GM001425	63	MULTISPECIES: L-asparaginase	0.977179	0.957105	0.0190403
E980_GM001434	56	sortase family protein	0.976922	0.957105	0.0190403
E980_GM001435	34	MULTISPECIES: hypothetical protein	0.976571	0.957105	0.0190403
E980_GM001436	56	conserved hypothetical protein	0.976411	0.957105	0.0190403
E980_GM001439	71	MULTISPECIES: UDP-N-acetylglucosamine 1-carboxyvinyltransferase	0.97592	0.957105	0.0190403
E980_GM001440	24	MULTISPECIES: hypothetical protein	0.975578	0.957105	0.0190403
E980_GM001441	48	ABC transporter ATP-binding protein	0.975405	0.957105	0.0190403
E980_GM001446	91	DNA-binding/PRD domain protein	0.975316	0.957105	0.0190403
E980_GM001452	134	maltose phosphorylase	0.975221	0.957105	0.0190403
E980_GM001456	59	MULTISPECIES: pyrimidine-nucleoside phosphorylase	0.974998	0.957105	0.0190403
E980_GM001458	92	MULTISPECIES: hypothetical protein	0.974909	0.957105	0.0190403
E980_GM001463	32	hypothetical protein	0.974808	0.957105	0.0190403
E980_GM001474	40	pyrroline-5-carboxylate reductase	0.974324	0.957105	0.0190403
E980_GM001475	70	hypothetical protein	0.974259	0.957105	0.0190403
E980_GM001477	84	MULTISPECIES: hypothetical protein	0.97405	0.957105	0.0190403
E980_GM001483	24	MULTISPECIES: branched-chain amino acid ABC transporter	0.973958	0.957105	0.0190403
E980_GM001488	104	fimbrial isopeptide formation D2 domain-containing protein	0.973658	0.957105	0.0190403
E980_GM001500	40	hypothetical protein	0.973456	0.957105	0.0190403
E980_GM001502	38	Predicted transcriptional regulator of N-Acetylglucosamine utilization2C GntR family'	0.972599	0.957105	0.0190403
E980_GM001504	25	MULTISPECIES: hypothetical protein	0.972378	0.957105	0.0190403
E980_GM001505	81	cation diffusion facilitator family transporter	0.972275	0.957105	0.0190403
E980_GM001509	52	hypothetical protein	0.972243	0.957105	0.0190403
E980_GM001511	237	von Willebrand factor protein	0.97177	0.957105	0.0190403
E980_GM001516	103	MULTISPECIES: hypothetical protein	0.971408	0.957105	0.0190403
E980_GM001521	78	MULTISPECIES: aminopeptidase C	0.971405	0.957105	0.0190403
E980_GM001529	44	fructokinase	0.971112	0.957105	0.0190403
E980_GM001531	28	putative lichenan-specific phosphotransferase enzyme IIB component	0.971032	0.957105	0.0190403
E980_GM001533	30	aminoacyl-tRNA hydrolase	0.97028	0.957105	0.0190403
E980_GM001536	106	trap dicarboxylate transporter%2C dctm subunit	0.970252	0.957105	0.0190403
E980_GM001539	70	hexose kinase%2C 1-phosphofructokinase family	0.969801	0.957105	0.0190403
E980_GM001548	20	MULTISPECIES: hypothetical protein	0.969721	0.957105	0.0190403
E980_GM001550	72	MULTISPECIES: glucan 1%2C 6-alpha-glucosidase	0.969665	0.957105	0.0190403
E980_GM001555	16	MULTISPECIES: hypothetical protein	0.969434	0.957105	0.0190403
E980_GM001557	35	tyrosine-protein kinase YwqD	0.969025	0.957105	0.0190403
E980_GM001558	45	chitin binding domain protein	0.96889	0.957105	0.0190403
E980_GM001562	33	MULTISPECIES: peptidoglycan-binding protein	0.968399	0.957105	0.0190403
E980_GM001565	26	MULTISPECIES: translation initiation factor IF-3	0.968384	0.957105	0.0190403
E980_GM001566	52	Putative inner membrane protein'	0.967796	0.957105	0.0190403
E980_GM001569	39	DNA-binding regulatory protein%2C YebC/PmpR family	0.967196	0.957105	0.0190403
E980_GM001576	78	MULTISPECIES: magnesium transporter	0.967196	0.957105	0.0190403
E980_GM001580	69	MULTISPECIES: exopolysaccharide biosynthesis protein	0.966519	0.957105	0.0190403
E980_GM001582	39	hypothetical protein	0.966517	0.957105	0.0190403
E980_GM001593	15	phage head-tail adaptor%2C putative	0.966002	0.957105	0.0190403
E980_GM001597	98	MULTISPECIES: DNA mismatch repair protein MutS	0.965563	0.957105	0.0190403
E980_GM001599	38	MULTISPECIES: L-ribulose-5-phosphate 4-epimerase	0.965334	0.957105	0.0190403
E980_GM001601	17	organic hydroperoxide reductase (plasmid)	0.965302	0.957105	0.0190403
E980_GM001606	43	transcriptional regulator%2C ArsR family	0.964725	0.957105	0.0190403
E980_GM001627	50	iron ABC transporter substrate-binding protein	0.964492	0.957105	0.0190403
E980_GM001632	40	hypothetical protein	0.964062	0.957105	0.0190403
E980_GM001633	15	hypothetical protein	0.963681	0.957105	0.0190403
E980_GM001635	41	putative bacitracin ABC transporter%2C ATP-binding protein BcrA	0.963606	0.957105	0.0190403
E980_GM001639	20	transposase	0.963601	0.957105	0.0190403
E980_GM001640	7	MULTISPECIES: DUF3042 domain-containing protein	0.96302	0.957105	0.0190403
E980_GM001641	65	IS30 family transposase	0.962809	0.957105	0.0190403
E980_GM001642	49	MULTISPECIES: hypothetical protein	0.962444	0.957105	0.0190403
E980_GM001643	85	transporter%2C major facilitator family protein	0.96244	0.957105	0.0190403
E980_GM001647	47	FMN-binding protein	0.961755	0.957105	0.0190403
E980_GM001648	196	minor structural protein 3	0.961586	0.957105	0.0190403
E980_GM001653	21	MULTISPECIES: hypothetical protein	0.960452	0.957105	0.0190403
E980_GM001657	84	Lsa family ABC-F type ribosomal protection protein	0.96044	0.957105	0.0190403
E980_GM001659	25	SmpB protein	0.960016	0.957105	0.0190403
E980_GM001664	62	pts system fructose-specific eiibbc component	0.959702	0.957105	0.0190403
E980_GM001666	65	IS30 family transposase	0.959638	0.957105	0.0190403
E980_GM001673	102	hypothetical protein	0.959422	0.957105	0.0190403
E980_GM001674	109	M protein trans-acting positive regulator	0.959305	0.957105	0.0190403
E980_GM001675	82	MULTISPECIES: sugar ABC transporter substrate-binding protein	0.959305	0.957105	0.0190403
E980_GM001676	68	ornithine cyclodeaminase/mu-crystallin family protein	0.959261	0.957105	0.0190403
E980_GM001698	88	MULTISPECIES: pyruvate oxidase	0.958712	0.957105	0.0190403
E980_GM001701	32	hypothetical protein	0.958565	0.957105	0.0190403
E980_GM001706	86	cystathionine beta-lyase	0.95836	0.957105	0.0190403
E980_GM001709	53	MULTISPECIES: cobalt ABC transporter permease	0.958176	0.957105	0.0190403
E980_GM001713	91	MULTISPECIES: multidrug ABC transporter ATP-binding protein	0.957881	0.957105	0.0190403
E980_GM001716	32	MULTISPECIES: RNA-binding protein	0.95677	0.957105	0.0190403
E980_GM001717	40	acetyltransferase%2C GNAT family	0.956604	0.957105	0.0190403
E980_GM001718	34	transcriptional regulator%2C ArpU family	0.956503	0.957105	0.0190403
E980_GM001720	22	MULTISPECIES: hypothetical protein	0.955834	0.957105	0.0190403
E980_GM001721	52	aspartate carbamoyltransferase catalytic subunit	0.955821	0.957105	0.0190403
E980_GM001740	30	MULTISPECIES: hypothetical protein	0.955728	0.957105	0.0190403
E980_GM001742	57	trap dicarboxylate transporter%2C dctp subunit	0.955642	0.957105	0.0190403
E980_GM001746	52	MULTISPECIES: hypothetical protein	0.955407	0.957105	0.0190403
E980_GM001748	37	MULTISPECIES: hypothetical protein	0.954938	0.957105	0.0190403
E980_GM001751	61	glycine betaine transport ATP-binding protein opuAA	0.954812	0.957105	0.0190403
E980_GM001753	19	ArsC family protein	0.954405	0.957105	0.0190403
E980_GM001755	53	glucose 1-dehydrogenase	0.954125	0.957105	0.0190403
E980_GM001757	28	MULTISPECIES: hypothetical protein	0.953904	0.957105	0.0190403
E980_GM001758	65	integrase%2C partial	0.953618	0.957105	0.0190403
E980_GM001764	23	PRD domain protein%2C EF_0829/AHA_3910 family	0.953573	0.957105	0.0190403
E980_GM001767	102	ABC transporter%2C ATP-binding/permease protein	0.953542	0.957105	0.0190403
E980_GM001783	42	PurR: transcription regulator associated with purine metabolism'	0.953224	0.957105	0.0190403
E980_GM001784	56	NADH: flavin oxidoreductase/NADH oxidase	0.953045	0.957105	0.0190403
E980_GM001788	37	accessory gene regulator protein B%2C putative	0.952811	0.957105	0.0190403
E980_GM001789	77	galacturan 1%2C 4-alpha-galacturonidase	0.952527	0.957105	0.0190403
E980_GM001792	65	integrase core domain protein	0.952512	0.957105	0.0190403
E980_GM001794	47	sortase family protein	0.952423	0.957105	0.0190403
E980_GM001798	105	M protein trans-acting positive regulator	0.952368	0.957105	0.0190403
E980_GM001800	64	ABC transporter%2C permease protein	0.952247	0.957105	0.0190403
E980_GM001803	49	LysR substrate binding domain protein	0.951996	0.957105	0.0190403
E980_GM001810	24	MULTISPECIES: 50S ribosomal protein L16	0.951613	0.957105	0.0190403
E980_GM001811	39	MULTISPECIES: ribonuclease HII	0.951108	0.957105	0.0190403
E980_GM001816	35	MULTISPECIES: 50S ribosomal protein L25/general stress protein Ctc	0.95033	0.957105	0.0190403
E980_GM001817	46	MULTISPECIES: SAM-dependent methyltransferase	0.950169	0.957105	0.0190403
E980_GM001826	41	amino acid ABC transporter permease	0.950164	0.957105	0.0190403
E980_GM001832	65	IS30 family transposase	0.95012	0.957105	0.0190403
E980_GM001833	28	MULTISPECIES: membrane protein	0.949652	0.957105	0.0190403
E980_GM001839	42	zinc-containing alcohol dehydrogenase	0.949436	0.957105	0.0190403
E980_GM001840	89	MULTISPECIES: hypothetical protein	0.949412	0.957105	0.0190403
E980_GM001841	17	hypothetical protein	0.948686	0.957105	0.0190403
E980_GM001843	63	putative glutamyl aminopeptidase	0.948153	0.957105	0.0190403
E980_GM001847	50	conserved hypothetical protein	0.947726	0.957105	0.0190403
E980_GM001854	29	MULTISPECIES: 30S ribosomal protein S9	0.947489	0.957105	0.0190403
E980_GM001858	30	single-strand binding family protein	0.947489	0.957105	0.0190403
E980_GM001860	23	MULTISPECIES: 50S ribosomal protein L19	0.947489	0.957105	0.0190403
E980_GM001862	77	dicarboxylate/amino acid: cation symporter family protein	0.947385	0.957105	0.0190403
E980_GM001866	27	UvrABC system protein A	0.946429	0.957105	0.0190403
E980_GM001867	67	DNA replication protein	0.946259	0.957105	0.0190403
E980_GM001869	21	phosphotransferase system fructose-specific component IIB	0.946256	0.957105	0.0190403
E980_GM001875	36	CDP-diacylglycerol--glycerol-3-phosphate 3-phosphatidyltransferase	0.946151	0.957105	0.0190403
E980_GM001877	69	polysaccharide deacetylase	0.944373	0.957105	0.0190403
E980_GM001880	52	putative site-specific DNA-methyltransferase restriction-modification protein	0.944331	0.957105	0.0190403
E980_GM001885	50	Deoxyadenosine kinase (EC 2. 7. 1. 76) / Deoxyguanosine kinase (EC 2. 7. 1. 113)	0.943987	0.957105	0.0190403
E980_GM001887	102	hypothetical protein	0.943755	0.957105	0.0190403
E980_GM001888	19	Mobile element protein (plasmid)	0.942751	0.957105	0.0190403
E980_GM001889	62	glutamate-5-semialdehyde dehydrogenase	0.942535	0.957105	0.0190403
E980_GM001891	42	hypothetical protein	0.942307	0.957105	0.0190403
E980_GM001897	32	YihA family ribosome biogenesis GTP-binding protein	0.941667	0.957105	0.0190403
E980_GM001901	48	phosphosugar-binding transcriptional regulator%2C putative	0.941139	0.957105	0.0190403
E980_GM001907	26	hypothetical protein	0.940946	0.957105	0.0190403
E980_GM001909	79	MULTISPECIES: glutathione-disulfide reductase	0.940751	0.957105	0.0190403
E980_GM001914	34	thymidine kinase	0.940712	0.957105	0.0190403
E980_GM001923	48	ribosomal RNA large subunit methyltransferase A%2C putative	0.940314	0.957105	0.0190403
E980_GM001928	69	amino acid permease family protein	0.940258	0.957105	0.0190403
E980_GM001932	50	S-adenosylmethionine: tRNA ribosyltransferase-isomerase	0.940155	0.957105	0.0190403
E980_GM001941	56	formate/nitrite transporter family protein	0.939573	0.957105	0.0190403
E980_GM001943	17	conserved hypothetical protein	0.938766	0.957105	0.0190403
E980_GM001960	39	DUF2179 domain-containing protein	0.93825	0.957105	0.0190403
E980_GM001962	40	hypothetical protein	0.93819	0.957105	0.0190403
E980_GM001966	34	hypothetical protein	0.937429	0.957105	0.0190403
E980_GM001970	101	glycine betaine/L-proline ABC transporter%2C glycine betaine/L-proline-binding/permease protein	0.936141	0.957105	0.0190403
E980_GM001974	79	MULTISPECIES: acetate kinase	0.935566	0.957105	0.0190403
E980_GM001977	47	MULTISPECIES: diaminopimelate epimerase	0.934748	0.957105	0.0190403
E980_GM001978	94	D-serine/D-alanine/glycine transporter	0.93421	0.957105	0.0190403
E980_GM001980	52	MULTISPECIES: hypothetical protein	0.93415	0.957105	0.0190403
E980_GM001984	46	putative ferrichrome ABC transporter%2C ATP-binding protein FhuC	0.934023	0.957105	0.0190403
E980_GM001987	23	FIG00629625: hypothetical protein'	0.933918	0.957105	0.0190403
E980_GM001990	90	Oligopeptide ABC transporter2C periplasmic oligopeptide-binding protein OppA (TC 3. A.1. 5. 1)	0.932005	0.957105	0.0190403
E980_GM001991	105	glycosyl transferase	0.93191	0.957105	0.0190403
E980_GM001994	70	PTS system%2C lactose/cellobiose family IIC component	0.931216	0.957105	0.0190403
E980_GM001996	113	penicillin-binding protein transpeptidase	0.930944	0.957105	0.0190403
E980_GM001999	71	putative arabinose metabolism transcriptional repressor	0.928798	0.957105	0.0190403
E980_GM002001	52	oxidoreductase%2C short chain dehydrogenase/reductase family protein	0.928276	0.957105	0.0190403
E980_GM002004	64	MULTISPECIES: IS30 family transposase	0.927746	0.957105	0.0190403
E980_GM002008	18	thiol reductase thioredoxin	0.927238	0.957105	0.0190403
E980_GM002009	49	manganese transport system membrane protein MntB	0.927105	0.957105	0.0190403
E980_GM002012	15	hypothetical protein	0.92669	0.957105	0.0190403
E980_GM002015	73	MULTISPECIES: altronate hydrolase	0.92614	0.957105	0.0190403
E980_GM002019	25	MULTISPECIES: peptidase	0.925335	0.957105	0.0190403
E980_GM002020	29	S-ribosylhomocysteine lyase (EC 4. 4. 1. 21) / Autoinducer-2 production protein LuxS	0.925141	0.957105	0.0190403
E980_GM002023	35	MULTISPECIES: glutathione peroxidase	0.92511	0.957105	0.0190403
E980_GM002024	18	conserved hypothetical protein	0.924558	0.957105	0.0190403
E980_GM002026	67	hypothetical protein	0.924526	0.957105	0.0190403
E980_GM002027	30	MULTISPECIES: phosphoribosylglycinamide formyltransferase	0.922092	0.957105	0.0190403
E980_GM002032	90	ABC transporter%2C ATP-binding protein	0.921793	0.957105	0.0190403
E980_GM002037	96	glycosyl transferase	0.921696	0.957105	0.0190403
E980_GM002041	110	3-phosphoshikimate 1-carboxyvinyltransferase	0.921369	0.957105	0.0190403
E980_GM002044	17	MULTISPECIES: preprotein translocase subunit YajC	0.921349	0.957105	0.0190403
E980_GM002051	46	cobalt ABC transporter ATP-binding protein	0.921349	0.957105	0.0190403
E980_GM002054	42	MULTISPECIES: 50S ribosomal protein L1	0.921349	0.957105	0.0190403
E980_GM002058	27	hypothetical protein HMPREF1377_01012%2C partial	0.921349	0.957105	0.0190403
E980_GM002060	16	MULTISPECIES: hypothetical protein	0.920321	0.957105	0.0190403
E980_GM002063	76	glucarate dehydratase	0.919642	0.957105	0.0190403
E980_GM002066	29	MULTISPECIES: TetR family transcriptional regulator	0.919547	0.957105	0.0190403
E980_GM002067	36	polysaccharide deacetylase family protein	0.919341	0.957105	0.0190403
E980_GM002070	19	MULTISPECIES: HNH endonuclease	0.919007	0.957105	0.0190403
E980_GM002075	57	PTS system IIAB component	0.918868	0.957105	0.0190403
E980_GM002078	47	transposase	0.917887	0.957105	0.0190403
E980_GM002085	30	ribonucleotide reductase assembly protein NrdI	0.91615	0.957105	0.0190403
E980_GM002088	47	MULTISPECIES: tRNA dihydrouridine synthase DusB	0.915787	0.957105	0.0190403
E980_GM002089	35	MULTISPECIES: adenylate cyclase	0.915499	0.957105	0.0190403
E980_GM002095	45	MULTISPECIES: hypothetical protein	0.913146	0.957105	0.0190403
E980_GM002103	31	hypothetical protein	0.91241	0.957105	0.0190403
E980_GM002105	73	MULTISPECIES: exodeoxyribonuclease VII large subunit	0.912374	0.957105	0.0190403
E980_GM002108	21	hypothetical protein	0.911726	0.957105	0.0190403
E980_GM002113	58	transcriptional regulator%2C LacI family	0.911109	0.957105	0.0190403
E980_GM002114	78	MULTISPECIES: MATE family efflux transporter	0.910859	0.957105	0.0190403
E980_GM002124	33	Nicotinamidase (EC 3. 5. 1. 19)	0.9108	0.957105	0.0190403
E980_GM002131	81	RIP metalloprotease RseP	0.91069	0.957105	0.0190403
E980_GM002145	67	tRNA pseudouridine synthase B	0.909998	0.957105	0.0190403
E980_GM002146	8	MULTISPECIES: hypothetical protein	0.90842	0.957105	0.0190403
E980_GM002163	14	MULTISPECIES: hypothetical protein	0.907445	0.957105	0.0190403
E980_GM002168	20	MULTISPECIES: PadR family transcriptional regulator	0.906953	0.957105	0.0190403
E980_GM002180	71	MULTISPECIES: hypothetical protein	0.906541	0.957105	0.0190403
E980_GM002183	147	magnesium-translocating P-type ATPase	0.90553	0.957105	0.0190403
E980_GM002184	33	acetyltransferase%2C gnat family	0.905377	0.957105	0.0190403
E980_GM002202	72	conserved protein YdjG	0.905311	0.957105	0.0190403
E980_GM002205	44	conserved hypothetical protein	0.904191	0.957105	0.0190403
E980_GM002208	45	MULTISPECIES: tRNA (guanosine(37)-N1)-methyltransferase TrmD	0.902723	0.957105	0.0190403
E980_GM002217	55	MULTISPECIES: peptidyl-prolyl cis-trans isomerase	0.902262	0.957105	0.0190403
E980_GM002220	52	lipoprotein%2C putative	0.900981	0.957105	0.0190403
E980_GM002228	144	MULTISPECIES: chromosome segregation protein SMC	0.900478	0.957105	0.0190403
E980_GM002234	37	lipoprotein signal peptidase family protein	0.899498	0.957105	0.0190403
E980_GM002236	10	MULTISPECIES: hypothetical protein	0.898112	0.957105	0.0190403
E980_GM002237	49	MULTISPECIES: hypothetical protein	0.89805	0.957105	0.0190403
E980_GM002238	72	MULTISPECIES: diaminopimelate decarboxylase	0.897154	0.957105	0.0190403
E980_GM002241	61	iron chelate uptake ABC transporter%2C FeCT family%2C permease protein	0.895329	0.957105	0.0190403
E980_GM002244	41	MIP family major intrinsic protein channel protein	0.894177	0.957105	0.0190403
E980_GM002248	21	MULTISPECIES: hypothetical protein	0.893516	0.957105	0.0190403
E980_GM002251	49	hypothetical protein	0.893513	0.957105	0.0190403
E980_GM002252	28	MULTISPECIES: transcriptional regulator	0.892307	0.957105	0.0190403
E980_GM002254	52	MULTISPECIES: bro family toxin-antitoxin system toxin component	0.892212	0.957105	0.0190403
E980_GM002262	93	MULTISPECIES: D-alanine--poly(phosphoribitol) ligase	0.892015	0.957105	0.0190403
E980_GM002271	51	MULTISPECIES: molecular chaperone	0.891238	0.957105	0.0190403
E980_GM002272	55	MULTISPECIES: V-type ATPase subunit C	0.88929	0.957105	0.0190403
E980_GM002276	13	hypothetical protein	0.885687	0.957105	0.0190403
E980_GM002282	75	MULTISPECIES: hypothetical protein	0.884393	0.957105	0.0190403
E980_GM002283	124	ATP-dependent Clp protease ATP-binding subunit ClpC	0.883245	0.957105	0.0190403
E980_GM002284	68	cell division protein FtsQ	0.883149	0.957105	0.0190403
E980_GM002285	33	YbaK/prolyl-tRNA synthetase-associated domain protein	0.881835	0.957105	0.0190403
E980_GM002296	25	zinc-dependent metalloprotease	0.881797	0.957105	0.0190403
E980_GM002299	30	MULTISPECIES: DNA-binding protein	0.880669	0.957105	0.0190403
E980_GM002308	62	MULTISPECIES: glycerate kinase	0.879251	0.957105	0.0190403
E980_GM002314	16	lactose/cellobiose-specific phosphotransferase enzyme iia component	0.876201	0.957105	0.0190403
E980_GM002324	25	transcription termination/antitermination protein NusG	0.876049	0.957105	0.0190403
E980_GM002325	36	MULTISPECIES: membrane protein	0.872603	0.957105	0.0190403
E980_GM002329	101	MULTISPECIES: hypothetical protein	0.872051	0.957105	0.0190403
E980_GM002335	36	MULTISPECIES: signal peptidase I	0.868621	0.957105	0.0190403
E980_GM002346	9	MULTISPECIES: hypothetical protein	0.867765	0.957105	0.0190403
E980_GM002359	51	glycosyl transferase%2C group 2 family protein	0.864147	0.957105	0.0190403
E980_GM002360	65	MULTISPECIES: hypothetical protein	0.85894	0.957105	0.0190403
E980_GM002361	15	conserved hypothetical protein	0.858838	0.957105	0.0190403
E980_GM002365	12	hypothetical protein	0.853577	0.957105	0.0190403
E980_GM002366	66	Membrane-associated protein containing RNA-binding TRAM domain and ribonuclease PIN-domain2C YacL B.subtilis ortholog'	0.852847	0.957105	0.0190403
E980_GM002368	14	lipoprotein%2C putative	0.842752	0.957105	0.0190403
E980_GM002373	125	MULTISPECIES: primosomal protein N'	0.840712	0.957105	0.0190403
E980_GM002375	38	HAD hydrolase%2C family IA	0.839312	0.957105	0.0190403
E980_GM002380	66	conserved hypothetical protein	0.834993	0.957105	0.0190403
E980_GM002381	30	ribonuclease III	0.834152	0.957105	0.0190403
E980_GM002383	16	MULTISPECIES: uracil phosphoribosyltransferase	0.818338	0.957105	0.0190403
[truncated: 580 more rows]
