# Supplementary material for: The Fe-S cluster biosynthesis in Enterococcus faecium is essential for anaerobic growth and gastrointestinal colonization
Source: Gut Microbes. 2024 Jun 3;16(1):2359665. doi: 10.1080/19490976.2024.2359665 (PMC11152105; doi:10.1080/19490976.2024.2359665)
Supplement: Supplemental Material [file KGMI_A_2359665_SM2909.zip › Table S3 .xlsx]

## Sheet: EssentialGene
Gene_id	Annotation	Essentiality
E980_GM000001	MULTISPECIES: chromosomal replication initiation protein DnaA	essential		Table S3 Essential gene analysis of E. faecium E980
E980_GM000002	MULTISPECIES: DNA polymerase III subunit beta	essential
E980_GM000003	S4 domain-containing protein YaaA	essential
E980_GM000004	MULTISPECIES: DNA replication/repair protein RecF	essential
E980_GM000005	DNA topoisomerase (ATP-hydrolyzing) subunit B	essential
E980_GM000006	MULTISPECIES: DNA gyrase subunit A	essential
E980_GM000007	MULTISPECIES: 30S ribosomal protein S6	essential		#Essential gene: total reads number (control）≤10 or defined as “essential” by ARTIST(Pritchard et al., PLOS GENET, 2014)
E980_GM000008	single-strand binding family protein	essential
E980_GM000009	SSU ribosomal protein S18p @ SSU ribosomal protein S18p2C zinc-independent'	essential
E980_GM000010	DHH family phosphoesterase	non-essential
E980_GM000011	MULTISPECIES: 50S ribosomal protein L9	non-essential
E980_GM000012	hypothetical protein	essential
E980_GM000013	hypothetical protein	essential
E980_GM000014	Replicative DNA helicase (EC 3. 6. 1. -)	non-essential
E980_GM000015	Adenylosuccinate synthetase (EC 6. 3. 4. 4)	non-essential
E980_GM000016	EDD domain protein%2C DegV family	non-essential
E980_GM000017	ABC transporter%2C ATP-binding protein	non-essential
E980_GM000018	hypothetical protein	non-essential
E980_GM000019	MULTISPECIES: pyruvate oxidase	non-essential
E980_GM000020	MULTISPECIES: ZIP family metal transporter	non-essential
E980_GM000021	MULTISPECIES: hypothetical protein	non-essential
E980_GM000022	MULTISPECIES: membrane protein	non-essential
E980_GM000023	hypothetical protein	non-essential
E980_GM000024	VanZ-like protein	non-essential
E980_GM000025	ABC-type oligopeptide transport system%2C periplasmic component	non-essential
E980_GM000026	MULTISPECIES: hypothetical protein	non-essential
E980_GM000027	peptide ABC transporter permease	non-essential
E980_GM000028	MULTISPECIES: ABC transporter ATP-binding protein	non-essential
E980_GM000029	oligopeptide ABC transporter	non-essential
E980_GM000030	histidine triad domain protein	non-essential
E980_GM000031	hypothetical protein	non-essential
E980_GM000032	conserved hypothetical protein	non-essential
E980_GM000033	ADP-ribose pyrophosphatase%2C putative	non-essential
E980_GM000034	hypothetical protein	non-essential
E980_GM000035	MULTISPECIES: IS982 family transposase	non-essential
E980_GM000036	hypothetical protein	essential
E980_GM000037	GMP synthase domain protein	essential
E980_GM000038	MULTISPECIES: type I pantothenate kinase	essential
E980_GM000039	methyltransferase small domain superfamily	non-essential
E980_GM000040	sugar-binding transcriptional regulator%2C LacI family	non-essential
E980_GM000041	MULTISPECIES: pyrimidine-nucleoside phosphorylase	non-essential
E980_GM000042	MULTISPECIES: 2-deoxyribose-5-phosphate aldolase	non-essential
E980_GM000043	Cytidine deaminase (EC 3. 5. 4. 5)	non-essential
E980_GM000044	basic membrane protein	non-essential
E980_GM000045	MULTISPECIES: heme ABC transporter ATP-binding protein	non-essential
E980_GM000046	branched-chain amino acid ABC transporter%2C permease protein	non-essential
E980_GM000047	MULTISPECIES: ABC transporter permease	non-essential
E980_GM000048	phosphopentomutase	non-essential
E980_GM000049	purine nucleoside phosphorylase I%2C inosine and guanosine-specific	non-essential
E980_GM000050	MULTISPECIES: purine-nucleoside phosphorylase	non-essential
E980_GM000051	MULTISPECIES: sugar-binding protein	non-essential
E980_GM000052	IS982 family transposase	non-essential
E980_GM000053	2%2C 3-bisphosphoglycerate-dependent phosphoglycerate mutase	essential
E980_GM000054	site-specific recombinase%2C resolvase family	essential
E980_GM000055	ribose 5-phosphate isomerase A	essential
E980_GM000056	hypothetical protein	essential
E980_GM000057	30S ribosomal protein S12	essential
E980_GM000058	MULTISPECIES: 30S ribosomal protein S7	essential
E980_GM000059	MULTISPECIES: elongation factor G	essential
E980_GM000060	MULTISPECIES: translation elongation factor Tu	essential
E980_GM000061	ribosomal protein S10	essential
E980_GM000062	MULTISPECIES: 50S ribosomal protein L3	essential
E980_GM000063	MULTISPECIES: 50S ribosomal protein L4	essential
E980_GM000064	MULTISPECIES: 50S ribosomal protein L23	essential
E980_GM000065	50S ribosomal protein L2	essential
E980_GM000066	Ribosomal protein S19%2C bacterial and organelle form	essential
E980_GM000067	MULTISPECIES: 50S ribosomal protein L22	essential
E980_GM000068	MULTISPECIES: 30S ribosomal protein S3	essential
E980_GM000069	MULTISPECIES: 50S ribosomal protein L16	essential
E980_GM000070	MULTISPECIES: 50S ribosomal protein L29	essential
E980_GM000071	MULTISPECIES: 30S ribosomal protein S17	essential
E980_GM000072	Ribosomal protein L14%2C bacterial and organelle form	essential
E980_GM000073	MULTISPECIES: 50S ribosomal protein L24	essential
E980_GM000074	ribosomal L5P C-terminal domain protein	essential
E980_GM000075	SSU ribosomal protein S14p (S29e) @ SSU ribosomal protein S14p (S29e)2C zinc-dependent'	essential
E980_GM000076	MULTISPECIES: 30S ribosomal protein S8	essential
E980_GM000077	MULTISPECIES: 50S ribosomal protein L6	essential
E980_GM000078	50S ribosomal protein L18	essential
E980_GM000079	Ribosomal protein S5%2C bacterial and organelle form	essential
E980_GM000080	MULTISPECIES: 50S ribosomal protein L30	essential
E980_GM000081	MULTISPECIES: 50S ribosomal protein L15	essential
E980_GM000082	Preprotein translocase secY subunit (TC 3. A.5. 1. 1)'	essential
E980_GM000083	Adenylate kinase (EC 2. 7. 4. 3)	essential
E980_GM000084	translation initiation factor IF-1	essential
E980_GM000085	MULTISPECIES: 30S ribosomal protein S13	essential
E980_GM000086	MULTISPECIES: 30S ribosomal protein S11	essential
E980_GM000087	DNA-directed RNA polymerase subunit alpha	essential
E980_GM000088	MULTISPECIES: 50S ribosomal protein L17	essential
E980_GM000089	MULTISPECIES: energy-coupling factor transporter ATPase	essential
E980_GM000090	energy-coupling factor transporter ATPase	essential
E980_GM000091	cobalt ABC transporter ATP-binding protein	essential
E980_GM000092	tRNA pseudouridine(38-40) synthase TruA	essential
E980_GM000093	ABC transporter permease protein	essential
E980_GM000094	50S ribosomal protein L28	essential
E980_GM000095	MULTISPECIES: hypothetical protein	essential
E980_GM000096	MULTISPECIES: hypothetical protein	essential
E980_GM000097	ATP-dependent DNA helicase RecG	essential
E980_GM000098	phosphate acyltransferase	essential
E980_GM000099	acyl carrier protein	essential
E980_GM000100	MULTISPECIES: dipeptide/oligopeptide/nickel ABC transporter ATP-binding protein	non-essential
E980_GM000101	peptide ABC transporter substrate-binding protein	non-essential
E980_GM000102	binding-protein-dependent transport system inner membrane component	non-essential
E980_GM000103	binding-protein-dependent transport system inner membrane component	non-essential
E980_GM000104	bacterial extracellular solute-binding protein%2C family 5	non-essential
E980_GM000105	hypothetical protein	essential
E980_GM000106	ABC transporter%2C ATP-binding protein	essential
E980_GM000107	hypothetical protein	non-essential
E980_GM000108	ribonuclease III	essential
E980_GM000109	MULTISPECIES: chromosome segregation protein SMC	essential
E980_GM000110	HMP-PP hydrolase (pyridoxal phosphatase) Cof2C detected in genetic screen for thiamin metabolic genes (PMID: 15292217)	essential
E980_GM000111	Signal recognition particle receptor protein FtsY (alpha subunit) (TC 3. A.5. 1. 1)'	essential
E980_GM000112	MULTISPECIES: bifunctional glutamate--cysteine ligase/glutathione synthetase	non-essential
E980_GM000113	MULTISPECIES: hypothetical protein	non-essential
E980_GM000114	iron chelate uptake ABC transporter%2C FeCT family%2C permease protein	non-essential
E980_GM000115	iron chelate uptake ABC transporter%2C FeCT family%2C permease protein	non-essential
E980_GM000116	putative ferrichrome ABC transporter%2C ATP-binding protein FhuC	non-essential
E980_GM000117	periplasmic binding protein	non-essential
E980_GM000118	MULTISPECIES: hypothetical protein	non-essential
E980_GM000119	acetyltransferase%2C gnat family	non-essential
E980_GM000120	MULTISPECIES: hypothetical protein	non-essential
E980_GM000121	Ser/Thr protein phosphatase family protein	non-essential
E980_GM000122	hypothetical protein	non-essential
E980_GM000123	conserved hypothetical protein	non-essential
E980_GM000124	cell surface protein	non-essential
E980_GM000125	M protein trans-acting positive regulator	non-essential
E980_GM000126	glycerol MIP family major intrinsic protein channel protein	non-essential
E980_GM000127	hypothetical protein	essential
E980_GM000128	LrgA family protein	non-essential
E980_GM000129	MULTISPECIES: murein hydrolase effector protein	non-essential
E980_GM000130	M protein trans-acting positive regulator	non-essential
E980_GM000131	MULTISPECIES: hypothetical protein	non-essential
E980_GM000132	oxidoreductase%2C short chain dehydrogenase/reductase family protein	non-essential
E980_GM000133	MULTISPECIES: membrane protein	non-essential
E980_GM000134	MULTISPECIES: biotin synthesis protein BioY	non-essential
E980_GM000135	MULTISPECIES: 30S ribosomal protein S4	non-essential
E980_GM000136	formate/nitrite transporter family protein	non-essential
E980_GM000137	MULTISPECIES: DNA-7-methylguanine glycosylase	non-essential
E980_GM000138	MULTISPECIES: haloacid dehalogenase	non-essential
E980_GM000139	hydrolase%2C HAD superfamily%2C Cof family	essential
E980_GM000140	MULTISPECIES: metallophosphoesterase	non-essential
E980_GM000141	MULTISPECIES: hypothetical protein	non-essential
E980_GM000142	MULTISPECIES: DNA mismatch repair protein MutS	non-essential
E980_GM000143	DNA mismatch repair protein MutL	non-essential
E980_GM000144	MULTISPECIES: septum formation inhibitor Maf	non-essential
E980_GM000145	PTS system trehalose-specific IIBC component	non-essential
E980_GM000146	MULTISPECIES: trehalose operon repressor	non-essential
E980_GM000147	peptide methionine sulfoxide reductase msrB	essential
E980_GM000148	MULTISPECIES: Holliday junction ATP-dependent DNA helicase RuvA	essential
E980_GM000149	MULTISPECIES: Holliday junction DNA helicase RuvB	essential
E980_GM000150	MULTISPECIES: TetR family transcriptional regulator	essential
E980_GM000151	Low molecular weight phosphotyrosine protein phosphatase	essential
E980_GM000152	conserved hypothetical protein	essential
E980_GM000153	MULTISPECIES: hypothetical protein	non-essential
E980_GM000154	MULTISPECIES: hypothetical protein	non-essential
E980_GM000155	MULTISPECIES: branched-chain amino acid transporter II carrier protein	non-essential
E980_GM000156	MULTISPECIES: DUF1211 domain-containing membrane protein	non-essential
E980_GM000157	D-serine/D-alanine/glycine transporter	non-essential
E980_GM000158	MULTISPECIES: peptide ABC transporter ATP-binding protein	non-essential
E980_GM000159	His/Glu/Gln/Arg/opine family amino ABC transporter%2C permease%2C 3-TM region	non-essential
E980_GM000160	MULTISPECIES: hypothetical protein	non-essential
E980_GM000161	MULTISPECIES: hypothetical protein	non-essential
E980_GM000162	MULTISPECIES: NAD-dependent protein deacylase	non-essential
E980_GM000163	maltose O-acetyltransferase%2C putative	non-essential
E980_GM000164	small molecule binding protein%2C 3H domain	non-essential
E980_GM000165	hypothetical protein	non-essential
E980_GM000166	hypothetical protein	non-essential
E980_GM000167	MULTISPECIES: peptide deformylase	essential
E980_GM000168	30S ribosomal protein S15	essential
E980_GM000169	polyribonucleotide nucleotidyltransferase	essential
E980_GM000170	transglycosylase-associated protein	non-essential
E980_GM000171	MULTISPECIES: potassium transporter Kup	non-essential
E980_GM000172	MULTISPECIES: hemolysin	non-essential
E980_GM000173	MULTISPECIES: MATE family efflux transporter	non-essential
E980_GM000174	FIG00627853: hypothetical protein'	non-essential
E980_GM000175	MULTISPECIES: 50S ribosomal protein L25/general stress protein Ctc	non-essential
E980_GM000176	ribosomal small subunit pseudouridine synthase A	non-essential
E980_GM000177	MULTISPECIES: noncanonical pyrimidine nucleotidase%2C YjjG family	non-essential
E980_GM000178	Uridine kinase (EC 2. 7. 1. 48)	non-essential
E980_GM000179	MULTISPECIES: TVP38/TMEM64 family protein	non-essential
E980_GM000180	MULTISPECIES: N-acetyltransferase	non-essential
E980_GM000181	hypothetical protein	non-essential
E980_GM000182	hypothetical protein	non-essential
E980_GM000183	MULTISPECIES: hypothetical protein	non-essential
E980_GM000184	ABC1 family protein	non-essential
E980_GM000185	D-ala D-ala ligase N-terminal domain protein	non-essential
E980_GM000186	UDP-N-acetylmuramoyl-tripeptide-D-alanyl-D- alanine ligase	essential
E980_GM000187	DEAD-box ATP-dependent RNA helicase CshA	essential
E980_GM000188	holo-(acyl-carrier-protein) synthase	essential
E980_GM000189	alanine racemase	essential
E980_GM000190	toxin-antitoxin system%2C toxin component%2C MazF family protein	essential
E980_GM000191	SSU ribosomal protein S14p (S29e) @ SSU ribosomal protein S14p (S29e)2C zinc-independent'	essential
E980_GM000192	zinc-containing alcohol dehydrogenase	non-essential
E980_GM000193	YhgE/Pip domain-containing protein	non-essential
E980_GM000194	MULTISPECIES: amino acid permease	non-essential
E980_GM000195	amino acid ABC transporter permease	non-essential
E980_GM000196	MULTISPECIES: osmoprotectant ABC transporter substrate-binding protein	non-essential
E980_GM000197	glycine/betaine/carnitine/choline ABC superfamily ATP binding cassette transporter%2C membrane protein	non-essential
E980_GM000198	glycine betaine transport ATP-binding protein opuAA	non-essential
E980_GM000199	S-adenosylmethionine: tRNA ribosyltransferase-isomerase	non-essential
E980_GM000200	calcium-translocating P-type ATPase%2C PMCA-type	non-essential
E980_GM000201	integral membrane protein	non-essential
E980_GM000202	tRNA guanosine(34) transglycosylase Tgt	non-essential
E980_GM000203	MULTISPECIES: preprotein translocase subunit YajC	non-essential
E980_GM000204	bifunctional acetaldehyde-CoA/alcohol dehydrogenase	non-essential
E980_GM000205	MULTISPECIES: glycosyl hydrolase family 88	non-essential
E980_GM000206	trap dicarboxylate transporter%2C dctp subunit	non-essential
E980_GM000207	MULTISPECIES: C4-dicarboxylate ABC transporter	non-essential
E980_GM000208	trap dicarboxylate transporter%2C dctm subunit	non-essential
E980_GM000209	MULTISPECIES: AP endonuclease	non-essential
E980_GM000210	MULTISPECIES: AraC family transcriptional regulator	non-essential
E980_GM000211	MULTISPECIES: AraC family transcriptional regulator	non-essential
E980_GM000212	rhamnulokinase	non-essential
E980_GM000213	L-rhamnose isomerase	non-essential
E980_GM000214	rhamnulose-1-phosphate aldolase	non-essential
E980_GM000215	MULTISPECIES: L-rhamnose mutarotase	non-essential
E980_GM000216	1%2C 3-propanediol dehydrogenase	non-essential
E980_GM000217	lactaldehyde reductase	non-essential
E980_GM000218	transcriptional regulator%2C IclR family%2C C-terminal domain protein	non-essential
E980_GM000219	4-hydroxy-2-oxoglutarate aldolase (EC 4. 1. 3. 16) @ 2-dehydro-3-deoxyphosphogluconate aldolase (EC 4. 1. 2. 14)	non-essential
E980_GM000220	MULTISPECIES: 2-dehydro-3-deoxygluconokinase	non-essential
E980_GM000221	4-deoxy-L-threo-5-hexosulose-uronate ketol-isomerase (EC 5. 3. 1. 17)	non-essential
E980_GM000222	oxidoreductase%2C short chain dehydrogenase/reductase family protein	non-essential
E980_GM000223	MULTISPECIES: type 2 isopentenyl-diphosphate Delta-isomerase	essential
E980_GM000224	MULTISPECIES: phosphomevalonate kinase	essential
E980_GM000225	MULTISPECIES: diphosphomevalonate decarboxylase	essential
E980_GM000226	MULTISPECIES: mevalonate kinase	essential
E980_GM000227	deoxyguanosine kinase	essential
E980_GM000228	MULTISPECIES: magnesium transporter	essential
E980_GM000229	pentapeptide repeat family protein	essential
E980_GM000230	MULTISPECIES: translation initiation factor IF-3	essential
E980_GM000231	MULTISPECIES: 50S ribosomal protein L35	essential
E980_GM000232	MULTISPECIES: 50S ribosomal protein L20	essential
E980_GM000233	MULTISPECIES: hypothetical protein	essential
E980_GM000234	hydantoinase/oxoprolinase	non-essential
E980_GM000235	hypothetical protein	non-essential
E980_GM000236	MULTISPECIES: GntR family transcriptional regulator	non-essential
E980_GM000237	MULTISPECIES: hypothetical protein	non-essential
E980_GM000238	conserved hypothetical protein	essential
E980_GM000239	acyl-CoA thioester hydrolase%2C YbgC/YbaW family	non-essential
E980_GM000240	MULTISPECIES: NAD(P)H-hydrate dehydratase	non-essential
E980_GM000241	MULTISPECIES: dipeptidase PepV	non-essential
E980_GM000242	glycosyl transferase%2C group 2 family protein	non-essential
E980_GM000243	conserved hypothetical protein	non-essential
E980_GM000244	MULTISPECIES: glutamyl aminopeptidase	non-essential
E980_GM000245	MULTISPECIES: thiol reductase thioredoxin	non-essential
E980_GM000246	MULTISPECIES: universal stress protein A	non-essential
E980_GM000247	MULTISPECIES: tRNA-binding protein	non-essential
E980_GM000248	IS110 family transposase	non-essential
E980_GM000249	hypothetical serine protease YyxA	non-essential
E980_GM000250	rRNA large subunit m3Psi methyltransferase RlmH	non-essential
E980_GM000251	MULTISPECIES: serine/threonine transporter SstT	non-essential
E980_GM000252	hypothetical protein	essential
E980_GM000253	transcriptional antiterminator%2C BglG family	non-essential
E980_GM000254	MULTISPECIES: PTS ascorbate transporter subunit IIB	non-essential
E980_GM000255	PTS beta-glucoside transporter subunit IIBC	non-essential
E980_GM000256	Na+driven multidrug efflux pump	non-essential
E980_GM000257	hypothetical protein	essential
E980_GM000258	2%2C 3-bisphosphoglycerate-dependent phosphoglycerate mutase 2	non-essential
E980_GM000259	ACT domain-containing protein (plasmid)	non-essential
E980_GM000260	conserved hypothetical protein	non-essential
E980_GM000261	transposase related protein	non-essential
E980_GM000262	MULTISPECIES: hypothetical protein	non-essential
E980_GM000263	hypothetical protein	non-essential
E980_GM000264	MULTISPECIES: IS30 family transposase	non-essential
E980_GM000265	hypothetical protein	non-essential
E980_GM000266	transposase	non-essential
E980_GM000267	transposase	non-essential
E980_GM000268	hypothetical protein	non-essential
E980_GM000269	transcriptional regulator%2C DeoR family	non-essential
E980_GM000270	conserved hypothetical protein	non-essential
E980_GM000271	MULTISPECIES: galactose-6-phosphate isomerase subunit LacA	non-essential
E980_GM000272	MULTISPECIES: galactose-6-phosphate isomerase subunit LacB	non-essential
E980_GM000273	fructose-1-phosphate kinase and related fructose-6-phosphate kinase	non-essential
E980_GM000274	MULTISPECIES: tagatose 1%2C 6-diphosphate aldolase	non-essential
E980_GM000275	PTS family lactose-N%2C N-diacetylchitobiose-beta-glucoside porter component IIA (plasmid)	non-essential
E980_GM000276	PTS system%2C lactose-specific IIB component%2C PTS system%2C lactose-specific IIC component (plasmid)	non-essential
E980_GM000277	1 glycosyl hydrolase (plasmid)	non-essential
E980_GM000278	MULTISPECIES: tagatose-bisphosphate aldolase	non-essential
E980_GM000279	protein lacX%2C plasmid	non-essential
E980_GM000280	Integrase core domain protein (plasmid)	non-essential
E980_GM000281	transposase%2C partial	non-essential
E980_GM000282	hypothetical protein LK25_15300%2C partial	non-essential
E980_GM000283	Chain C%2C The Complex Structure Of D-mandelate Dehydrogenase With Nadh	non-essential
E980_GM000284	PTS system%2C IIC component family protein	non-essential
E980_GM000285	MULTISPECIES: hypothetical protein	non-essential
E980_GM000286	MULTISPECIES: peptide-methionine (S)-S-oxide reductase	non-essential
E980_GM000287	IS982 family transposase	non-essential
E980_GM000288	acetyltransferase%2C gnat family	non-essential
E980_GM000289	hypothetical protein Z971_16375%2C partial	non-essential
E980_GM000290	hypothetical protein	non-essential
E980_GM000291	MULTISPECIES: hypothetical protein	non-essential
E980_GM000292	IS256 family transposase	non-essential
E980_GM000293	IS256 family transposase	non-essential
E980_GM000294	putative phosphosugar isomerase/binding protein	essential
E980_GM000295	hypothetical protein	essential
E980_GM000296	MULTISPECIES: 2%2C 5-diketo-D-gluconic acid reductase	non-essential
E980_GM000297	MULTISPECIES: manganese catalase	non-essential
E980_GM000298	hypothetical protein	essential
E980_GM000299	magnesium transporter	non-essential
E980_GM000300	hypothetical protein EFZG_02205%2C partial	non-essential
E980_GM000301	hypothetical protein	non-essential
E980_GM000302	organic hydroperoxide reductase (plasmid)	non-essential
E980_GM000303	hypothetical protein	non-essential
E980_GM000304	type I restriction-modification system specificity subunit	non-essential
E980_GM000305	MULTISPECIES: fructokinase	non-essential
E980_GM000306	transcriptional regulator%2C LacI family	non-essential
E980_GM000307	MULTISPECIES: sucrose-6-phosphate hydrolase	non-essential
E980_GM000308	PTS system sucrose-specific IIBC component	non-essential
E980_GM000309	oligo-1%2C 6-glucosidase	non-essential
E980_GM000310	MULTISPECIES: glucan 1%2C 6-alpha-glucosidase	non-essential
E980_GM000311	hypothetical protein	non-essential
E980_GM000312	5-methyltetrahydropteroyltriglutamate-- homocysteine methyltransferase	non-essential
E980_GM000313	methionine ABC transporter ATP-binding protein	non-essential
E980_GM000314	D-methionine transport system permease protein MetI	non-essential
E980_GM000315	MULTISPECIES: metal ABC transporter substrate-binding protein	non-essential
E980_GM000316	MULTISPECIES: S-ribosylhomocysteine lyase	non-essential
E980_GM000317	MULTISPECIES: transcriptional regulator	non-essential
E980_GM000318	hypothetical protein	non-essential
E980_GM000319	acetyltransferase%2C gnat family	non-essential
E980_GM000320	heavy metal translocating P-type ATPase	non-essential
E980_GM000321	copper resistance protein CopZ	non-essential
E980_GM000322	MULTISPECIES: DNA-binding protein	non-essential
E980_GM000323	putative secreted protein	non-essential
E980_GM000324	dicarboxylate/amino acid: cation symporter family protein	non-essential
E980_GM000325	MULTISPECIES: membrane protein	non-essential
E980_GM000326	transcriptional regulator%2C putative	non-essential
E980_GM000327	transcriptional antiterminator	non-essential
E980_GM000328	ascorbate-specific phosphotransferase enzyme iib component	non-essential
E980_GM000329	phosphotransferase system%2C C component	non-essential
E980_GM000330	MULTISPECIES: SIS domain-containing protein	non-essential
E980_GM000331	MULTISPECIES: tRNA pseudouridine(38-40) synthase TruA	non-essential
E980_GM000332	hypothetical membrane spanning protein	non-essential
E980_GM000333	hypothetical protein	non-essential
E980_GM000334	IS30 family transposase	non-essential
E980_GM000335	SatC	non-essential
E980_GM000336	hypothetical protein	non-essential
E980_GM000337	hypothetical membrane spanning protein	non-essential
E980_GM000338	hypothetical protein	non-essential
E980_GM000339	MULTISPECIES: peptide-methionine (S)-S-oxide reductase	non-essential
E980_GM000340	MULTISPECIES: glyceraldehyde 3-phosphate reductase	non-essential
E980_GM000341	transcriptional regulator%2C GntR family	non-essential
E980_GM000342	PTS system%2C lactose/cellobiose family IIC component	non-essential
E980_GM000343	MULTISPECIES: 6-phospho-beta-glucosidase	non-essential
E980_GM000344	lactose/cellobiose-specific phosphotransferase enzyme iib component	non-essential
E980_GM000345	lactose/cellobiose-specific phosphotransferase enzyme iia component	essential
E980_GM000346	PTS system%2C lactose/cellobiose family IIC component	non-essential
E980_GM000347	MULTISPECIES: N-acetyltransferase	non-essential
E980_GM000348	conserved hypothetical protein	non-essential
E980_GM000349	GroES-like protein	non-essential
E980_GM000350	hypothetical protein	non-essential
E980_GM000351	myosin-cross-reactive antigen-like protein	non-essential
E980_GM000352	predicted protein	non-essential
E980_GM000353	MULTISPECIES: membrane protein	non-essential
E980_GM000354	MULTISPECIES: membrane protein	non-essential
E980_GM000355	M protein trans-acting positive regulator	non-essential
E980_GM000356	tyrosine decarboxylase	non-essential
E980_GM000357	MULTISPECIES: amino acid permease	non-essential
E980_GM000358	D-serine/D-alanine/glycine transporter	non-essential
E980_GM000359	calcium-translocating P-type ATPase%2C PMCA-type	non-essential
E980_GM000360	MULTISPECIES: hypothetical protein	non-essential
E980_GM000361	MULTISPECIES: hypothetical protein	non-essential
E980_GM000362	MULTISPECIES: hypothetical protein	essential
E980_GM000363	MULTISPECIES: LysR family transcriptional regulator	non-essential
E980_GM000364	malonate decarboxylase subunit epsilon	non-essential
E980_GM000365	MULTISPECIES: malonate decarboxylase subunit alpha	non-essential
E980_GM000366	MULTISPECIES: malonate decarboxylase acyl carrier protein	non-essential
E980_GM000367	biotin-independent malonate decarboxylase subunit beta	non-essential
E980_GM000368	MULTISPECIES: malonate decarboxylase holo-	non-essential
E980_GM000369	MULTISPECIES: membrane protein	non-essential
E980_GM000370	MULTISPECIES: triphosphoribosyl-dephospho-CoA synthase MdcB	non-essential
E980_GM000371	Tim44-like protein	non-essential
E980_GM000372	hypothetical protein	non-essential
E980_GM000373	transcriptional antiterminator and PTS system component IIA	non-essential
E980_GM000374	PTS system ascorbate-specific transporter subunit IIB	non-essential
E980_GM000375	MULTISPECIES: PTS beta-glucoside transporter subunit IIBC	non-essential
E980_GM000376	hypothetical protein	non-essential
E980_GM000377	iron ABC transporter substrate-binding protein	non-essential
E980_GM000378	conserved hypothetical protein	non-essential
E980_GM000379	MULTISPECIES: DNA mismatch repair protein MutT	non-essential
E980_GM000380	MULTISPECIES: MarR family transcriptional regulator	non-essential
E980_GM000381	GCN5-related N-acetyltransferase	non-essential
E980_GM000382	hypothetical protein	non-essential
E980_GM000383	glyoxalase/bleomycin resistance protein/dioxygenase superfamily protein	non-essential
E980_GM000384	hypothetical protein	non-essential
E980_GM000385	xanthine/uracil permease family protein	non-essential
E980_GM000386	glucan 1%2C 6-alpha-glucosidase	non-essential
E980_GM000387	transcriptional regulator%2C MarR family	non-essential
E980_GM000388	NADH: flavin oxidoreductase/NADH oxidase	non-essential
E980_GM000389	DJ-1/PfpI family protein	non-essential
E980_GM000390	oxidoreductase%2C pyridine nucleotide-disulfide family%2C putative	non-essential
E980_GM000391	MULTISPECIES: hypothetical protein	essential
E980_GM000392	glycerol kinase	essential
E980_GM000393	alpha-glycerophosphate oxidase	essential
E980_GM000394	MIP family major intrinsic protein channel protein	non-essential
E980_GM000395	mannonate oxidoreductase	non-essential
E980_GM000396	CDP-diacylglycerol--glycerol-3-phosphate 3-phosphatidyltransferase	non-essential
E980_GM000397	conserved hypothetical protein	non-essential
E980_GM000398	MULTISPECIES: hypothetical protein	non-essential
E980_GM000399	conserved hypothetical protein	essential
E980_GM000400	coenzyme A disulfide reductase	non-essential
E980_GM000401	conserved hypothetical protein	non-essential
E980_GM000402	conserved hypothetical protein	non-essential
E980_GM000403	poly-beta-1%2C 6 N-acetyl-D-glucosamine synthase	non-essential
E980_GM000404	lpxtg-motif cell wall anchor domain protein	non-essential
E980_GM000405	Protein of unknown function DUF74'	non-essential
E980_GM000406	dihydroxyacetone kinase%2C phosphotransfer subunit	non-essential
E980_GM000407	dihydroxyacetone kinase%2C DhaK subunit	non-essential
E980_GM000408	dihydroxyacetone kinase%2C L subunit	non-essential
E980_GM000409	hypothetical protein	non-essential
E980_GM000410	hypothetical protein	non-essential
E980_GM000411	DUF2974 domain-containing protein	non-essential
E980_GM000412	MULTISPECIES: hypothetical protein	non-essential
E980_GM000413	hypothetical protein	non-essential
E980_GM000414	hypothetical protein	non-essential
E980_GM000415	CRP/FNR family transcriptional regulator%2C anaerobic regulatory protein	non-essential
E980_GM000416	tetronasin resistance transmembrane protein	non-essential
E980_GM000417	ABC transporter ATP-binding protein	non-essential
E980_GM000418	MULTISPECIES: TetR family transcriptional regulator	non-essential
E980_GM000419	polysaccharide deacetylase	non-essential
E980_GM000420	tyrosyl-tRNA synthetase 1	non-essential
E980_GM000421	tyrosine decarboxylase	non-essential
E980_GM000422	putative glutamate/gamma-aminobutyrate antiporter	non-essential
E980_GM000423	MULTISPECIES: Na+/H+ antiporter NhaC	non-essential
E980_GM000424	hypothetical protein	non-essential
E980_GM000425	hypothetical protein	non-essential
E980_GM000426	sugar-binding transcriptional regulator%2C LacI family	non-essential
E980_GM000427	MULTISPECIES: galactose mutarotase	non-essential
E980_GM000428	beta-phosphoglucomutase	non-essential
E980_GM000429	maltose phosphorylase	non-essential
E980_GM000430	MULTISPECIES: PTS glucose transporter subunit IIABC	non-essential
E980_GM000431	endonuclease/exonuclease/phosphatase family protein	non-essential
E980_GM000432	conserved hypothetical protein	non-essential
E980_GM000433	MULTISPECIES: class C sortase	non-essential
E980_GM000434	MULTISPECIES: GCN5 family acetyltransferase	non-essential
E980_GM000435	IS110 family transposase	non-essential
E980_GM000436	MULTISPECIES: phenolic acid decarboxylase	non-essential
E980_GM000437	MULTISPECIES: PadR family transcriptional regulator	non-essential
E980_GM000438	hypothetical protein	non-essential
E980_GM000439	MULTISPECIES: MerR family transcriptional regulator	non-essential
E980_GM000440	drug resistance MFS transporter%2C drug: H+ antiporter-2 (14 Spanner) (DHA2) family protein	non-essential
E980_GM000441	MULTISPECIES: DUF4811 domain-containing protein	non-essential
E980_GM000442	conserved hypothetical protein	essential
E980_GM000443	hypothetical protein	non-essential
E980_GM000444	hypothetical protein	non-essential
E980_GM000445	polyprenyl P-hydroxybenzoate and phenylacrylic acid decarboxylase	non-essential
E980_GM000446	3-octaprenyl-4-hydroxybenzoate carboxy-lyase	non-essential
E980_GM000447	hypothetical protein	non-essential
E980_GM000448	MULTISPECIES: sulfate ABC transporter ATP-binding protein	non-essential
E980_GM000449	alkaline phosphatase synthesis transcriptional regulatory protein phoP	non-essential
E980_GM000450	MULTISPECIES: two-component sensor histidine kinase	non-essential
E980_GM000451	MULTISPECIES: LysR family transcriptional regulator	non-essential
E980_GM000452	Putative inner membrane protein'	non-essential
E980_GM000453	transcriptional regulator%2C PadR family	non-essential
E980_GM000454	conserved hypothetical protein	non-essential
E980_GM000455	MULTISPECIES: hypothetical protein	non-essential
E980_GM000456	MULTISPECIES: hypothetical protein	non-essential
E980_GM000457	spfh domain/band 7 family protein	non-essential
E980_GM000458	amino acid ABC transporter ATP-binding protein	non-essential
E980_GM000459	macrolide export ATP-binding/permease protein MacB	non-essential
E980_GM000460	ABC-type antimicrobial peptide transport system%2C permease component	non-essential
E980_GM000461	hypothetical protein	essential
E980_GM000462	aldose 1-epimerase	non-essential
E980_GM000463	N-acetylmuramoyl-L-alanine amidase	non-essential
E980_GM000464	PTS system beta-glucoside-specific EIIBCA component family protein	non-essential
E980_GM000465	high affinity ribose transport protein RbsD	non-essential
E980_GM000466	MULTISPECIES: ribokinase	non-essential
E980_GM000467	putative HTH-type transcriptional regulator DegA	non-essential
E980_GM000468	isochorismatase family protein	non-essential
E980_GM000469	ABC transporter%2C ATP-binding protein	non-essential
E980_GM000470	ABC transporter permease	non-essential
E980_GM000471	alpha%2C alpha-phosphotrehalase	non-essential
E980_GM000472	MULTISPECIES: AI-2E family transporter	non-essential
E980_GM000473	MULTISPECIES: zinc ABC transporter substrate-binding protein AdcA	non-essential
E980_GM000474	two-component system response regulator receiver protein	essential
E980_GM000475	two-component system sensor histidine kinase	essential
E980_GM000476	hypothetical protein'	essential
E980_GM000477	accessory gene regulator protein B%2C putative	non-essential
E980_GM000478	hypothetical protein	essential
E980_GM000479	MULTISPECIES: hypothetical protein	non-essential
E980_GM000480	MULTISPECIES: deoxyadenosine kinase	non-essential
E980_GM000481	hypothetical protein	non-essential
E980_GM000482	ATP-dependent DNA helicase PcrA	non-essential
E980_GM000483	transcriptional regulator	non-essential
E980_GM000484	transcriptional regulator Spx domain protein	non-essential
E980_GM000485	Conserved protein	non-essential
E980_GM000486	hypothetical protein Q620_VSAC00462G0001%2C partial	essential
E980_GM000487	MULTISPECIES: hypothetical protein	essential
E980_GM000488	hypothetical protein OGS_00001%2C partial	essential
E980_GM000489	MULTISPECIES: hypothetical protein	essential
E980_GM000490	MULTISPECIES: glutathione peroxidase	essential
E980_GM000491	S-ribosylhomocysteine lyase (EC 4. 4. 1. 21) / Autoinducer-2 production protein LuxS	essential
E980_GM000492	MULTISPECIES: cystathionine gamma-synthase	essential
E980_GM000493	O-acetylserine dependent cystathionine beta-synthase	essential
E980_GM000494	MULTISPECIES: elongation factor P	essential
E980_GM000495	molecular chaperone DnaJ	essential
E980_GM000496	MBL fold metallo-hydrolase	non-essential
E980_GM000497	integrase core domain protein	non-essential
E980_GM000498	MULTISPECIES: diaminopimelate decarboxylase	non-essential
E980_GM000499	MULTISPECIES: diaminopimelate epimerase	non-essential
E980_GM000500	dihydrodipicolinate synthase	non-essential
E980_GM000501	MULTISPECIES: 4-hydroxy-tetrahydrodipicolinate reductase	non-essential
E980_GM000502	NA	non-essential
E980_GM000503	aspartate-semialdehyde dehydrogenase	non-essential
E980_GM000504	MULTISPECIES: aspartate kinase	non-essential
E980_GM000505	MULTISPECIES: peptidase M20	non-essential
E980_GM000506	aromatic amino acid aminotransferase	non-essential
E980_GM000507	NAD(FAD)-dependent dehydrogenase	non-essential
E980_GM000508	DUF421 domain-containing protein	non-essential
E980_GM000509	MULTISPECIES: hypothetical protein	non-essential
E980_GM000510	ImpB/MucB/SamB family protein	non-essential
E980_GM000511	galactokinase	non-essential
E980_GM000512	putative galactose mutarotase	non-essential
E980_GM000513	sugar (Glycoside-Pentoside-Hexuronide) transporter	non-essential
E980_GM000514	AraC-like ligand binding domain-containing protein	non-essential
E980_GM000515	flavodoxin-like protein	non-essential
E980_GM000516	MULTISPECIES: hypothetical protein	essential
E980_GM000517	peptidoglycan-binding protein LysM	non-essential
E980_GM000518	putative proline-specific permease ProY	non-essential
E980_GM000519	putative manganese transport system ATP-binding protein MntA	non-essential
E980_GM000520	manganese transport system membrane protein MntB	non-essential
E980_GM000521	putative iron/manganese ABC transporter%2C periplasmic iron/manganese-binding protein	non-essential
E980_GM000522	MULTISPECIES: hypothetical protein	non-essential
E980_GM000523	iron-sulfur cluster binding protein%2C putative	non-essential
E980_GM000524	peptidoglycan-binding protein LysM	non-essential
E980_GM000525	phosphoenolpyruvate carboxykinase	non-essential
E980_GM000526	D-amino acid dehydrogenase%2C small subunit	non-essential
E980_GM000527	drug: H+ antiporter-2 (14 Spanner) (DHA2) family drug resistance MFS transporter	non-essential
E980_GM000528	hypothetical protein	non-essential
E980_GM000529	MULTISPECIES: ArgR family transcriptional regulator	non-essential
E980_GM000530	phosphoglucomutase/phosphomannomutase family protein	non-essential
E980_GM000531	hypothetical protein	non-essential
E980_GM000532	organic hydroperoxide resistance protein ohrB	non-essential
E980_GM000533	hypothetical protein	essential
E980_GM000534	probable pyridine nucleotide-disulfide oxidoreductase YkgC	non-essential
E980_GM000535	isochorismatase family protein	non-essential
E980_GM000536	transcriptional regulator%2C TetR family	non-essential
E980_GM000537	DUF159 family protein	non-essential
E980_GM000538	conserved protein/domain typically associated with flavoprotein oxygenase%2C Dim6/ntab family	non-essential
E980_GM000539	transcriptional regulator%2C ArsR family	non-essential
E980_GM000540	Mn-containing catalase(EC: 1. 11. 1. 6)	non-essential
E980_GM000541	sugar ABC transporter substrate-binding protein%2C putative	non-essential
E980_GM000542	binding-protein-dependent transport system inner membrane component	non-essential
E980_GM000543	sugar ABC transporter ATP-binding protein	non-essential
E980_GM000544	MULTISPECIES: membrane protein	non-essential
E980_GM000545	MULTISPECIES: phosphatase PAP2 family protein	non-essential
E980_GM000546	hypothetical protein	non-essential
E980_GM000547	von Willebrand factor protein	non-essential
E980_GM000548	lpxtg-motif cell wall anchor domain protein	non-essential
E980_GM000549	fimbrial isopeptide formation D2 domain-containing protein	non-essential
E980_GM000550	sortase family protein	non-essential
E980_GM000551	response regulator receiver domain protein	essential
E980_GM000552	ATPase/histidine kinase/DNA gyrase B/HSP90 domain protein	essential
E980_GM000553	MULTISPECIES: glucose transporter GlcU	non-essential
E980_GM000554	amino acid permease family protein	non-essential
E980_GM000555	MULTISPECIES: tellurite resistance protein TelA	non-essential
E980_GM000556	5-bromo-4-chloroindolyl phosphate hydrolysis protein	non-essential
E980_GM000557	nudix-type nucleoside diphosphatase%2C YffH/AdpP family	non-essential
E980_GM000558	conserved hypothetical protein	non-essential
E980_GM000559	5'-methylthioadenosine nucleosidase (EC 3. 2. 2. 16) / S-adenosylhomocysteine nucleosidase (EC 3. 2. 2. 9)	non-essential
E980_GM000560	Nicotinamidase (EC 3. 5. 1. 19)	non-essential
E980_GM000561	peptidase	non-essential
E980_GM000562	endopeptidase O	non-essential
E980_GM000563	MULTISPECIES: hypothetical protein	non-essential
E980_GM000564	Ribose-phosphate pyrophosphokinase (EC 2. 7. 6. 1)	non-essential
E980_GM000565	cysteine desulfurase/selenocysteine lyase	non-essential
E980_GM000566	amino acid metabolism family protein	non-essential
E980_GM000567	transporter%2C major facilitator family protein	non-essential
E980_GM000568	Calcineurin-like phosphoesterase superfamily domain protein	essential
E980_GM000569	tRNA (5-methyl aminomethyl-2-thiouridylate)-methyltransferase	essential
E980_GM000570	arginine/ornithine antiporter	non-essential
E980_GM000571	aspartate aminotransferase	non-essential
E980_GM000572	transporter%2C major facilitator family protein	non-essential
E980_GM000573	TetR/AcrR family transcriptional regulator	non-essential
E980_GM000574	MULTISPECIES: DNA-binding protein	non-essential
E980_GM000575	MULTISPECIES: DNA topoisomerase III	non-essential
E980_GM000576	undecaprenyl phosphate 4-deoxy-4-formamido-L-arabinose transferase	non-essential
E980_GM000577	MULTISPECIES: methylated-DNA--protein-cysteine methyltransferase	non-essential
E980_GM000578	hypothetical protein	non-essential
E980_GM000579	C4-dicarboxylate transporter/malic acid transport family protein	non-essential
E980_GM000580	bacterial regulatory helix-turn-helix%2C lysR family protein	non-essential
E980_GM000581	bacterial cell division membrane protein FtsW	non-essential
E980_GM000582	ArsC family protein	non-essential
E980_GM000583	MULTISPECIES: glycine cleavage system protein H	non-essential
E980_GM000584	ABC transporter ATP-binding protein	non-essential
E980_GM000585	metal ion ABC superfamily ATP binding cassette transporter%2C membrane protein	non-essential
E980_GM000586	MULTISPECIES: methionine ABC transporter substrate-binding protein	non-essential
E980_GM000587	MULTISPECIES: ABC transporter ATP-binding protein	non-essential
E980_GM000588	MULTISPECIES: Fe-S cluster assembly protein SufD	non-essential
E980_GM000589	cysteine desulfurase%2C SufS subfamily	non-essential
E980_GM000590	Putative iron-sulfur cluster assembly scaffold protein for SUF system2C SufE2'	non-essential
E980_GM000591	MULTISPECIES: Fe-S cluster assembly protein SufB	non-essential
E980_GM000592	transcriptional regulator%2C xre family	non-essential
E980_GM000593	bacteriocin-associated integral membrane protein	non-essential
E980_GM000594	macrolide export ABC superfamily ATP binding cassette transporter%2C ABC protein	non-essential
E980_GM000595	hypothetical protein	essential
E980_GM000596	MULTISPECIES: peptidyl-prolyl cis-trans isomerase	non-essential
E980_GM000597	MULTISPECIES: hypothetical protein	non-essential
E980_GM000598	diacylglycerol kinase catalytic subunit	non-essential
E980_GM000599	hypothetical protein	non-essential
E980_GM000600	cell wall surface anchor protein	non-essential
E980_GM000601	MULTISPECIES: cell surface protein	non-essential
E980_GM000602	MULTISPECIES: DNA-binding response regulator	non-essential
E980_GM000603	hypothetical protein	non-essential
E980_GM000604	transcriptional regulator	non-essential
E980_GM000605	MazG nucleotide pyrophosphohydrolase domain protein	non-essential
E980_GM000606	sortase family protein	non-essential
E980_GM000607	transcriptional antiterminator bglG/CAT RNA-binding protein	non-essential
E980_GM000608	MULTISPECIES: PTS beta-glucoside transporter subunit EIIBCA	non-essential
E980_GM000609	6-phospho-beta-glucosidase (EC 3. 2. 1. 86)	non-essential
E980_GM000610	MULTISPECIES: GntR family transcriptional regulator	non-essential
E980_GM000611	lactose/cellobiose permease iic component	non-essential
E980_GM000612	MULTISPECIES: outer surface protein	non-essential
E980_GM000613	MULTISPECIES: dihydroorotase	non-essential
E980_GM000614	pyridoxal phosphate-dependent enzyme%2C putative	non-essential
E980_GM000615	2-dehydro-3-deoxyphosphooctonate aldolase	non-essential
E980_GM000616	MULTISPECIES: carbohydrate kinase	non-essential
E980_GM000617	MULTISPECIES: hypothetical protein	non-essential
E980_GM000618	hypothetical protein	non-essential
E980_GM000619	Mobile element protein (plasmid)	non-essential
E980_GM000620	Integrase core domain protein (plasmid)	non-essential
E980_GM000621	hypothetical protein HMPREF3199_02333%2C partial	non-essential
E980_GM000622	MULTISPECIES: hypothetical protein	non-essential
E980_GM000623	hypothetical protein	essential
E980_GM000624	CAT RNA binding domain protein	essential
E980_GM000625	phosphoenolpyruvate-dependent sugar phosphotransferase system%2C EIIA 2	non-essential
E980_GM000626	tagatose-1%2C 6-bisphosphate aldolase gaty	non-essential
E980_GM000627	putative fructose-like phosphotransferase enzyme IIB component 2	non-essential
E980_GM000628	pts system fructose-specific IIC component	non-essential
E980_GM000629	hypothetical protein	essential
E980_GM000630	putative lysine decarboxylase family protein	non-essential
E980_GM000631	Purine trans deoxyribosylase (Nucleoside deoxyribosyltransferase-I)	non-essential
E980_GM000632	Deoxyadenosine kinase (EC 2. 7. 1. 76) / Deoxyguanosine kinase (EC 2. 7. 1. 113)	non-essential
E980_GM000633	MULTISPECIES: hypothetical protein	non-essential
E980_GM000634	hypothetical protein	essential
E980_GM000635	MULTISPECIES: LacI family transcriptional regulator	non-essential
E980_GM000636	MULTISPECIES: 6-phospho-beta-glucosidase	non-essential
E980_GM000637	MULTISPECIES: hypothetical protein	non-essential
E980_GM000638	IS110 family transposase	non-essential
E980_GM000639	sulfatase domain protein	non-essential
E980_GM000640	transcriptional activator%2C Rgg/GadR/MutR family domain-containing protein	non-essential
E980_GM000641	Nucleoside diphosphate kinase (EC 2. 7. 4. 6)	non-essential
E980_GM000642	magnesium-translocating P-type ATPase	non-essential
E980_GM000643	HAD hydrolase%2C family IA	non-essential
E980_GM000644	MULTISPECIES: methionine ABC transporter ATP-binding protein	non-essential
E980_GM000645	D-methionine transport system permease protein MetI	non-essential
E980_GM000646	MULTISPECIES: methionine ABC transporter substrate-binding protein	non-essential
E980_GM000647	aminobenzoyl-glutamate utilization protein B	non-essential
E980_GM000648	Predicted tyrosine transporter2C NhaC family	non-essential
E980_GM000649	hypothetical protein HMPREF3199_00983%2C partial	non-essential
E980_GM000650	MULTISPECIES: hypothetical protein	non-essential
E980_GM000651	putative proline-specific permease ProY	non-essential
E980_GM000652	oligosaccharide biosynthesis protein Alg14	non-essential
E980_GM000653	MULTISPECIES: 2-dehydropantoate 2-reductase	non-essential
E980_GM000654	IS30 family transposase	non-essential
E980_GM000655	hypothetical protein	non-essential
E980_GM000656	MULTISPECIES: glycerate kinase	non-essential
E980_GM000657	Lsa family ABC-F type ribosomal protection protein	non-essential
E980_GM000658	phosphoglycerate mutase family protein	non-essential
E980_GM000659	outer membrane insertion signal domain protein	non-essential
E980_GM000660	N-acetylmuramic acid 6-phosphate etherase 2	non-essential
E980_GM000661	PTS beta-glucoside transporter subunit EIIBCA	non-essential
E980_GM000662	hypothetical protein	essential
E980_GM000663	ribonucleotide reductase assembly protein NrdI	non-essential
E980_GM000664	basic amino acid/polyamine antiporter (APA) family transporter	non-essential
E980_GM000665	antibiotic ABC transporter permease	non-essential
E980_GM000666	ABC transporter ATP-binding protein	non-essential
E980_GM000667	QacE family quaternary ammonium compound efflux SMR transporter	non-essential
E980_GM000668	FIG00628423: hypothetical protein'	non-essential
E980_GM000669	Protein of unknown function DUF979	non-essential
E980_GM000670	Pyrrolidone-carboxylate peptidase (EC 3. 4. 19. 3)	non-essential
E980_GM000671	conserved hypothetical protein	non-essential
E980_GM000672	membrane protein	non-essential
E980_GM000673	Glyoxalase/bleomycin resistance protein/dioxygenase	non-essential
E980_GM000674	FIG00628158: hypothetical protein'	non-essential
E980_GM000675	FIG00628703: hypothetical protein'	non-essential
E980_GM000676	acetyltransferase%2C GNAT family	non-essential
E980_GM000677	lipoprotein%2C putative	non-essential
E980_GM000678	MULTISPECIES: hypothetical protein	non-essential
E980_GM000679	MULTISPECIES: hypothetical protein	non-essential
E980_GM000680	hydrolase%2C HAD superfamily%2C Cof family	non-essential
E980_GM000681	uracil-DNA glycosylase	non-essential
E980_GM000682	phosphate acetyltransferase	non-essential
E980_GM000683	MULTISPECIES: tRNA (adenosine(37)-N6)-threonylcarbamoyltransferase complex ATPase subunit type 1 TsaE	non-essential
E980_GM000684	acetyltransferase%2C gnat family	non-essential
E980_GM000685	exonuclease%2C DNA polymerase III%2C epsilon subunit family	non-essential
E980_GM000686	exodeoxyribonuclease III	non-essential
E980_GM000687	oxidoreductase%2C Gfo/Idh/MocA family	non-essential
E980_GM000688	UDP-N-acetylenolpyruvoylglucosamine reductase (EC 1. 1. 1. 158)	non-essential
E980_GM000689	M protein trans-acting positive regulator	non-essential
E980_GM000690	conserved hypothetical protein	non-essential
E980_GM000691	acetyltransferase%2C GNAT family	non-essential
E980_GM000692	MULTISPECIES: hypothetical protein	non-essential
E980_GM000693	Fumarate reductase flavoprotein subunit (EC 1. 3. 99. 1)	non-essential
E980_GM000694	Phthiocerol synthesis polyketide synthase type I PpsC	non-essential
E980_GM000695	oxidoreductase	non-essential
E980_GM000696	Substrate-specific component PanT of predicted pantothenate ECF transporter	essential
E980_GM000697	MULTISPECIES: phosphopantothenoylcysteine decarboxylase	essential
E980_GM000698	MULTISPECIES: phosphopantothenate--cysteine ligase	essential
E980_GM000699	YhdH/YhfP family quinone oxidoreductase	essential
E980_GM000700	DNA-binding helix-turn-helix protein	essential
E980_GM000701	spermidine/putrescine ABC superfamily ATP binding cassette transporter%2C ABC protein	essential
E980_GM000702	spermidine/putrescine ABC superfamily ATP binding cassette transporter%2C membrane protein%2C partial	essential
E980_GM000703	spermidine/putrescine ABC superfamily ATP binding cassette transporter%2C membrane protein	non-essential
E980_GM000704	ABC transporter2C periplasmic spermidine putrescine-binding protein PotD (TC 3. A.1. 11. 1)'	non-essential
E980_GM000705	MULTISPECIES: 5-methyltetrahydropteroyltriglutamate--homocysteine methyltransferase	non-essential
E980_GM000706	MULTISPECIES: IS30 family transposase	non-essential
E980_GM000707	MULTISPECIES: pyridine nucleotide-disulfide oxidoreductase	non-essential
E980_GM000708	conserved domain protein	essential
E980_GM000709	multidrug ABC transporter ATP-binding protein	non-essential
E980_GM000710	MULTISPECIES: redox-sensing transcriptional repressor Rex	non-essential
E980_GM000711	hypothetical protein	non-essential
E980_GM000712	putative permease	non-essential
E980_GM000713	MULTISPECIES: phosphate ABC transporter substrate-binding protein	non-essential
E980_GM000714	hypothetical protein	non-essential
E980_GM000715	hypothetical protein	non-essential
E980_GM000716	conserved hypothetical protein	non-essential
E980_GM000717	MULTISPECIES: membrane protein	non-essential
E980_GM000718	hypothetical protein	non-essential
E980_GM000719	hypothetical protein HMPREF1362_02131%2C partial	essential
E980_GM000720	DNA-entry nuclease (Competence-specific nuclease)	non-essential
E980_GM000721	predicted protein	essential
E980_GM000722	Hypothetical protein possible functionally linked with Alanyl-tRNA synthetase	non-essential
E980_GM000723	MULTISPECIES: crossover junction endodeoxyribonuclease RuvA	non-essential
E980_GM000724	Ortholog of S.aureus MRSA252 (BX571856) SAR1694'	non-essential
E980_GM000725	conserved hypothetical protein	non-essential
E980_GM000726	conserved hypothetical protein	non-essential
E980_GM000727	MULTISPECIES: N-acetyltransferase	non-essential
E980_GM000728	citrate carrier protein%2C CCS family	non-essential
E980_GM000729	malate dehydrogenase (oxaloacetate-decarboxylating)	non-essential
E980_GM000730	MULTISPECIES: DUF4809 domain-containing protein	non-essential
E980_GM000731	L-lactate oxidase	non-essential
E980_GM000732	IS1380 family transposase	non-essential
E980_GM000733	extracellular protein	non-essential
E980_GM000734	hypothetical protein	non-essential
E980_GM000735	hypothetical protein	non-essential
E980_GM000736	hypothetical protein	non-essential
E980_GM000737	hypothetical protein	non-essential
E980_GM000738	M protein trans-acting positive regulator	non-essential
E980_GM000739	M protein trans-acting positive regulator	non-essential
E980_GM000740	pyridine nucleotide-disulfide oxidoreductase	non-essential
E980_GM000741	antimicrobial peptide ABC transporter permease	non-essential
E980_GM000742	MULTISPECIES: peptide ABC transporter ATP-binding protein	non-essential
E980_GM000743	MULTISPECIES: TetR family transcriptional regulator	non-essential
E980_GM000744	hypothetical protein	non-essential
E980_GM000745	N-acetylmuramoyl-L-alanine amidase	non-essential
E980_GM000746	ribonuclease HIII	non-essential
E980_GM000747	hypothetical protein	non-essential
E980_GM000748	MULTISPECIES: colicin V production protein CvpA	non-essential
E980_GM000749	MULTISPECIES: DNA mismatch repair protein MutS	non-essential
E980_GM000750	thiol reductase thioredoxin	non-essential
E980_GM000751	MULTISPECIES: excinuclease ABC subunit C	non-essential
E980_GM000752	MULTISPECIES: sodium ABC transporter ATP-binding protein	non-essential
E980_GM000753	ABC transporter membrane-spanning permease	non-essential
E980_GM000754	firmicute fructose-1%2C 6-bisphosphatase	non-essential
E980_GM000755	MULTISPECIES: gamma-glutamyl-gamma-aminobutyrate hydrolase	essential
E980_GM000756	MULTISPECIES: hypothetical protein	essential
E980_GM000757	V-type ATP synthase subunit I	essential
E980_GM000758	proton (H+) or sodium (Na+) translocating V-type ATPase (V-ATPase)%2C subunit K	essential
E980_GM000759	MULTISPECIES: V-type sodium ATP synthase subunit E	essential
E980_GM000760	MULTISPECIES: V-type ATPase subunit C	essential
E980_GM000761	proton (H+) or sodium (Na+) translocating V-type ATPase (V-ATPase)%2C subunit F	essential
E980_GM000762	V-type sodium ATPase catalytic subunit A	essential
E980_GM000763	proton (H+) or sodium (Na+) translocating V-type ATPase (V-ATPase)%2C subunit B	essential
E980_GM000764	MULTISPECIES: V-type ATP synthase subunit D	essential
E980_GM000765	MULTISPECIES: Trk family potassium uptake protein	non-essential
E980_GM000766	MULTISPECIES: GntR family transcriptional regulator	non-essential
E980_GM000767	ornithine cyclodeaminase/mu-crystallin family protein	non-essential
E980_GM000768	phenazine biosynthesis protein PhzF family protein	non-essential
E980_GM000769	MULTISPECIES: lactoylglutathione lyase	non-essential
E980_GM000770	NUDIX hydrolase	non-essential
E980_GM000771	hydrolase	non-essential
E980_GM000772	MULTISPECIES: phosphohydrolase	non-essential
E980_GM000773	MULTISPECIES: lipoate--protein ligase A	non-essential
E980_GM000774	MULTISPECIES: hypothetical protein	non-essential
E980_GM000775	DNA-directed RNA polymerase delta subunit (EC 2. 7. 7. 6)	non-essential
E980_GM000776	MULTISPECIES: DNA-directed RNA polymerase subunit sigma	non-essential
E980_GM000777	MULTISPECIES: ECF anti-sigma factor	non-essential
E980_GM000778	polysaccharide deacetylase family protein	non-essential
E980_GM000779	RNA polymerase sigma-54 factor	non-essential
E980_GM000780	putative transcriptional regulator	essential
E980_GM000781	NAD-dependent glyceraldehyde-3-phosphate dehydrogenase (EC 1. 2. 1. 12)	essential
E980_GM000782	MULTISPECIES: phosphoglycerate kinase	essential
E980_GM000783	Triosephosphate isomerase (EC 5. 3. 1. 1)	essential
E980_GM000784	MULTISPECIES: phosphopyruvate hydratase	essential
E980_GM000785	conserved hypothetical protein	non-essential
E980_GM000786	MULTISPECIES: succinyl-diaminopimelate desuccinylase	non-essential
E980_GM000787	MULTISPECIES: membrane protein	non-essential
E980_GM000788	MULTISPECIES: inosine-uridine preferring nucleoside hydrolase	non-essential
E980_GM000789	MULTISPECIES: alpha/beta hydrolase	non-essential
E980_GM000790	acetyltransferase%2C gnat family	non-essential
E980_GM000791	MULTISPECIES: preprotein translocase subunit SecG	essential
E980_GM000792	carboxylesterase	essential
E980_GM000793	ribonuclease R	essential
E980_GM000794	SmpB protein	essential
E980_GM000795	F0F1 ATP synthase subunit A	essential
E980_GM000796	MULTISPECIES: ATP synthase F0 subunit C	essential
E980_GM000797	MULTISPECIES: ATP synthase F0 subunit B	essential
E980_GM000798	MULTISPECIES: F0F1 ATP synthase subunit delta	essential
E980_GM000799	MULTISPECIES: ATP synthase subunit alpha	essential
E980_GM000800	MULTISPECIES: F0F1 ATP synthase subunit gamma	essential
E980_GM000801	H(+)-transporting ATPase F(1) subunit beta	essential
E980_GM000802	H+-transporting two-sector ATPase%2C delta/epsilon subunit	essential
E980_GM000803	hypothetical protein	essential
E980_GM000804	UDP-N-acetylglucosamine 1-carboxyvinyltransferase	essential
E980_GM000805	DNA-directed RNA polymerase subunit beta family protein	essential
E980_GM000806	hypothetical protein	essential
E980_GM000807	MULTISPECIES: N-acetyltransferase	essential
E980_GM000808	N-acetylmannosamine kinase	essential
E980_GM000809	FIG00628040: hypothetical protein'	essential
E980_GM000810	MULTISPECIES: hypothetical protein	essential
E980_GM000811	Predicted transcriptional regulator of N-Acetylglucosamine utilization2C GntR family'	essential
E980_GM000812	MULTISPECIES: YigZ family protein	non-essential
E980_GM000813	MULTISPECIES: hypothetical protein	non-essential
E980_GM000814	PTS family lactose-N%2C N'-diacetylchitobiose-beta-glucoside (lac) porter component IIB	non-essential
E980_GM000815	competence protein ComFA	non-essential
E980_GM000816	competence protein ComFC	non-essential
E980_GM000817	hypothetical protein	essential
E980_GM000818	sigma 54 modulation protein/ribosomal protein S30EA	non-essential
E980_GM000819	MULTISPECIES: preprotein translocase subunit SecA	essential
E980_GM000820	Peptide chain release factor 2%3B programmed frameshift-containing'	essential
E980_GM000821	Cell division transporter2C ATP-binding protein FtsE (TC 3. A.5. 1. 1)'	essential
E980_GM000822	MULTISPECIES: cell division protein FtsX	essential
E980_GM000823	hypothetical protein	non-essential
E980_GM000824	MULTISPECIES: cardiolipin synthase	non-essential
E980_GM000825	Phosphate ABC transporter2C periplasmic phosphate-binding protein PstS (TC 3. A.1. 7. 1)'	non-essential
E980_GM000826	phosphate ABC superfamily ATP binding cassette transporter%2C membrane protein	essential
E980_GM000827	phosphate ABC superfamily ATP binding cassette transporter%2C membrane protein	essential
E980_GM000828	MULTISPECIES: phosphate ABC transporter ATP-binding protein	essential
E980_GM000829	MULTISPECIES: phosphate ABC transporter ATP-binding protein	essential
E980_GM000830	phosphate transport system regulatory protein PhoU	essential
E980_GM000831	MULTISPECIES: membrane protein	essential
E980_GM000832	MULTISPECIES: hypothetical protein	essential
E980_GM000833	hypothetical protein	essential
E980_GM000834	MULTISPECIES: PspC family transcriptional regulator	essential
E980_GM000835	MULTISPECIES: membrane protein	essential
E980_GM000836	HPr kinase/phosphorylase (EC 2. 7. 1. -) (EC 2. 7. 4. -)	essential
E980_GM000837	MULTISPECIES: prolipoprotein diacylglyceryl transferase	essential
E980_GM000838	glycerol-3-phosphate dehydrogenase	essential
E980_GM000839	UTP--glucose-1-phosphate uridylyltransferase	essential
E980_GM000840	MULTISPECIES: general stress protein	essential
E980_GM000841	MULTISPECIES: general stress protein	essential
E980_GM000842	Xaa-Pro dipeptidase	essential
E980_GM000843	catabolite control protein A	essential
E980_GM000844	hypothetical protein	non-essential
E980_GM000845	hypothetical protein	non-essential
E980_GM000846	hypothetical protein	non-essential
E980_GM000847	hypothetical protein	non-essential
E980_GM000848	transglycosylase	non-essential
E980_GM000849	apurinic endonuclease (APN1)	non-essential
E980_GM000850	hypothetical protein	non-essential
E980_GM000851	metal ion (Mn2+/Fe2+) transporter (Nramp) family metal ion transporter	non-essential
E980_GM000852	MULTISPECIES: hypothetical protein	non-essential
E980_GM000853	MULTISPECIES: hypothetical protein	non-essential
E980_GM000854	MULTISPECIES: multidrug ABC transporter permease/ATP-binding protein	non-essential
E980_GM000855	ABC transporter%2C ATP-binding/permease protein%2C MDR family	non-essential
E980_GM000856	CAT RNA binding domain protein	non-essential
E980_GM000857	hypothetical protein	non-essential
E980_GM000858	PTS system%2C beta-glucoside-specific%2C IIABC component	non-essential
E980_GM000859	phosphosugar-binding transcriptional regulator	non-essential
E980_GM000860	hypothetical protein	non-essential
E980_GM000861	6-phospho-beta-glucosidase	non-essential
E980_GM000862	MULTISPECIES: 6-phospho-beta-glucosidase	non-essential
E980_GM000863	hypothetical protein	essential
E980_GM000864	MULTISPECIES: thioredoxin-disulfide reductase	essential
E980_GM000865	phosphoglucomutase	essential
E980_GM000866	putative HTH-type transcriptional repressor CzrA	essential
E980_GM000867	phosphoenolpyruvate synthase regulatory protein	essential
E980_GM000868	Zinc-specific metallo-regulatory protein	essential
E980_GM000869	MULTISPECIES: 30S ribosomal protein S21	essential
E980_GM000870	Glutamyl-tRNA(Gln) amidotransferase subunit E	essential
E980_GM000871	MULTISPECIES: branched-chain amino acid transporter II carrier protein	non-essential
E980_GM000872	hypothetical protein	non-essential
E980_GM000873	MULTISPECIES: HDIG domain-containing protein	non-essential
E980_GM000874	MULTISPECIES: rRNA maturation RNase YbeY	essential
E980_GM000875	prokaryotic diacylglycerol kinase	essential
E980_GM000876	GTP-binding protein Era	essential
E980_GM000877	MULTISPECIES: DNA repair protein RecO	essential
E980_GM000878	glycine--tRNA ligase%2C alpha subunit	essential
E980_GM000879	glycyl-tRNA synthetase%2C beta subunit	essential
E980_GM000880	hypothetical protein	essential
E980_GM000881	hypothetical protein	essential
E980_GM000882	conserved hypothetical protein	non-essential
E980_GM000883	membrane-bound protein LytR	non-essential
E980_GM000884	capsular polysaccharide biosynthesis protein	non-essential
E980_GM000885	tyrosine-protein kinase YwqD	non-essential
E980_GM000886	putative tyrosine-protein phosphatase CapC	non-essential
E980_GM000887	polyprenyl glycosylphosphotransferase	non-essential
E980_GM000888	UDP-glucose 6-dehydrogenase	non-essential
E980_GM000889	oligosaccharide biosynthesis protein Alg14 like protein	non-essential
E980_GM000890	glycosyltransferase family 28 protein	non-essential
E980_GM000891	glycosyl transferase	non-essential
E980_GM000892	hypothetical protein	non-essential
E980_GM000893	EpsN	non-essential
E980_GM000894	hypothetical protein	non-essential
E980_GM000895	poly-gamma-glutamate biosynthesis protein	non-essential
E980_GM000896	hypothetical protein	non-essential
E980_GM000897	3-phosphoshikimate 1-carboxyvinyltransferase	non-essential
E980_GM000898	glycosyl transferase	non-essential
E980_GM000899	glycosyl transferase	non-essential
E980_GM000900	polysaccharide biosynthesis protein	essential
E980_GM000901	transferase	non-essential
E980_GM000902	hypothetical protein	non-essential
E980_GM000903	antibiotic resistance protein VanZ	non-essential
E980_GM000904	transferase hexapeptide repeat%2C putative	non-essential
E980_GM000905	hypothetical protein	non-essential
E980_GM000906	hypothetical protein	essential
E980_GM000907	MULTISPECIES: hypothetical protein	non-essential
E980_GM000908	tagatose 1%2C 6-diphosphate aldolase	non-essential
E980_GM000909	MULTISPECIES: cytochrome oxidase biogenesis protein OxaA	non-essential
E980_GM000910	acylphosphatase	essential
E980_GM000911	hypothetical tRNA/rRNA methyltransferase	non-essential
E980_GM000912	metal-dependent phosphohydrolase	non-essential
E980_GM000913	elongation factor G-binding protein	non-essential
E980_GM000914	voltage-gated chloride channel protein	non-essential
E980_GM000915	integral membrane protein	non-essential
E980_GM000916	D-alanyl-D-alanine carboxypeptidase	non-essential
E980_GM000917	hypothetical protein	non-essential
E980_GM000918	conserved hypothetical protein	non-essential
E980_GM000919	conserved hypothetical protein	non-essential
E980_GM000920	'Cold-shock' DNA-binding domain protein	essential
E980_GM000921	DnaQ family exonuclease/DinG family helicase%2C putative	non-essential
E980_GM000922	MULTISPECIES: peptidase	non-essential
E980_GM000923	aminotransferase%2C class I/II	non-essential
E980_GM000924	MULTISPECIES: asparagine--tRNA ligase	non-essential
E980_GM000925	conserved hypothetical protein	non-essential
E980_GM000926	lipase/acylhydrolase family protein	non-essential
E980_GM000927	MULTISPECIES: hypothetical protein	non-essential
E980_GM000928	MULTISPECIES: hypothetical protein	non-essential
E980_GM000929	cadmium-translocating P-type ATPase	non-essential
E980_GM000930	amino acid permease family protein	non-essential
E980_GM000931	DNA topology modulation protein	non-essential
E980_GM000932	MULTISPECIES: uracil phosphoribosyltransferase	non-essential
E980_GM000933	MULTISPECIES: copper-binding protein	essential
E980_GM000934	copper-translocating P-type ATPase	non-essential
E980_GM000935	copper-translocating P-type ATPase	non-essential
E980_GM000936	MULTISPECIES: IS30 family transposase	non-essential
E980_GM000937	MULTISPECIES: transglutaminase	non-essential
E980_GM000938	hypothetical protein	non-essential
E980_GM000939	hypothetical protein	non-essential
E980_GM000940	methanol dehydrogenase regulatory protein	non-essential
E980_GM000941	MULTISPECIES: hypothetical protein	non-essential
E980_GM000942	MULTISPECIES: hypothetical protein	non-essential
E980_GM000943	MULTISPECIES: hypothetical protein	non-essential
E980_GM000944	MULTISPECIES: hypothetical protein	non-essential
E980_GM000945	MULTISPECIES: phosphate ABC transporter substrate-binding protein	non-essential
E980_GM000946	hypothetical protein	non-essential
E980_GM000947	HAD ATPase%2C P-type%2C family IC	non-essential
E980_GM000948	MULTISPECIES: peptidase C69	non-essential
E980_GM000949	ATPase/histidine kinase/DNA gyrase B/HSP90 domain protein	non-essential
E980_GM000950	alkaline phosphatase synthesis transcriptional regulatory protein phoP	non-essential
E980_GM000951	MULTISPECIES: hypothetical protein	non-essential
E980_GM000952	helix-turn-helix protein	non-essential
E980_GM000953	Signal recognition particle2C subunit Ffh SRP54 (TC 3. A.5. 1. 1)'	non-essential
E980_GM000954	MULTISPECIES: DNA-3-methyladenine glycosylase I	non-essential
E980_GM000955	riboflavin biosynthesis protein RibD C- domain protein	non-essential
E980_GM000956	IS110 family transposase	non-essential
E980_GM000957	probable NADPH: quinone oxidoreductase 1	non-essential
E980_GM000958	MULTISPECIES: transcriptional regulator	non-essential
E980_GM000959	MULTISPECIES: hypothetical protein	non-essential
E980_GM000960	putative bacitracin ABC transporter%2C ATP-binding protein BcrA	non-essential
E980_GM000961	MULTISPECIES: ABC transporter permease	non-essential
E980_GM000962	MULTISPECIES: 30S ribosomal protein S16	essential
E980_GM000963	KH domain-containing RNA-binding protein	essential
E980_GM000964	hypothetical protein	essential
E980_GM000965	MULTISPECIES: ribosome maturation factor RimM	essential
E980_GM000966	MULTISPECIES: tRNA (guanosine(37)-N1)-methyltransferase TrmD	essential
E980_GM000967	MULTISPECIES: 50S ribosomal protein L19	essential
E980_GM000968	DNA-binding response regulator%2C CitB family	non-essential
E980_GM000969	caax amino protease family protein	non-essential
E980_GM000970	hypothetical protein HMPREF1377_01012%2C partial	non-essential
E980_GM000971	hypothetical protein	non-essential
E980_GM000972	LPXTG-motif protein cell wall anchor domain protein	non-essential
E980_GM000973	cell wall surface anchor family protein	non-essential
E980_GM000974	LPXTG-domain-containing protein cell wall anchor domain	non-essential
E980_GM000975	LPXTG-domain-containing protein cell wall anchor domain	non-essential
E980_GM000976	class C sortase	non-essential
E980_GM000977	MULTISPECIES: hypothetical protein	non-essential
E980_GM000978	lipoprotein%2C putative	non-essential
E980_GM000979	M protein trans-acting positive regulator	non-essential
E980_GM000980	major facilitator superfamily transporter	non-essential
E980_GM000981	conserved hypothetical protein	non-essential
E980_GM000982	unsaturated glucuronyl hydrolase	non-essential
E980_GM000983	sugar ABC transporter%2C sugar-binding protein%2C putative	non-essential
E980_GM000984	MULTISPECIES: ABC transporter permease	non-essential
E980_GM000985	MULTISPECIES: sugar ABC transporter ATP-binding protein	non-essential
E980_GM000986	MULTISPECIES: hypothetical protein	non-essential
E980_GM000987	acetolactate synthase%2C catabolic	non-essential
E980_GM000988	MULTISPECIES: alpha-acetolactate decarboxylase	non-essential
E980_GM000989	hypothetical protein	non-essential
E980_GM000990	MULTISPECIES: hypothetical protein	non-essential
E980_GM000991	MULTISPECIES: antibiotic resistance protein VanZ	non-essential
E980_GM000992	hypothetical protein	non-essential
E980_GM000993	MULTISPECIES: hypothetical protein	non-essential
E980_GM000994	hypothetical protein	non-essential
E980_GM000995	DNA integration/recombination/invertion protein	non-essential
E980_GM000996	hypothetical protein	non-essential
E980_GM000997	hypothetical protein	non-essential
E980_GM000998	hypothetical protein	non-essential
E980_GM000999	hypothetical protein	non-essential
E980_GM001000	MULTISPECIES: hypothetical protein	non-essential
E980_GM001001	DUF4352 domain-containing protein	non-essential
E980_GM001002	conserved hypothetical protein	non-essential
E980_GM001003	phage transcriptional regulator%2C Cro/CI family	non-essential
E980_GM001004	hypothetical protein	non-essential
E980_GM001005	50S ribosomal protein L37Ae domain protein	non-essential
E980_GM001006	hypothetical protein	non-essential
E980_GM001007	conserved hypothetical protein	non-essential
E980_GM001008	hypothetical protein	non-essential
E980_GM001009	MULTISPECIES: hypothetical protein	non-essential
E980_GM001010	MULTISPECIES: hypothetical protein	non-essential
E980_GM001011	toxin-antitoxin system%2C toxin component%2C Bro family	non-essential
E980_GM001012	helix-turn-helix domain-containing protein	non-essential
E980_GM001013	hypothetical protein	non-essential
E980_GM001014	hypothetical protein	non-essential
E980_GM001015	conserved hypothetical protein	non-essential
E980_GM001016	hypothetical protein	non-essential
E980_GM001017	phage single-strand DNA binding protein	non-essential
E980_GM001018	hypothetical protein	non-essential
E980_GM001019	helix-turn-helix domain-containing protein	non-essential
E980_GM001020	MULTISPECIES: hypothetical protein	non-essential
E980_GM001021	hypothetical protein	essential
E980_GM001022	MULTISPECIES: hypothetical protein	essential
E980_GM001023	toxin-antitoxin system%2C antitoxin component%2C ribbon-helix-helix domain protein	essential
E980_GM001024	hypothetical protein	non-essential
E980_GM001025	hypothetical protein	non-essential
E980_GM001026	prophage pi3 protein 33	non-essential
E980_GM001027	hypothetical protein	non-essential
E980_GM001028	conserved hypothetical protein	non-essential
E980_GM001029	Gp35 protein	non-essential
E980_GM001030	conserved hypothetical protein	non-essential
E980_GM001031	hypothetical protein	non-essential
E980_GM001032	hypothetical protein	non-essential
E980_GM001033	phage transcriptional regulator%2C ArpU family	non-essential
E980_GM001034	hypothetical protein	non-essential
E980_GM001035	hypothetical protein	non-essential
E980_GM001036	hypothetical protein	non-essential
E980_GM001037	hypothetical protein	non-essential
E980_GM001038	MULTISPECIES: HNH endonuclease	non-essential
E980_GM001039	conserved hypothetical protein	non-essential
E980_GM001040	phage terminase%2C small subunit%2C P27 family	non-essential
E980_GM001041	terminase	non-essential
E980_GM001042	phage portal protein%2C HK97 family	non-essential
E980_GM001043	hypothetical protein	non-essential
E980_GM001044	phage major capsid protein%2C HK97 family	non-essential
E980_GM001045	MULTISPECIES: phage qlrg family dna packaging	non-essential
E980_GM001046	phage head-tail adaptor%2C putative	non-essential
E980_GM001047	MULTISPECIES: hypothetical protein	non-essential
E980_GM001048	hypothetical protein	non-essential
E980_GM001049	phage major tail protein%2C putative	non-essential
E980_GM001050	MULTISPECIES: hypothetical protein	non-essential
E980_GM001051	MULTISPECIES: hypothetical protein	essential
E980_GM001052	phage tape measure protein%2C putative	non-essential
E980_GM001053	hypothetical protein	non-essential
E980_GM001054	conserved hypothetical protein	non-essential
E980_GM001055	MULTISPECIES: hypothetical protein	non-essential
E980_GM001056	hypothetical protein	non-essential
E980_GM001057	cytochrome c-type biogenesis protein CcmE	essential
E980_GM001058	conserved hypothetical protein	non-essential
E980_GM001059	phage uncharacterized protein XkdX	essential
E980_GM001060	hypothetical protein	non-essential
E980_GM001061	putative holin	non-essential
E980_GM001062	N-acetylmuramoyl-L-alanine amidase	non-essential
E980_GM001063	hypothetical protein	non-essential
E980_GM001064	hypothetical protein	non-essential
E980_GM001065	hypothetical protein SMS_02097%2C partial	non-essential
E980_GM001066	MULTISPECIES: haloacid dehalogenase	non-essential
E980_GM001067	conserved hypothetical protein	non-essential
E980_GM001068	two-component system response regulator receiver protein	non-essential
E980_GM001069	ATPase/histidine kinase/DNA gyrase B/HSP90 domain protein	non-essential
E980_GM001070	conserved hypothetical protein	non-essential
E980_GM001071	MULTISPECIES: hypothetical protein	non-essential
E980_GM001072	phosphoglycerol transferase	non-essential
E980_GM001073	SAM-dependent methyltransferase	non-essential
E980_GM001074	3-dehydroquinate dehydratase%2C type I	non-essential
E980_GM001075	MULTISPECIES: aminoacyl-tRNA deacylase	non-essential
E980_GM001076	flavoprotein family protein	non-essential
E980_GM001077	NAD(P)-specific glutamate dehydrogenase	non-essential
E980_GM001078	MULTISPECIES: glucose-6-phosphate isomerase	non-essential
E980_GM001079	site-specific recombinase%2C phage integrase family	non-essential
E980_GM001080	site-specific recombinase%2C phage integrase family	non-essential
E980_GM001081	hypothetical protein	non-essential
E980_GM001082	putative toxin-antitoxin system%2C toxin component	non-essential
E980_GM001083	MULTISPECIES: transcriptional regulator	non-essential
E980_GM001084	toxin-antitoxin system%2C antitoxin component%2C Xre family	non-essential
E980_GM001085	conserved hypothetical protein	essential
E980_GM001086	MULTISPECIES: hypothetical protein	non-essential
E980_GM001087	MULTISPECIES: DNA-binding protein	non-essential
E980_GM001088	MULTISPECIES: hypothetical protein	non-essential
E980_GM001089	transposase%2C partial	non-essential
E980_GM001090	transposase	non-essential
E980_GM001091	conserved hypothetical protein	non-essential
E980_GM001092	MULTISPECIES: hypothetical protein	non-essential
E980_GM001093	Choloylglycine hydrolase (EC 3. 5. 1. 24)	non-essential
E980_GM001094	conserved hypothetical protein	non-essential
E980_GM001095	MULTISPECIES: hypothetical protein	non-essential
E980_GM001096	hypothetical protein	non-essential
E980_GM001097	hypothetical protein	non-essential
E980_GM001098	MULTISPECIES: hypothetical protein	non-essential
E980_GM001099	hypothetical protein	essential
E980_GM001100	glycerophosphoryl diester phosphodiesterase family protein	non-essential
E980_GM001101	MULTISPECIES: TVP38/TMEM64 family protein	non-essential
E980_GM001102	MULTISPECIES: 4-carboxymuconolactone decarboxylase	non-essential
E980_GM001103	MULTISPECIES: LytTR family transcriptional regulator	non-essential
E980_GM001104	MULTISPECIES: hypothetical protein	non-essential
E980_GM001105	hypothetical protein	non-essential
E980_GM001106	MULTISPECIES: TetR family transcriptional regulator	non-essential
E980_GM001107	hypothetical protein	non-essential
E980_GM001108	hypothetical protein	non-essential
E980_GM001109	choloylglycine hydrolase family protein	essential
E980_GM001110	asparagine synthase (glutamine-hydrolyzing)	non-essential
E980_GM001111	MULTISPECIES: hypothetical protein	non-essential
E980_GM001112	ribosomal protein L33	non-essential
E980_GM001113	MULTISPECIES: dihydrofolate reductase	non-essential
E980_GM001114	iron compound ABC transporter%2C substrate-binding protein	non-essential
E980_GM001115	ferrichrome ABC transporter%2C ATP-binding protein FhuC	non-essential
E980_GM001116	putative iron(3+)-hydroxamate import system permease protein FhuB	non-essential
E980_GM001117	ferrichrome transport system permease protein FhuG	non-essential
E980_GM001118	5-formyltetrahydrofolate cyclo-ligase	non-essential
E980_GM001119	peptidase%2C S54 family	non-essential
E980_GM001120	MULTISPECIES: hypothetical protein	non-essential
E980_GM001121	MULTISPECIES: glucokinase	non-essential
E980_GM001122	MULTISPECIES: sulfurtransferase	non-essential
E980_GM001123	protein of unknown function%2C superfamily	non-essential
E980_GM001124	MULTISPECIES: hypothetical protein	non-essential
E980_GM001125	MULTISPECIES: DUF3042 domain-containing protein	essential
E980_GM001126	MULTISPECIES: UDP-glucose 4-epimerase GalE	essential
E980_GM001127	MULTISPECIES: galactose-1-phosphate uridylyltransferase	essential
E980_GM001128	MULTISPECIES: LacI family transcriptional regulator	essential
E980_GM001129	universal bacterial protein YeaZ	essential
E980_GM001130	MULTISPECIES: ribosomal-protein-alanine N-acetyltransferase RimI	essential
E980_GM001131	MULTISPECIES: ribosomal-protein-alanine N-acetyltransferase RimI	essential
E980_GM001132	MULTISPECIES: tRNA (adenosine(37)-N6)-threonylcarbamoyltransferase complex transferase subunit TsaD	essential
E980_GM001133	capsular exopolysaccharide family protein	essential
E980_GM001134	arginine deiminase pathway transcriptional regulator%2C Crp family	essential
E980_GM001135	MULTISPECIES: arginine deiminase	essential
E980_GM001136	ornithine carbamoyltransferase	essential
E980_GM001137	MULTISPECIES: carbamate kinase	essential
E980_GM001138	MULTISPECIES: arginine--tRNA ligase	essential
E980_GM001139	MULTISPECIES: phosphonoacetaldehyde hydrolase	essential
E980_GM001140	2-aminoethylphosphonate: pyruvate aminotransferase	essential
E980_GM001141	MULTISPECIES: ArgR family transcriptional regulator	essential
E980_GM001142	30S ribosomal protein S2	essential
E980_GM001143	translation elongation factor Ts	essential
E980_GM001144	UMP kinase	essential
E980_GM001145	MULTISPECIES: ribosome-recycling factor	essential
E980_GM001146	di-trans%2C poly-cis-decaprenylcistransferase	essential
E980_GM001147	phosphatidate cytidylyltransferase	essential
E980_GM001148	RIP metalloprotease RseP	essential
E980_GM001149	MULTISPECIES: proline--tRNA ligase	essential
E980_GM001150	DNA polymerase III%2C alpha subunit%2C Gram-positive type	essential
E980_GM001151	MULTISPECIES: ribosome maturation factor	essential
E980_GM001152	MULTISPECIES: transcription termination/antitermination protein NusA	essential
E980_GM001153	COG2740: Predicted nucleic-acid-binding protein implicated in transcription termination'	essential
E980_GM001154	50S ribosomal protein L7/L12	essential
E980_GM001155	MULTISPECIES: translation initiation factor IF-2	essential
E980_GM001156	MULTISPECIES: ribosome-binding factor A	essential
E980_GM001157	sugar ABC transporter%2C permease protein	essential
E980_GM001158	D-xylulose 5-phosphate/D-fructose 6-phosphate phosphoketolase	essential
E980_GM001159	hypothetical protein	essential
E980_GM001160	tRNA pseudouridine synthase B	essential
E980_GM001161	riboflavin biosynthesis protein RibF	essential
E980_GM001162	glucose 1-dehydrogenase	non-essential
E980_GM001163	DMT superfamily drug/metabolite transporter%2C glucose transporter	non-essential
E980_GM001164	excisionase family DNA binding domain-containing protein	non-essential
E980_GM001165	hypothetical protein	essential
E980_GM001166	MULTISPECIES: hypothetical protein	non-essential
E980_GM001167	YbaK/prolyl-tRNA synthetase-associated domain protein	non-essential
E980_GM001168	MULTISPECIES: LD-carboxypeptidase	non-essential
E980_GM001169	MULTISPECIES: hypothetical protein	non-essential
E980_GM001170	PTS system%2C alpha-glucoside-specific IIBC component	non-essential
E980_GM001171	maltose-6'-phosphate glucosidase MalH	non-essential
E980_GM001172	MULTISPECIES: RpiR family transcriptional regulator	non-essential
E980_GM001173	hypothetical protein	non-essential
E980_GM001174	glutamine amidotransferase	non-essential
E980_GM001175	zeta toxin family protein	non-essential
E980_GM001176	conserved hypothetical protein	non-essential
E980_GM001177	putative site-specific DNA-methyltransferase restriction-modification protein	non-essential
E980_GM001178	toxin-antitoxin system%2C toxin component domain protein	non-essential
E980_GM001179	predicted protein	non-essential
E980_GM001180	conserved hypothetical protein	non-essential
E980_GM001181	toxin-antitoxin system%2C toxin component domain protein	non-essential
E980_GM001182	hypothetical protein	essential
E980_GM001183	integrase core domain protein	non-essential
E980_GM001184	MULTISPECIES: hypothetical protein	non-essential
E980_GM001185	hypothetical protein	non-essential
E980_GM001186	toxin-antitoxin system%2C antitoxin component%2C ribbon-helix-helix domain protein	non-essential
E980_GM001187	toxin-antitoxin system%2C toxin component%2C RelE family	non-essential
E980_GM001188	hypothetical protein	non-essential
E980_GM001189	putative oxygen-independent coproporphyrinogen III oxidase	non-essential
E980_GM001190	MULTISPECIES: heat-inducible transcriptional repressor HrcA	essential
E980_GM001191	MULTISPECIES: nucleotide exchange factor GrpE	essential
E980_GM001192	MULTISPECIES: molecular chaperone DnaK	essential
E980_GM001193	hypothetical protein	essential
E980_GM001194	DnaJ central region: Heat shock protein DnaJ	essential
E980_GM001195	ABC transporter	non-essential
E980_GM001196	hypothetical protein	non-essential
E980_GM001197	sugar diacid utilization regulator	non-essential
E980_GM001198	dihydrodipicolinate synthase family protein	non-essential
E980_GM001199	2-hydroxy-3-oxopropionate reductase	non-essential
E980_GM001200	glucarate dehydratase	non-essential
E980_GM001201	citrate transporter	non-essential
E980_GM001202	putative glucarate dehydratase	non-essential
E980_GM001203	MULTISPECIES: glycerate kinase	non-essential
E980_GM001204	glutamate ABC superfamily ATP binding cassette transporter%2C ABC protein	non-essential
E980_GM001205	amino acid ABC transporter	non-essential
E980_GM001206	MULTISPECIES: excinuclease ABC subunit B	non-essential
E980_GM001207	excinuclease ABC%2C A subunit	non-essential
E980_GM001208	carboxylate--amine ligase	essential
E980_GM001209	MULTISPECIES: aspartate racemase	essential
E980_GM001210	MULTISPECIES: RNase adaptor protein RapZ	essential
E980_GM001211	conserved hypothetical protein	essential
E980_GM001212	MULTISPECIES: DNA-binding protein WhiA	essential
E980_GM001213	daunorubicin resistance protein	non-essential
E980_GM001214	UvrABC system protein A	non-essential
E980_GM001215	bifunctional disulfide isomerase/thiol-disulfide oxidase	non-essential
E980_GM001216	pyruvate: ferredoxin (flavodoxin) oxidoreductase	non-essential
E980_GM001217	hypothetical protein AS233_09790%2C partial	essential
E980_GM001218	conserved hypothetical protein	essential
E980_GM001219	MULTISPECIES: phosphoglucosamine mutase	essential
E980_GM001220	hypothetical protein	essential
E980_GM001221	hypothetical protein	essential
E980_GM001222	transcriptional activator%2C Rgg/GadR/MutR family%2C C- domain	essential
E980_GM001223	glutamine-fructose-6-phosphate transaminase (isomerizing)	essential
E980_GM001224	hypothetical protein	non-essential
E980_GM001225	MULTISPECIES: hypothetical protein	non-essential
E980_GM001226	signal peptide peptidase SppA%2C 36K type	non-essential
E980_GM001227	MULTISPECIES: RDD family protein	non-essential
E980_GM001228	hypothetical protein	non-essential
E980_GM001229	MULTISPECIES: trigger factor	non-essential
E980_GM001230	MULTISPECIES: ATP-dependent Clp protease ATP-binding subunit ClpX	non-essential
E980_GM001231	YihA family ribosome biogenesis GTP-binding protein	non-essential
E980_GM001232	conserved hypothetical protein	essential
E980_GM001233	hypothetical protein	non-essential
E980_GM001234	hypothetical protein	non-essential
E980_GM001235	lactose phosphotransferase system repressor	non-essential
E980_GM001236	1-phosphofructokinase family hexose kinase	essential
E980_GM001237	phosphoenolpyruvate-dependent sugar phosphotransferase system%2C EIIA 2	essential
E980_GM001238	voltage-gated cchloride transporter%2C chloride channel family protein	essential
E980_GM001239	ATP-dependent DNA helicase PcrA	essential
E980_GM001240	DNA ligase%2C NAD-dependent	essential
E980_GM001241	Aspartyl-tRNA(Asn) amidotransferase subunit C (EC 6. 3. 5. 6) @ Glutamyl-tRNA(Gln) amidotransferase subunit C (EC 6. 3. 5. 7)	essential
E980_GM001242	MULTISPECIES: aspartyl/glutamyl-tRNA amidotransferase subunit A	essential
E980_GM001243	aspartyl/glutamyl-tRNA(Asn/Gln) amidotransferase subunit B	essential
E980_GM001244	lipid kinase%2C YegS/Rv2252/BmrU family	essential
E980_GM001245	23S rRNA (uracil-5-)-methyltransferase RumA	non-essential
E980_GM001246	MULTISPECIES: hypothetical protein	essential
E980_GM001247	predicted protein	essential
E980_GM001248	ABC transporter%2C ATP-binding/permease protein	non-essential
E980_GM001249	multidrug ABC transporter ATP-binding protein	non-essential
E980_GM001250	transcriptional regulator%2C MerR family	non-essential
E980_GM001251	MULTISPECIES: 5-methyltetrahydropteroyltriglutamate--homocysteine methyltransferase	non-essential
E980_GM001252	alpha/beta hydrolase domain protein	non-essential
E980_GM001253	LacI family transcriptional regulator	non-essential
E980_GM001254	alpha-galactosidase	non-essential
E980_GM001255	glycosyl hydrolase family 2%2C TIM barrel domain protein	non-essential
E980_GM001256	beta galactosidase small chain	non-essential
E980_GM001257	hypothetical protein	non-essential
E980_GM001258	MULTISPECIES: 3-deoxy-7-phosphoheptulonate synthase	non-essential
E980_GM001259	3-dehydroquinate synthase	non-essential
E980_GM001260	MULTISPECIES: chorismate synthase	non-essential
E980_GM001261	amino acid-binding ACT: Prephenate dehydrogenase	non-essential
E980_GM001262	3-phosphoshikimate 1-carboxyvinyltransferase	non-essential
E980_GM001263	MULTISPECIES: shikimate kinase	non-essential
E980_GM001264	MULTISPECIES: prephenate dehydratase	non-essential
E980_GM001265	two-component system sensor histidine kinase	non-essential
E980_GM001266	DNA-binding response regulator%2C AraC family	non-essential
E980_GM001267	lactose transport system	non-essential
E980_GM001268	hypothetical protein	essential
E980_GM001269	lactose transport system	non-essential
E980_GM001270	lactose ABC transporter permease	non-essential
E980_GM001271	L-arabinose transport system permease protein AraQ	non-essential
E980_GM001272	MULTISPECIES: hypothetical protein	non-essential
E980_GM001273	hypothetical protein	non-essential
E980_GM001274	glycerol-3-phosphate responsive antiterminator	non-essential
E980_GM001275	hypothetical protein	essential
E980_GM001276	MULTISPECIES: hypothetical protein	non-essential
E980_GM001277	hypothetical protein	non-essential
E980_GM001278	2%2C 3-bisphosphoglycerate-dependent phosphoglycerate mutase	non-essential
E980_GM001279	MULTISPECIES: phosphoglycolate phosphatase	non-essential
E980_GM001280	FIG00630050: hypothetical protein'	non-essential
E980_GM001281	sodium/dicarboxylate symporter family protein	non-essential
E980_GM001282	glyoxalase/bleomycin resistance protein/dioxygenase	non-essential
E980_GM001283	rhodanese family protein	non-essential
E980_GM001284	Ser/Thr phosphatase family protein	non-essential
E980_GM001285	competence protein ComEA helix-hairpin-helix repeat region	non-essential
E980_GM001286	zinc-dependent metalloprotease	non-essential
E980_GM001287	hypothetical protein	non-essential
E980_GM001288	UDP-N-acetylmuramate--alanine ligase (EC 6. 3. 2. 8)	essential
E980_GM001289	hypothetical protein	essential
E980_GM001290	MULTISPECIES: enoyl-CoA hydratase	essential
E980_GM001291	membrane protein	essential
E980_GM001292	MULTISPECIES: DNA polymerase I	essential
E980_GM001293	MULTISPECIES: DNA-formamidopyrimidine glycosylase	essential
E980_GM001294	dephospho-CoA kinase	essential
E980_GM001295	MULTISPECIES: hypothetical protein	essential
E980_GM001296	transcriptional repressor NrdR	essential
E980_GM001297	replication initiation and membrane attachment protein%2C DnaB/DnaD family	essential
E980_GM001298	primosomal protein DnaI	essential
E980_GM001299	MULTISPECIES: hypothetical protein	non-essential
E980_GM001300	anthranilate synthase component I	non-essential
E980_GM001301	Nif3-like dinuclear metal center hexameric protein	non-essential
E980_GM001302	peptidase T	non-essential
E980_GM001303	lipid kinase%2C YegS/Rv2252/BmrU family	non-essential
E980_GM001304	MULTISPECIES: membrane protein	non-essential
E980_GM001305	integral membrane protein	non-essential
E980_GM001306	MULTISPECIES: ATP-dependent chaperone ClpB	non-essential
E980_GM001307	hypothetical protein	non-essential
E980_GM001308	MULTISPECIES: nucleoside 2-deoxyribosyltransferase	non-essential
E980_GM001309	acetyltransferase%2C GNAT family	non-essential
E980_GM001310	GTP-binding protein LepA	non-essential
E980_GM001311	hypothetical protein	non-essential
E980_GM001312	MULTISPECIES: hypothetical protein	non-essential
E980_GM001313	hypothetical protein	non-essential
E980_GM001314	MULTISPECIES: hypothetical protein	non-essential
E980_GM001315	hypothetical protein	essential
E980_GM001316	cold-shock DNA-binding domain protein	non-essential
E980_GM001317	transcriptional regulator%2C ArsR family	non-essential
E980_GM001318	intracellular protease/amidase	non-essential
E980_GM001319	NAD dependent epimerase/dehydratase family protein	non-essential
E980_GM001320	3-demethylubiquinone-9 3-methyltransferase domain protein	non-essential
E980_GM001321	MULTISPECIES: membrane protein	non-essential
E980_GM001322	hypothetical protein	non-essential
E980_GM001323	conserved hypothetical protein	non-essential
E980_GM001324	alpha crystallin family heat shock protein	non-essential
E980_GM001325	MULTISPECIES: hypothetical protein	non-essential
E980_GM001326	MULTISPECIES: hypothetical protein	non-essential
E980_GM001327	hypothetical protein	essential
E980_GM001328	transposase	non-essential
E980_GM001329	Mobile element protein (plasmid)	non-essential
E980_GM001330	MULTISPECIES: DUF378 domain-containing protein	non-essential
E980_GM001331	hypothetical protein	essential
E980_GM001332	glycerophosphodiester phosphodiesterase family protein	non-essential
E980_GM001333	protease maturation family protein	non-essential
E980_GM001334	CAAX amino terminal protease	non-essential
E980_GM001335	CAAX amino terminal protease family protein	non-essential
E980_GM001336	hypothetical protein	essential
E980_GM001337	cell wall surface adhesion protein	non-essential
E980_GM001338	isochorismatase family protein	non-essential
E980_GM001339	peptidase	non-essential
E980_GM001340	acetyl esterase%2C putative	non-essential
E980_GM001341	conserved hypothetical protein	non-essential
E980_GM001342	hypothetical protein	non-essential
E980_GM001343	conserved hypothetical protein	non-essential
E980_GM001344	'Cold-shock' DNA-binding domain protein	essential
E980_GM001345	lipoprotein%2C putative	non-essential
E980_GM001346	hypothetical protein HMPREF0352_1508%2C partial	non-essential
E980_GM001347	putative toxin-antitoxin system%2C antitoxin component%2C Xre family	non-essential
E980_GM001348	MULTISPECIES: hypothetical protein	non-essential
E980_GM001349	conserved hypothetical protein	non-essential
E980_GM001350	hypothetical protein	non-essential
E980_GM001351	hydrolase%2C HAD superfamily	non-essential
E980_GM001352	putative general stress protein A	non-essential
E980_GM001353	MULTISPECIES: universal stress protein A	non-essential
E980_GM001354	MULTISPECIES: hypothetical protein	non-essential
E980_GM001355	Mg2+ cation transporter	non-essential
E980_GM001356	oxidoreductase%2C short chain dehydrogenase/reductase family protein	non-essential
E980_GM001357	hypothetical protein	non-essential
E980_GM001358	hypothetical protein GMD1E_06103%2C partial	non-essential
E980_GM001359	general stress protein	non-essential
E980_GM001360	transglycosylase associated family protein	non-essential
E980_GM001361	hypothetical protein	non-essential
E980_GM001362	hypothetical protein	non-essential
E980_GM001363	lpxtg-motif cell wall anchor domain protein	non-essential
E980_GM001364	M protein trans-acting positive regulator	non-essential
E980_GM001365	helix-turn-helix domain-containing protein	non-essential
E980_GM001366	putative drug ABC exporter%2C membrane-spanning/permease subunit	non-essential
E980_GM001367	accessory gene regulator C	non-essential
E980_GM001368	two-component system response regulator	non-essential
E980_GM001369	accessory gene regulator B superfamily	non-essential
E980_GM001370	cyclic lactone autoinducer peptide	non-essential
E980_GM001371	conserved hypothetical protein	non-essential
E980_GM001372	integrase%2C partial	non-essential
E980_GM001373	hypothetical protein	non-essential
E980_GM001374	MULTISPECIES: DUF2273 domain-containing protein	non-essential
E980_GM001375	alkaline shock protein 23 family protein	non-essential
E980_GM001376	transglycosylase associated family protein	non-essential
E980_GM001377	ammonium transporter NrgA	non-essential
E980_GM001378	glutamate: gamma aminobutyrate antiporter family protein	non-essential
E980_GM001379	MULTISPECIES: 1-deoxy-D-xylulose-5-phosphate synthase	non-essential
E980_GM001380	MULTISPECIES: RNA-binding protein	non-essential
E980_GM001381	N-acetylmannosamine-6-phosphate 2-epimerase	non-essential
E980_GM001382	MULTISPECIES: hypothetical protein	non-essential
E980_GM001383	MULTISPECIES: hypothetical protein	non-essential
E980_GM001384	FtsW/RodA/SpoVE family cell cycle protein	non-essential
E980_GM001385	PBP 5 synthesis repressor	non-essential
E980_GM001386	penicillin-binding protein transpeptidase	non-essential
E980_GM001387	potassium efflux system protein	non-essential
E980_GM001388	hypothetical protein	non-essential
E980_GM001389	MULTISPECIES: membrane protein	non-essential
E980_GM001390	conserved hypothetical protein	non-essential
E980_GM001391	alkyl hydroperoxide reductase%2C F subunit	non-essential
E980_GM001392	alkyl hydroperoxide reductase subunit C	non-essential
E980_GM001393	GntR family transcriptional regulator	non-essential
E980_GM001394	mannitol dehydrogenase	non-essential
E980_GM001395	mannonate dehydratase	non-essential
E980_GM001396	M protein trans-acting positive regulator	non-essential
E980_GM001397	LPXTG-domain-containing protein cell wall anchor domain	non-essential
E980_GM001398	MULTISPECIES: AI-2E family transporter	non-essential
E980_GM001399	putative organic hydroperoxide resistance transcriptional regulator	non-essential
E980_GM001400	peroxiredoxin%2C Ohr subfamily	non-essential
E980_GM001401	transcriptional regulator%2C MerR family	non-essential
E980_GM001402	MULTISPECIES: membrane protein	non-essential
E980_GM001403	intracellular maltogenic amylase	non-essential
E980_GM001404	maltodextrin-binding protein MdxE	non-essential
E980_GM001405	binding-protein-dependent transport system inner membrane component	non-essential
E980_GM001406	binding-protein-dependent transport system inner membrane component	non-essential
E980_GM001407	MULTISPECIES: maltodextrose utilization protein MalA	non-essential
E980_GM001408	hypothetical protein	essential
E980_GM001409	MULTISPECIES: cyclopropane-fatty-acyl-phospholipid synthase	non-essential
E980_GM001410	lysis protein	non-essential
E980_GM001411	dihydroorotate dehydrogenase	non-essential
E980_GM001412	glutamyl-tRNA(Gln) amidotransferase	non-essential
E980_GM001413	ABC transporter substrate-binding protein	non-essential
E980_GM001414	His/Glu/Gln/Arg/opine family amino ABC transporter%2C permease%2C 3-TM region	non-essential
E980_GM001415	hypothetical protein	non-essential
E980_GM001416	conserved hypothetical protein	non-essential
E980_GM001417	acetyltransferase%2C gnat family	non-essential
E980_GM001418	guanylate kinase	non-essential
E980_GM001419	MULTISPECIES: pyrimidine nucleoside transporter NupC	non-essential
E980_GM001420	MULTISPECIES: hypothetical protein	non-essential
E980_GM001421	MULTISPECIES: hypothetical protein	non-essential
E980_GM001422	MULTISPECIES: hypothetical protein	non-essential
E980_GM001423	MULTISPECIES: hypothetical protein	non-essential
E980_GM001424	MULTISPECIES: hypothetical protein	non-essential
E980_GM001425	lipoprotein%2C putative	non-essential
E980_GM001426	cation diffusion facilitator family transporter	non-essential
E980_GM001427	branched-chain amino acid transport protein	non-essential
E980_GM001428	MULTISPECIES: branched-chain amino acid transporter	non-essential
E980_GM001429	polysaccharide biosynthesis family protein	non-essential
E980_GM001430	DegV family EDD domain-containing protein	non-essential
E980_GM001431	MULTISPECIES: hypothetical protein	non-essential
E980_GM001432	ATP-dependent protease ATP-binding subunit ClpX	non-essential
E980_GM001433	MULTISPECIES: alpha-glucosidase	non-essential
E980_GM001434	MULTISPECIES: TIGR01440 family protein	non-essential
E980_GM001435	MULTISPECIES: membrane protein	non-essential
E980_GM001436	putative phosphomethylpyrimidine kinase	non-essential
E980_GM001437	hypothetical protein	essential
E980_GM001438	AMP-binding family protein	non-essential
E980_GM001439	site-specific recombinase%2C phage integrase family protein	non-essential
E980_GM001440	MULTISPECIES: dolichyl-phosphate beta-D-mannosyltransferase	non-essential
E980_GM001441	MULTISPECIES: exopolysaccharide biosynthesis protein	non-essential
E980_GM001442	MULTISPECIES: hypothetical protein	non-essential
E980_GM001443	MULTISPECIES: hypothetical protein	non-essential
E980_GM001444	MULTISPECIES: two-component sensor histidine kinase	non-essential
E980_GM001445	two-component system response regulator receiver protein	non-essential
E980_GM001446	MULTISPECIES: molecular chaperone	non-essential
E980_GM001447	DUF4956 domain-containing protein	non-essential
E980_GM001448	hypothetical protein	non-essential
E980_GM001449	M protein trans-acting positive regulator	non-essential
E980_GM001450	von Willebrand factor type A domain protein	non-essential
E980_GM001451	von Willebrand factor type A domain protein	non-essential
E980_GM001452	LPXTG-domain-containing protein cell wall anchor domain	non-essential
E980_GM001453	cell wall surface anchor family protein	non-essential
E980_GM001454	cell wall surface anchor family protein	non-essential
E980_GM001455	LPXTG-domain-containing protein cell wall anchor domain	non-essential
E980_GM001456	sortase family protein	non-essential
E980_GM001457	RpiR family transcriptional regulator	non-essential
E980_GM001458	oxidoreductase NAD-binding Rossmann fold protein	non-essential
E980_GM001459	rRNA processing protein	non-essential
E980_GM001460	PTS system ascorbate-specific transporter subunit IIA	non-essential
E980_GM001461	phosphotransferase system%2C galactitol-specific IIB component	non-essential
E980_GM001462	ascorbate-specific PTS system enzyme IIC	non-essential
E980_GM001463	alpha-L-rhamnosidase	non-essential
E980_GM001464	major facilitator superfamily transporter	non-essential
E980_GM001465	transcriptional regulator%2C AraC family	non-essential
E980_GM001466	predicted protein	non-essential
E980_GM001467	hypothetical protein	non-essential
E980_GM001468	hypothetical protein	non-essential
E980_GM001469	MULTISPECIES: L-lactate dehydrogenase	non-essential
E980_GM001470	MULTISPECIES: death-on-curing family protein	non-essential
E980_GM001471	MULTISPECIES: addiction module antitoxin	non-essential
E980_GM001472	MULTISPECIES: hypothetical protein	non-essential
E980_GM001473	DNA topoisomerase	non-essential
E980_GM001474	hypothetical protein	essential
E980_GM001475	3-demethylubiquinone-9 3-methyltransferase	non-essential
E980_GM001476	cell envelope-like function transcriptional attenuator common domain protein	non-essential
E980_GM001477	MULTISPECIES: shikimate dehydrogenase	non-essential
E980_GM001478	MULTISPECIES: phosphonate ABC transporter ATP-binding protein	non-essential
E980_GM001479	branched-chain amino acid ABC transporter%2C permease protein	non-essential
E980_GM001480	MULTISPECIES: ABC transporter substrate-binding protein	non-essential
E980_GM001481	MULTISPECIES: hypothetical protein	non-essential
E980_GM001482	fibronectin-binding protein A domain protein	non-essential
E980_GM001483	MULTISPECIES: LysR family transcriptional regulator	non-essential
E980_GM001484	carbonate dehydratase%2C eukaryotic-type	non-essential
E980_GM001485	HD superfamily hydrolase (putative)	non-essential
E980_GM001486	hypothetical protein	non-essential
E980_GM001487	MULTISPECIES: haloacid dehalogenase	non-essential
E980_GM001488	transcriptional antiterminator bglG/Sigma-54 factor	non-essential
E980_GM001489	putative phosphosugar isomerase	non-essential
E980_GM001490	PTS system mannose/fructose/sorbose specific IID component	non-essential
E980_GM001491	PTS system sorbose-specific iic component	non-essential
E980_GM001492	PTS system%2C mannose-specific enzyme II%2C B component	non-essential
E980_GM001493	MULTISPECIES: PTS fructose transporter subunit IIA	non-essential
E980_GM001494	orotidine 5'-phosphate decarboxylase	non-essential
E980_GM001495	MULTISPECIES: dihydroorotate dehydrogenase B catalytic subunit	non-essential
E980_GM001496	MULTISPECIES: dihydroorotate dehydrogenase electron transfer subunit	non-essential
E980_GM001497	carbamoyl-phosphate synthase%2C large subunit	non-essential
E980_GM001498	MULTISPECIES: carbamoyl phosphate synthase small subunit	non-essential
E980_GM001499	MULTISPECIES: dihydroorotase	non-essential
E980_GM001500	aspartate carbamoyltransferase catalytic subunit	non-essential
E980_GM001501	MULTISPECIES: uracil transporter	non-essential
E980_GM001502	bifunctional protein PyrR%2C partial	non-essential
E980_GM001503	ribosomal large subunit pseudouridine synthase D	essential
E980_GM001504	lipoprotein signal peptidase family protein	essential
E980_GM001505	MULTISPECIES: hypothetical protein	essential
E980_GM001506	MULTISPECIES: hypothetical protein	essential
E980_GM001507	MULTISPECIES: formate--tetrahydrofolate ligase	essential
E980_GM001508	putative major cold shock protein CspA	essential
E980_GM001509	MULTISPECIES: hypothetical protein	essential
E980_GM001510	MULTISPECIES: ribonuclease HI	essential
E980_GM001511	cation diffusion facilitator family transporter	non-essential
E980_GM001512	MULTISPECIES: membrane protein	non-essential
E980_GM001513	MULTISPECIES: alanine--tRNA ligase	essential
E980_GM001514	acetyltransferase%2C GNAT family	essential
E980_GM001515	DEAD-box ATP-dependent RNA helicase CshB	essential
E980_GM001516	MULTISPECIES: teicoplanin resistance protein VanZ	non-essential
E980_GM001517	hypothetical protein	essential
E980_GM001518	MULTISPECIES: hypothetical protein	non-essential
E980_GM001519	aminobenzoyl-glutamate transport protein	non-essential
E980_GM001520	aminobenzoyl-glutamate transport domain protein	non-essential
E980_GM001521	MULTISPECIES: dipeptidase PepV	non-essential
E980_GM001522	beta-Ala-Xaa dipeptidase	non-essential
E980_GM001523	putative serine/threonine exchanger SteT	non-essential
E980_GM001524	NAD-dependent nucleoside-diphosphate-sugar epimerase	non-essential
E980_GM001525	MULTISPECIES: 2-amino-3-ketobutyrate CoA ligase	non-essential
E980_GM001526	metal dependent phosphohydrolase	non-essential
E980_GM001527	carboxypeptidase Taq metallopeptidase	non-essential
E980_GM001528	MULTISPECIES: RNA methyltransferase	non-essential
E980_GM001529	Cell division protein GpsB2C coordinates the switch between cylindrical and septal cell wall synthesis by re-localization of PBP1'	non-essential
E980_GM001530	MULTISPECIES: hypothetical protein	non-essential
E980_GM001531	MULTISPECIES: Holliday junction resolvase RecU	non-essential
E980_GM001532	NA	non-essential
E980_GM001533	MULTISPECIES: endonuclease III	essential
E980_GM001534	DNA replication protein DnaD	essential
E980_GM001535	MULTISPECIES: tetracycline resistance MFS efflux pump	essential
E980_GM001536	transcriptional regulator%2C MarR family	essential
E980_GM001537	MULTISPECIES: hypothetical protein	essential
E980_GM001538	pyridine nucleotide-disulfide oxidoreductase	essential
E980_GM001539	peptide ABC transporter substrate-binding protein	essential
E980_GM001540	MULTISPECIES: cysteine synthase A	non-essential
E980_GM001541	mannosyl-glycoprotein endo-beta-N-acetylglucosaminidase	non-essential
E980_GM001542	MULTISPECIES: transketolase	non-essential
E980_GM001543	MULTISPECIES: hypothetical protein	essential
E980_GM001544	repressor LexA	non-essential
E980_GM001545	hypothetical protein	essential
E980_GM001546	Adenine phosphoribosyltransferase (EC 2. 4. 2. 7)	non-essential
E980_GM001547	single-stranded-DNA-specific exonuclease RecJ	non-essential
E980_GM001548	conserved hypothetical protein	essential
E980_GM001549	oxidoreductase%2C short chain dehydrogenase/reductase family protein	essential
E980_GM001550	MULTISPECIES: ribonuclease Z	essential
E980_GM001551	hypothetical protein	essential
E980_GM001552	Obg family GTPase CgtA	essential
E980_GM001553	glyceraldehyde-3-phosphate dehydrogenase%2C type I	essential
E980_GM001554	hydrolase of the alpha/beta superfamily	essential
E980_GM001555	MULTISPECIES: hypothetical protein	essential
E980_GM001556	peptidyl-prolyl cis-trans isomerase%2C cyclophilin-type	essential
E980_GM001557	(3R)-hydroxymyristoyl-	essential
E980_GM001558	Enoyl-	essential
E980_GM001559	branched-chain-amino-acid transaminase	non-essential
E980_GM001560	hypothetical protein	essential
E980_GM001561	transporter%2C small conductance mechanosensitive ion channel MscS family protein	non-essential
E980_GM001562	IS110 family transposase	non-essential
E980_GM001563	MULTISPECIES: CBS domain-containing protein	non-essential
E980_GM001564	putative metallophosphoesterase YsnB	non-essential
E980_GM001565	ribonuclease PH/Ham1 protein	non-essential
E980_GM001566	MULTISPECIES: glutamate racemase	non-essential
E980_GM001567	His/Glu/Gln/Arg/opine family amino ABC transporter%2C permease%2C 3-TM region	non-essential
E980_GM001568	amino ABC transporter%2C permease%2C 3-TM region%2C His/Glu/Gln/Arg/opine family domain protein	non-essential
E980_GM001569	MULTISPECIES: glutamine ABC transporter substrate-binding protein	non-essential
E980_GM001570	glutamate ABC superfamily ATP binding cassette transporter%2C ABC protein	non-essential
E980_GM001571	tryptophanyl-tRNA synthase	non-essential
E980_GM001572	hypothetical protein	essential
E980_GM001573	hypothetical protein	non-essential
E980_GM001574	phenylalanyl-tRNA synthetase%2C beta subunit	essential
E980_GM001575	MULTISPECIES: phenylalanine--tRNA ligase subunit alpha	essential
E980_GM001576	transcriptional regulator%2C HxlR family	essential
E980_GM001577	helicase-exonuclease AddAB%2C AddA subunit	essential
E980_GM001578	putative ATP-dependent nuclease subunit B	essential
E980_GM001579	amino acid/peptide transporter (Peptide: H+ symporter)	non-essential
E980_GM001580	nitroreductase family protein	non-essential
E980_GM001581	MULTISPECIES: hypothetical protein	non-essential
E980_GM001582	MULTISPECIES: hypothetical protein	essential
E980_GM001583	conserved hypothetical protein	non-essential
E980_GM001584	MULTISPECIES: hypothetical protein	non-essential
E980_GM001585	MULTISPECIES: hypothetical protein	non-essential
E980_GM001586	hypothetical protein	non-essential
E980_GM001587	hypothetical protein	essential
E980_GM001588	hypothetical protein	non-essential
E980_GM001589	MULTISPECIES: hypothetical protein	non-essential
E980_GM001590	predicted protein	non-essential
E980_GM001591	MULTISPECIES: hypothetical protein	non-essential
E980_GM001592	universal stress family protein	non-essential
E980_GM001593	peptidoglycan-binding protein LysM	non-essential
E980_GM001594	MULTISPECIES: hypothetical protein	non-essential
E980_GM001595	MULTISPECIES: GCN5 family acetyltransferase	non-essential
E980_GM001596	MULTISPECIES: aromatic ring hydroxylating protein	non-essential
E980_GM001597	conserved hypothetical protein	non-essential
E980_GM001598	YajQ family cyclic di-GMP-binding protein	non-essential
E980_GM001599	ATP-dependent helicase	non-essential
E980_GM001600	metallo-beta-lactamase domain protein	non-essential
E980_GM001601	phosphoglycerate mutase family protein	non-essential
E980_GM001602	UDP pyrophosphate phosphatase	non-essential
E980_GM001603	heavy metal translocating P-type ATPase	non-essential
E980_GM001604	MULTISPECIES: DUF441 family protein	non-essential
E980_GM001605	hypothetical protein	non-essential
E980_GM001606	hypothetical protein	non-essential
E980_GM001607	MULTISPECIES: 30S ribosomal protein S20	non-essential
E980_GM001608	DNA polymerase III%2C delta subunit	non-essential
E980_GM001609	MULTISPECIES: DNA internalization-related competence protein ComEC/Rec2	non-essential
E980_GM001610	MULTISPECIES: ComE operon protein 2	non-essential
E980_GM001611	MULTISPECIES: comEA protein	non-essential
E980_GM001612	hypothetical protein	essential
E980_GM001613	PDZ domain-containing protein	non-essential
E980_GM001614	MULTISPECIES: pantetheine-phosphate adenylyltransferase	non-essential
E980_GM001615	16S rRNA (guanine(966)-N(2))-methyltransferase RsmD	non-essential
E980_GM001616	MULTISPECIES: hypothetical protein	non-essential
E980_GM001617	regulatory protein YlbF	non-essential
E980_GM001618	MULTISPECIES: hypothetical protein	non-essential
E980_GM001619	pyruvate carboxylase	non-essential
E980_GM001620	cell division protein%2C FtsW/RodA/SpoVE family	essential
E980_GM001621	MULTISPECIES: hypothetical protein	essential
E980_GM001622	ATP-dependent DNA helicase RecQ	non-essential
E980_GM001623	GTP-binding protein TypA	non-essential
E980_GM001624	inositol monophosphatase family protein	non-essential
E980_GM001625	protein of hypothetical function UPF0223	essential
E980_GM001626	Dihydrolipoamide dehydrogenase of pyruvate dehydrogenase complex (EC 1. 8. 1. 4)	essential
E980_GM001627	dihydrolipoyllysine-residue acetyltransferase component of pyruvatede hydrogenase complex	essential
E980_GM001628	MULTISPECIES: 2-oxoisovalerate dehydrogenase subunit beta	essential
E980_GM001629	MULTISPECIES: pyruvate dehydrogenase (acetyl-transferring) E1 component subunit alpha	essential
E980_GM001630	transcriptional regulator%2C GntR family	non-essential
E980_GM001631	guanosine monophosphate reductase	non-essential
E980_GM001632	branched-chain amino acid ABC transporter%2C permease protein	non-essential
E980_GM001633	MULTISPECIES: xylose ABC transporter ATP-binding protein	non-essential
E980_GM001634	hypothetical protein	non-essential
E980_GM001635	putative multiple sugar-binding periplasmic protein SbpA	non-essential
E980_GM001636	LacI family transcriptional regulator	non-essential
E980_GM001637	ATPase/histidine kinase/DNA gyrase B/HSP90 domain protein	non-essential
E980_GM001638	two component transcriptional regulator%2C AraC family	non-essential
E980_GM001639	oxidoreductase%2C aldo/keto reductase family protein	non-essential
E980_GM001640	MULTISPECIES: phosphoribosylamine--glycine ligase	non-essential
E980_GM001641	MULTISPECIES: bifunctional phosphoribosylaminoimidazolecarboxamide formyltransferase/inosine monophosphate cyclohydrolase	non-essential
E980_GM001642	MULTISPECIES: phosphoribosylglycinamide formyltransferase	non-essential
E980_GM001643	phosphoribosylformylglycinamidine cyclo-ligase	non-essential
E980_GM001644	MULTISPECIES: amidophosphoribosyltransferase	non-essential
E980_GM001645	MULTISPECIES: phosphoribosylformylglycinamidine synthase II	non-essential
E980_GM001646	MULTISPECIES: phosphoribosylformylglycinamidine synthase I	non-essential
E980_GM001647	phosphoribosylformylglycinamidine synthase%2C purS protein	non-essential
E980_GM001648	phosphoribosylaminoimidazolesuccinocarboxamide synthase	non-essential
E980_GM001649	hypothetical protein	non-essential
E980_GM001650	adenylosuccinate lyase	non-essential
E980_GM001651	5-(carboxyamino)imidazole ribonucleotide synthase	non-essential
E980_GM001652	phosphoribosylaminoimidazole carboxylase%2C catalytic subunit	non-essential
E980_GM001653	hypothetical protein	non-essential
E980_GM001654	MULTISPECIES: xanthine permease	non-essential
E980_GM001655	xanthine phosphoribosyltransferase	non-essential
E980_GM001656	NAD-binding Rossmann fold oxidoreductase family protein	non-essential
E980_GM001657	hypothetical protein	non-essential
E980_GM001658	ABC transporter%2C permease protein	non-essential
E980_GM001659	MULTISPECIES: ABC transporter permease	non-essential
E980_GM001660	bacterial extracellular solute-binding protein%2C putative	non-essential
E980_GM001661	hypothetical protein	essential
E980_GM001662	dihydrodipicolinate synthase/N-acetylneuraminate lyase	non-essential
E980_GM001663	N-acetylmuramoyl-L-alanine amidase	non-essential
E980_GM001664	MULTISPECIES: serine-type D-Ala-D-Ala carboxypeptidase	non-essential
E980_GM001665	MULTISPECIES: hypothetical protein	non-essential
E980_GM001666	oxidoreductase%2C NAD-binding domain protein	non-essential
E980_GM001667	MULTISPECIES: membrane protein	non-essential
E980_GM001668	MULTISPECIES: FUSC family protein	non-essential
E980_GM001669	SPFH/Band 7/PHB domain protein	non-essential
E980_GM001670	conserved hypothetical protein	non-essential
E980_GM001671	hypothetical protein	essential
E980_GM001672	sensor histidine kinase	non-essential
E980_GM001673	two-component system response regulator receiver protein	non-essential
E980_GM001674	IS110 family transposase	non-essential
E980_GM001675	putative D-lactate dehydrogenase	non-essential
E980_GM001676	transporter%2C auxin efflux carrier family	non-essential
E980_GM001677	MULTISPECIES: N-acetylglucosamine-6-phosphate deacetylase	non-essential
E980_GM001678	transcriptional regulator%2C Cro/CI family	non-essential
E980_GM001679	aspartate aminotransferase	non-essential
E980_GM001680	hypothetical protein	essential
E980_GM001681	hypothetical protein	non-essential
E980_GM001682	DNA-directed RNA polymerase%2C omega subunit family protein	non-essential
E980_GM001683	conserved hypothetical protein	non-essential
E980_GM001684	peptidoglycan-binding protein LysM	non-essential
E980_GM001685	hydrolase%2C TatD family	non-essential
E980_GM001686	ABC transporter%2C ATP-binding protein	non-essential
E980_GM001687	NMT1/THI5-like protein	non-essential
E980_GM001688	ABC transporter%2C substrate-binding protein	non-essential
E980_GM001689	pyruvate/2-oxoglutarate dehydrogenase complex%2C dihydrolipoamide dehydrogenase	non-essential
E980_GM001690	MULTISPECIES: proline/glycine betaine ABC transporter ATP-binding protein	non-essential
E980_GM001691	glycine betaine/carnitine/choline ABC transporter%2C substrate binding and permease protein	non-essential
E980_GM001692	MULTISPECIES: hypothetical protein	non-essential
E980_GM001693	conserved hypothetical protein	non-essential
E980_GM001694	conserved hypothetical protein	non-essential
E980_GM001695	MULTISPECIES: LacI family transcriptional regulator	non-essential
E980_GM001696	esterase	non-essential
E980_GM001697	MULTISPECIES: hypothetical protein	non-essential
E980_GM001698	DUF2179 domain-containing protein	non-essential
E980_GM001699	hypothetical protein	non-essential
E980_GM001700	acetyltransferase%2C gnat family	essential
E980_GM001701	MULTISPECIES: hypothetical protein	non-essential
E980_GM001702	MULTISPECIES: manganese-dependent inorganic pyrophosphatase	essential
E980_GM001703	MULTISPECIES: pyruvate formate lyase-activating protein	essential
E980_GM001704	MULTISPECIES: formate acetyltransferase	essential
E980_GM001705	MULTISPECIES: DNA topoisomerase IV subunit A	essential
E980_GM001706	DNA topoisomerase IV%2C B subunit	essential
E980_GM001707	MULTISPECIES: CoA-binding protein	essential
E980_GM001708	acyl-phosphate glycerol 3-phosphate acyltransferase	essential
E980_GM001709	aldose 1-epimerase	essential
E980_GM001710	GTP-sensing transcriptional pleiotropic repressor codY'	essential
E980_GM001711	MULTISPECIES: ATP-dependent protease ATP-binding subunit HslU	essential
E980_GM001712	MULTISPECIES: ATP-dependent protease subunit HslV	essential
E980_GM001713	tyrosine recombinase XerC	essential
E980_GM001714	methylenetetrahydrofolate--tRNA-(uracil(54)- C(5))-methyltransferase (FADH(2)-oxidizing) TrmFO	essential
E980_GM001715	DNA topoisomerase I	essential
E980_GM001716	DNA protecting protein DprA	essential
E980_GM001717	MULTISPECIES: ribonuclease HII	essential
E980_GM001718	50S ribosomal subunit maturation GTPase RbgA (B.subtilis YlqF)'	essential
E980_GM001719	glyoxalase family protein	essential
E980_GM001720	integral membrane protein	non-essential
E980_GM001721	MULTISPECIES: signal peptidase I	non-essential
E980_GM001722	hypothetical protein	essential
E980_GM001723	hypothetical protein	non-essential
E980_GM001724	peptide-methionine (S)-S-oxide reductase	non-essential
E980_GM001725	hypothetical protein	non-essential
E980_GM001726	FIG006988: Lipase/Acylhydrolase with GDSL-like motif	non-essential
E980_GM001727	DegV family EDD domain-containing protein	non-essential
E980_GM001728	channel protein%2C hemolysin III family	essential
E980_GM001729	MULTISPECIES: dihydrofolate reductase	essential
E980_GM001730	thymidylate synthase	essential
E980_GM001731	MULTISPECIES: ABC transporter ATP-binding protein	essential
E980_GM001732	hypothetical protein	essential
E980_GM001733	MULTISPECIES: sodium: proton antiporter	essential
E980_GM001734	MULTISPECIES: hypothetical protein	essential
E980_GM001735	FIG00744866: hypothetical protein'	essential
E980_GM001736	putative tRNA adenylyltransferase	essential
E980_GM001737	MazG nucleotide pyrophosphohydrolase domain superfamily	essential
E980_GM001738	membrane protein	essential
E980_GM001739	MULTISPECIES: hypothetical protein	essential
E980_GM001740	MULTISPECIES: hypothetical protein	essential
E980_GM001741	conserved hypothetical protein	essential
E980_GM001742	DNA-binding protein HU 1 (DNA-binding protein II) (HB)	essential
E980_GM001743	MULTISPECIES: ribosome biogenesis GTPase Der	essential
E980_GM001744	putative ribosomal protein S1	essential
E980_GM001745	MULTISPECIES: cytidylate kinase	essential
E980_GM001746	MULTISPECIES: peptidoglycan-binding protein	essential
E980_GM001747	putative ATP-dependent DNA helicase RecS	essential
E980_GM001748	hypothetical protein	essential
E980_GM001749	MULTISPECIES: ferredoxin	essential
E980_GM001750	hypothetical protein	essential
E980_GM001751	alpha/beta hydrolase superfamily enzyme	essential
E980_GM001752	hypothetical protein	essential
E980_GM001753	MFS family major facilitator transporter%2C C4-dicarboxylate porter	essential
E980_GM001754	hypothetical protein	essential
E980_GM001755	conserved hypothetical protein	essential
E980_GM001756	MULTISPECIES: ribosomal large subunit pseudouridine synthase B	essential
E980_GM001757	MULTISPECIES: SMC-Scp complex subunit ScpB	essential
E980_GM001758	segregation and condensation protein A	essential
E980_GM001759	riboflavin biosynthesis protein RibT	essential
E980_GM001760	tyrosine recombinase XerD	essential
E980_GM001761	MULTISPECIES: transcriptional repressor	essential
E980_GM001762	putative conserved virulence factor B	essential
E980_GM001763	hypothetical protein	essential
E980_GM001764	MULTISPECIES: RNA polymerase sigma factor RpoD	essential
E980_GM001765	DNA primase	essential
E980_GM001766	e1-E2 ATPase	non-essential
E980_GM001767	MULTISPECIES: DUF368 domain-containing protein	non-essential
E980_GM001768	transglycosylase SLT domain protein	non-essential
E980_GM001769	hydrolase%2C alpha/beta domain protein	non-essential
E980_GM001770	phosphatidylglycerol lysyltransferase	non-essential
E980_GM001771	Translation elongation factor Tu: Small GTP-binding protein domain	non-essential
E980_GM001772	MULTISPECIES: hypothetical protein	non-essential
E980_GM001773	MULTISPECIES: hypothetical protein	non-essential
E980_GM001774	MULTISPECIES: 2%2C 5-diketo-D-gluconic acid reductase	non-essential
E980_GM001775	MULTISPECIES: hypothetical protein	essential
E980_GM001776	MULTISPECIES: hypothetical protein	non-essential
E980_GM001777	hypothetical protein	non-essential
E980_GM001778	MULTISPECIES: phosphatidylinositol-specific phospholipase C%2C X domain containing protein	non-essential
E980_GM001779	hydroxymethylglutaryl-CoA reductase%2C degradative	essential
E980_GM001780	MULTISPECIES: hydroxymethylglutaryl-CoA synthase	essential
E980_GM001781	hypothetical protein	non-essential
E980_GM001782	putative calcium-translocating P-type ATPase%2C PMCA-type	non-essential
E980_GM001783	cardiolipin synthetase	non-essential
E980_GM001784	IS110 family transposase	non-essential
E980_GM001785	phosphomethylpyrimidine kinase	non-essential
E980_GM001786	hypothetical protein	non-essential
E980_GM001787	spx/MgsR family transcriptional regulator	non-essential
E980_GM001788	MULTISPECIES: hypothetical protein	non-essential
E980_GM001789	MULTISPECIES: PadR family transcriptional regulator	non-essential
E980_GM001790	universal stress family protein	non-essential
E980_GM001791	MULTISPECIES: 6-phospho-beta-glucosidase	non-essential
E980_GM001792	PTS system%2C lactose/cellobiose family IIC component	non-essential
E980_GM001793	putative HTH-type transcriptional regulator GmuR	non-essential
E980_GM001794	glyoxalase/Bleomycin resistance /Dioxygenase superfamily protein	non-essential
E980_GM001795	hypothetical protein	essential
E980_GM001796	MULTISPECIES: phospholipase/carboxylesterase	non-essential
E980_GM001797	class II Aldolase and Adducin N-terminal domain protein	non-essential
E980_GM001798	FIG00629625: hypothetical protein'	non-essential
E980_GM001799	PTS system galactitol-specific transporter subunit IIC	non-essential
E980_GM001800	PTS system galactitol-specific transporter subunit IIB	non-essential
E980_GM001801	phosphoenolpyruvate-dependent sugar phosphotransferase system%2C EIIA 2	non-essential
E980_GM001802	transcriptional regulator%2C DeoR family	non-essential
E980_GM001803	hexose kinase%2C 1-phosphofructokinase family	non-essential
E980_GM001804	alpha/beta hydrolase	non-essential
E980_GM001805	MULTISPECIES: MerR family transcriptional regulator	non-essential
E980_GM001806	Luciferase-like monooxygenase	non-essential
E980_GM001807	MULTISPECIES: arsenate reductase (thioredoxin)	non-essential
E980_GM001808	hypothetical protein	non-essential
E980_GM001809	putative ABC transporter ATP-binding protein	non-essential
E980_GM001810	MULTISPECIES: cobalt ABC transporter permease	non-essential
E980_GM001811	HTH domain protein	non-essential
E980_GM001812	PTS system%2C fructose subfamily%2C IIA component	non-essential
E980_GM001813	hypothetical protein	non-essential
E980_GM001814	conserved hypothetical protein	non-essential
E980_GM001815	EF_0831/AHA_3912 family protein	essential
E980_GM001816	MULTISPECIES: hypothetical protein	non-essential
E980_GM001817	PRD domain protein%2C EF_0829/AHA_3910 family	non-essential
E980_GM001818	transcriptional antiterminator%2C partial	non-essential
E980_GM001819	IS3/IS911/ISSag4 family transposase (plasmid)	non-essential
E980_GM001820	Integrase core domain protein (plasmid)	non-essential
E980_GM001821	hypothetical protein	non-essential
E980_GM001822	MULTISPECIES: IS30 family transposase	non-essential
E980_GM001823	hypothetical protein	non-essential
E980_GM001824	putative O-acetyltransferase	non-essential
E980_GM001825	hypothetical protein	non-essential
E980_GM001826	formate/nitrite transporter family protein	non-essential
E980_GM001827	lipoprotein%2C putative	non-essential
E980_GM001828	IS1380 family transposase	non-essential
E980_GM001829	IS1380 family transposase	non-essential
E980_GM001830	MULTISPECIES: hypothetical protein	non-essential
E980_GM001831	hypothetical protein	non-essential
E980_GM001832	MULTISPECIES: N-acetyltransferase	non-essential
E980_GM001833	L-ribulose-5-phosphate 4-epimerase	non-essential
E980_GM001834	putative hexulose-6-phosphate isomerase	non-essential
E980_GM001835	PTS system ascorbate-specific transporter subunit IIB	non-essential
E980_GM001836	PTS system ascorbate-specific transporter subunit IIC	non-essential
E980_GM001837	phosphoenolpyruvate-dependent sugar phosphotransferase system%2C EIIA 2	non-essential
E980_GM001838	probable L-ascorbate-6-phosphate lactonase UlaG	non-essential
E980_GM001839	transcriptional regulator%2C DeoR family	non-essential
E980_GM001840	hypothetical protein	non-essential
E980_GM001841	phosphosugar-binding transcriptional regulator%2C putative	non-essential
E980_GM001842	PTS system%2C maltose and glucose-specific IIBC component	non-essential
E980_GM001843	cystathionine beta-lyase	non-essential
E980_GM001844	TPR domain transcriptional regulator%2C Cro/CI family%2C putative	non-essential
E980_GM001845	hypothetical protein	non-essential
E980_GM001846	MULTISPECIES: cytidine deaminase	non-essential
E980_GM001847	MULTISPECIES: hypothetical protein	non-essential
E980_GM001848	putative PTS system%2C cellobiose-specific IIC component	non-essential
E980_GM001849	hypothetical protein	essential
E980_GM001850	MULTISPECIES: hypothetical protein	essential
E980_GM001851	putative uncharacterized protein	essential
E980_GM001852	MULTISPECIES: hypothetical protein	essential
E980_GM001853	ATPase/histidine kinase/DNA gyrase B/HSP90 domain protein	essential
E980_GM001854	Response regulator receiver: Transcriptional regulatory protein%2C C-terminal	essential
E980_GM001855	MULTISPECIES: phosphogluconate dehydrogenase (NADP(+)-dependent%2C decarboxylating)	essential
E980_GM001856	Ribosomal protein S32%2C bacterial and organelle form	essential
E980_GM001857	MULTISPECIES: hypothetical protein	essential
E980_GM001858	LysR substrate binding domain protein	essential
E980_GM001859	MULTISPECIES: pyruvate kinase	essential
E980_GM001860	6-phosphofructokinase	essential
E980_GM001861	DNA polymerase III%2C alpha subunit	essential
E980_GM001862	MULTISPECIES: hypothetical protein	essential
E980_GM001863	major facilitator superfamily transporter multidrug: cation transporter	essential
E980_GM001864	xanthine/uracil permease family protein	non-essential
E980_GM001865	haloacid dehalogenase	non-essential
E980_GM001866	IS110 family transposase	non-essential
E980_GM001867	penicillin-binding protein transpeptidase	essential
E980_GM001868	hypothetical protein	essential
E980_GM001869	transcriptional regulator%2C RpiR family	essential
E980_GM001870	MULTISPECIES: threonine--tRNA ligase	essential
E980_GM001871	4-oxalocrotonate tautomerase family enzyme	non-essential
E980_GM001872	cobalt ABC transporter ATP-binding protein	non-essential
E980_GM001873	ATP-dependent DNA helicase	non-essential
E980_GM001874	MULTISPECIES: hypothetical protein	non-essential
E980_GM001875	DNA-binding regulatory protein%2C YebC/PmpR family	non-essential
E980_GM001876	nucleotidyltransferase	non-essential
E980_GM001877	MULTISPECIES: SAM-dependent methyltransferase	non-essential
E980_GM001878	ribosomal silencing factor RsfS	non-essential
E980_GM001879	putative nicotinate-nucleotide adenylyltransferase	non-essential
E980_GM001880	nicotinic acid mononucleotide adenylyltransferase	essential
E980_GM001881	MULTISPECIES: RNA-binding protein	essential
E980_GM001882	MULTISPECIES: ribosome biogenesis GTPase YqeH	essential
E980_GM001883	had superfamily (subfamily iiia) phosphatase	essential
E980_GM001884	MULTISPECIES: acetyl-CoA carboxylase carboxyltransferase subunit alpha	essential
E980_GM001885	acetyl-coenzyme A carboxylase carboxyl transferase subunit beta	essential
E980_GM001886	acetyl-CoA carboxylase%2C biotin carboxylase subunit	essential
E980_GM001887	3-hydroxyacyl-	essential
E980_GM001888	acetyl-CoA carboxylase%2C biotin carboxyl carrier protein	essential
E980_GM001889	beta-ketoacyl-	essential
E980_GM001890	3-oxoacyl-(acyl-carrier-protein) reductase	essential
E980_GM001891		essential
E980_GM001892	putative phosphopantetheine-binding protein	essential
E980_GM001893	beta-ketoacyl-acyl carrier protein synthase III	essential
E980_GM001894	MULTISPECIES: MarR family transcriptional regulator	essential
E980_GM001895	nucleotide excision repair endonuclease	non-essential
E980_GM001896	MULTISPECIES: hypothetical protein	non-essential
E980_GM001897	2-hydroxy-3-oxopropionate reductase	non-essential
E980_GM001898	glycosyl transferase	essential
E980_GM001899	glycosyltransferase%2C group 1 family protein	essential
E980_GM001900	MULTISPECIES: phosphoenolpyruvate--protein phosphotransferase	essential
E980_GM001901	MULTISPECIES: phosphocarrier protein HPr	essential
E980_GM001902	hypothetical protein	essential
E980_GM001903	ATPase family associated with various cellular activities (AAA)	non-essential
E980_GM001904	FIG00627308: hypothetical protein'	non-essential
E980_GM001905	MULTISPECIES: hypothetical protein	non-essential
E980_GM001906	MULTISPECIES: peptide chain release factor 3	non-essential
E980_GM001907	MULTISPECIES: hypothetical protein	non-essential
E980_GM001908	hypothetical protein HMPREF1379_02285%2C partial	non-essential
E980_GM001909	acetyltransferase%2C gnat family	non-essential
E980_GM001910	Cysteinyl-tRNA synthetase related protein'	non-essential
E980_GM001911	MULTISPECIES: A/G-specific adenine glycosylase	non-essential
E980_GM001912	recombination regulator RecX	non-essential
E980_GM001913	MULTISPECIES: 23S rRNA (uracil-5-)-methyltransferase RumA	non-essential
E980_GM001914	chitin binding domain protein	non-essential
E980_GM001915	tryptophan-rich sensory protein	non-essential
E980_GM001916	LytR family transcriptional regulator	non-essential
E980_GM001917	MULTISPECIES: cold-shock protein	non-essential
E980_GM001918	MULTISPECIES: superoxide dismutase	non-essential
E980_GM001919	cell wall teichoic acid glycosylation protein GtcA family protein	non-essential
E980_GM001920	putative cadmium%2C cobalt and zinc/H(+)-K(+) antiporter	non-essential
E980_GM001921	MULTISPECIES: hypothetical protein	non-essential
E980_GM001922	D-isomer specific 2-hydroxyacid dehydrogenase family protein	non-essential
E980_GM001923	MULTISPECIES: iron-sulfur cluster biosynthesis protein	non-essential
E980_GM001924	trk system potassium uptake protein TrkA	non-essential
E980_GM001925	regulatory protein%2C LuxR: Response regulator receiver	essential
E980_GM001926	two-component system sensor histidine kinase	essential
E980_GM001927	conserved hypothetical protein	essential
E980_GM001928	transcription elongation factor GreA	essential
E980_GM001929	conserved hypothetical protein%2C YceG family	essential
E980_GM001930	Beta-lactamase class C and other penicillin binding proteins	non-essential
E980_GM001931	hypothetical protein	non-essential
E980_GM001932	transposase	non-essential
E980_GM001933	NAD dependent epimerase/dehydratase family protein	essential
E980_GM001934	acylneuraminate cytidylyltransferase (flagellin modification)	essential
E980_GM001935	Legionaminic acid biosynthesis protein PtmF	essential
E980_GM001936	oxidoreductase family%2C NAD-binding Rossmann fold protein	essential
E980_GM001937	MULTISPECIES: pyridoxal phosphate-dependent aminotransferase	essential
E980_GM001938	Bacillosamine/Legionaminic acid biosynthesis N-acetyltrasferase PglD (PseH and NeuD homolog)%3B 4-amino-6-deoxy-N-Acetyl-D-hexosaminyl-(Lipid carrier) acetyltrasferase	essential
E980_GM001939	UDP-N-acetyl-D-glucosamine 2-epimerase%2C UDP-hydrolysing	essential
E980_GM001940	N-acetylneuraminate synthase	essential
E980_GM001941	MULTISPECIES: UDP-N-acetylglucosamine 4%2C 6-dehydratase	essential
E980_GM001942	MULTISPECIES: polysaccharide biosynthesis protein	essential
E980_GM001943	MULTISPECIES: hypothetical protein	essential
E980_GM001944	FIG00631995: hypothetical protein	essential
E980_GM001945	putative glycosyl transferase (family 14) protein	essential
E980_GM001946	glycosyltransferase%2C group 1 family protein	essential
E980_GM001947	glycosyltransferase%2C group 2 family protein	essential
E980_GM001948	exopolysaccharide biosynthesis polyprenyl glycosylphosphotransferase	essential
E980_GM001949	beta-lactamase family protein	non-essential
E980_GM001950	glycosyl transferase%2C group 2 family protein	essential
E980_GM001951	glycosyl transferase%2C group 2 family protein	essential
E980_GM001952	teichoic acid ABC superfamily ATP binding cassette transporter%2C ABC protein	essential
E980_GM001953	ABC-2 type transporter	essential
E980_GM001954	conserved hypothetical protein	essential
E980_GM001955	hypothetical protein	essential
E980_GM001956	MULTISPECIES: NAD(P)-dependent oxidoreductase	essential
E980_GM001957	MULTISPECIES: dTDP-glucose 4%2C 6-dehydratase	essential
E980_GM001958	MULTISPECIES: dTDP-4-dehydrorhamnose 3%2C 5-epimerase	essential
E980_GM001959	MULTISPECIES: glucose-1-phosphate thymidylyltransferase	essential
E980_GM001960	MULTISPECIES: alpha-L-Rha alpha-1%2C 3-L-rhamnosyltransferase	essential
E980_GM001961	glycosyl transferase%2C group 2 family protein	essential
E980_GM001962	glycosyl transferase%2C group 2 family protein	essential
E980_GM001963	MULTISPECIES: undecaprenyl-phosphate alpha-N-acetylglucosaminyl 1-phosphate transferase	essential
E980_GM001964	hypothetical protein	essential
E980_GM001965	MULTISPECIES: hypothetical protein	essential
E980_GM001966	MULTISPECIES: type I methionyl aminopeptidase	essential
E980_GM001967	MULTISPECIES: flavodoxin	non-essential
E980_GM001968	MULTISPECIES: TetR family transcriptional regulator	non-essential
E980_GM001969	MULTISPECIES: aminopeptidase	non-essential
E980_GM001970	MULTISPECIES: hypothetical protein	non-essential
E980_GM001971	hypothetical protein	non-essential
E980_GM001972	FIG00627422: hypothetical protein'	essential
E980_GM001973	MULTISPECIES: acetyltransferase	non-essential
E980_GM001974	MULTISPECIES: hypothetical protein	non-essential
E980_GM001975	hypothetical protein	non-essential
E980_GM001976	hypothetical protein	essential
E980_GM001977	putative PTS system%2C cellobiose-specific IIC component	non-essential
E980_GM001978	IS30 family transposase	non-essential
E980_GM001979	lichenan-specific phosphotransferase enzyme IIA component	non-essential
E980_GM001980	putative lichenan-specific phosphotransferase enzyme IIB component	non-essential
E980_GM001981	transcriptional antiterminator bglG: Sigma-54 factor	non-essential
E980_GM001982	DEAD-box ATP-dependent RNA helicase CshA family protein	non-essential
E980_GM001983	oxidoreductase NAD-binding Rossmann fold protein	non-essential
E980_GM001984	MULTISPECIES: sugar fermentation stimulation protein SfsA	non-essential
E980_GM001985	DUF4828 domain-containing protein	non-essential
E980_GM001986	MULTISPECIES: Cro/Cl family transcriptional regulator	essential
E980_GM001987	MULTISPECIES: glucose-6-phosphate dehydrogenase	essential
E980_GM001988	MULTISPECIES: isoleucine--tRNA ligase	essential
E980_GM001989	MULTISPECIES: cell division protein DivIVA	essential
E980_GM001990	MULTISPECIES: RNA-binding protein S4	essential
E980_GM001991	cell division protein	essential
E980_GM001992	MULTISPECIES: cell division protein	essential
E980_GM001993	MULTISPECIES: YggS family pyridoxal phosphate enzyme	essential
E980_GM001994	MULTISPECIES: cell division protein FtsZ	essential
E980_GM001995	MULTISPECIES: cell division protein FtsA	essential
E980_GM001996	cell division protein FtsQ	essential
E980_GM001997	MULTISPECIES: UDP-N-acetylglucosamine--N-acetylmuramyl-(pentapeptide) pyrophosphoryl-undecaprenol N-acetylglucosamine transferase	essential
E980_GM001998	MULTISPECIES: UDP-N-acetylmuramoylalanine--D-glutamate ligase	essential
E980_GM001999	MULTISPECIES: phospho-N-acetylmuramoyl-pentapeptide-transferase	essential
[truncated: 702 more rows]
