# Supplementary material for: The Fe-S cluster biosynthesis in Enterococcus faecium is essential for anaerobic growth and gastrointestinal colonization
Source: Gut Microbes. 2024 Jun 3;16(1):2359665. doi: 10.1080/19490976.2024.2359665 (PMC11152105; doi:10.1080/19490976.2024.2359665)
Supplement: Supplemental Material [file KGMI_A_2359665_SM2909.zip › Table S4 .xlsx]

## Sheet: Sheet1
Protein in E. coli	protein function	Protein in E. faecium	Fe-S type	Uniprot ID	pathway	E980 sequence ID	Align to E980 genome	Gene_id in E980 genome		Table. S4 Fe-S cluster-containing proteins in E. coli and E. faecium genome.
	Fe-S cluster assembly protein SufB	SufB			Biosynthetic pathways	WP_002287686.1	√	E980_GM000591
	Ferredoxin	fpr	4Fe-4S	A0A133MRX6	Biosynthetic pathways	WP_002290171.1	√	E980_GM001749
GltD	Glutamate synthase [NADPH] small chain			SAM63792.1	Biosynthetic pathways	WP_002290257.1	√	E980_GM001689
NfuA	Iron-sulfur cluster biosynthesis family protein			A0A6N3F4K8	Biosynthetic pathways	WP_002291264.1	√	E980_GM001354
	Iron-sulfur cluster biosynthesis family protein			A0A2V2L877	Biosynthetic pathways	WP_002291773.1	√	E980_GM000925
	ferredoxin (Flavodoxin) oxidoreductase	NifJ		A0A133CN86	Biosynthetic pathways	WP_002292091.1	√	E980_GM001216
HemN	Oxygen-independent coproporphyrinogen III oxidase	HemW		QCV52836.1	Biosynthetic pathways	WP_002292137.1	√	E980_GM001189
	Metal-sulfur cluster biosynthetic enzyme	yitW		A0A829A311	Biosynthetic pathways	WP_002292174.1	√	E980_GM001596
GltB	Glutamate synthase [NADPH] large chain			SAM63785.1	Biosynthetic pathways	WP_002292225.1	√	E980_GM001644
	Probable tRNA sulfur transferase	thiL	2Fe-2S	A0A6B3Q9V5	Biosynthetic pathways	WP_002310213.1	√	E980_GM002098
	FeS cluster biogenesis domain-containing protein			A0A1S8IM57	Biosynthetic pathways	WP_002335491.1	√	E980_GM002113
BioB	Biotin synthase			GIP73953.1	Biosynthetic pathways		×
ilvD	Dihydroxy-acid dehydratase			OTO94463.1	Biosynthetic pathways		×
LeuC	3-isopropylmalate dehydratase large subunit			OTO95380.1	Biosynthetic pathways		×
ispG	4-hydroxy-3-methylbut-2-en-1-yl diphosphate synthase (flavodoxin)			PWQ88431.1	Biosynthetic pathways		×
NadA	quinolinate synthase			WP_193796967.1	Biosynthetic pathways		×
LipA	Lipoyl synthase			A0A455TXT9	Biosynthetic pathways		×
	radical SAM protein		4Fe-4S	C9BU01	Biosynthetic pathways		×
MutY	Adenine DNA glycosylase		4Fe-4S	X5NV10	DNA repair	WP_002290815.1	√	E980_GM001911
Nth	Endonuclease III		4Fe-4S	A0A8B3RWJ7	DNA repair	WP_002329165.1	√	E980_GM001533
	NAD(P)/FAD-dependent oxidoreductase	Fnr	2Fe-2S	Q3Y1I9	Fe，S and N metabolism	WP_002290995.1	√	E980_GM002121
Hcr	NADH-dependent flavin oxidoreductase	NamA	4Fe-4S	CAH2248727.1	Fe，S and N metabolism	WP_002292552.1	√	E980_GM000388
Cysl	LysR family transcriptional regulator	lysR		A0A133MPF8	Fe，S and N metabolism	WP_002329186.1	√	E980_GM001483
Hcp	Hydroxylamine reductase		4Fe-4S	WP_223917943.1	Fe，S and N metabolism		×
Fnr	Fumarate AND nitrate reduction regulatory protein			I3U6B6	Gene regulation	EFF38792.1	√	E980_GM002862
Yeil	Regulatory protein YeiL			A0A6N3CZR7	Gene regulation		×
NsrR	HTH-type transcriptional repressor NsrR			A0A377KKU7	Gene regulation		×
	L-serine ammonia-lyase, iron-sulfur-dependent subunit beta	sdhB	4Fe-4S	WP_061343954.1	other processes	WP_002291639.1	√	E980_GM002387
SdaA	L-serine ammonia-lyase, iron-sulfur-dependent, subunit alpha	sdhA	4Fe-4S	A0A1Y3HXZ6	other processes	WP_002291640.1	√	E980_GM002388
Glc	Glycolate oxidase			EFF31030.1	other processes	WP_002315669.1	√	E980_GM002389
PflA	Pyruvate formate-lyase 1-activating enzyme		4Fe-4S	A0A829A8Y7	Post-translational modification	WP_002290235.1	√	E980_GM001703
NrdG	Anaerobic ribonucleoside-triphosphate reductase-activating protein		4Fe-4S	A0A807N9Y8	Post-translational modification	WP_002292348.1	√	E980_GM002046
AslB	Anaerobic sulfatase-maturating enzyme homolog AslB		4Fe-4S	Q3XYN2	Post-translational modification		×
	Dihydroorotate dehydrogenase B (NAD(+)), electron transfer subunit	pyrK	2Fe-2S	A0A242JM47_ENTFC	Respiration	WP_002309317.1	√	E980_GM001496
NapF	Ferredoxin-type protein		4Fe-4S					E980_GM001749
FdhE	formate dehydrogenase accessory protein FdhE			WP_165746551.1	Respiration		×
FrdB	succinate dehydrogenase/fumarate reductase iron-sulfur subunit			QJE29952.1	Respiration		×
NuoB	NADH-quinone oxidoreductase subunit B	NuoH		WP_165746547.1	Respiration		√	E980_GM000957
NarG	Respiratory nitrate reductase			TKL85352.1	Respiration		×
	Epoxyqueuosine reductase QueH	QueH	4Fe-4S	A0A133MX87	RNA modification	WP_002291509.1	√	E980_GM002211
RumA	23S rRNA (uracil(1939)-C(5))-methyltransferase RlmD	rlmN	4Fe-4S	A0A6B3Q861	RNA modification	WP_002293564.1	√	E980_GM002187
	tRNA epoxyqueuosine(34) reductase QueG	QueG	4Fe-4S	A0A828ZTN2	RNA modification	WP_002329586.1	√	E980_GM000523
MiaB	tRNA (N6-isopentenyl adenosine(37)-C2)-methylthiotransferase MiaB			KAF3366821.1	RNA modification		×
AcnA	Aconitate hydratase			KAF3372920.1	TCA cycle		×
FumAB	Fumarate hydratase			PHK54013.1	TCA cycle		×
