# Supplementary material for: The Fe-S cluster biosynthesis in Enterococcus faecium is essential for anaerobic growth and gastrointestinal colonization
Source: Gut Microbes. 2024 Jun 3;16(1):2359665. doi: 10.1080/19490976.2024.2359665 (PMC11152105; doi:10.1080/19490976.2024.2359665)
Supplement: Supplemental Material [file KGMI_A_2359665_SM2909.zip › Table S6 .xlsx]

## Sheet: Sheet1
Gene_id	Annotation	foldChange(anaerobic ΔsufB::gm/WT)	adjusted P	Chromosome or plasmid	Length(bp)			Table. S6 Transcriptome analysis of WT vs sufB mutant under anaerobic condition.
E980_GM002505	MULTISPECIES: hypothetical protein	0.00213723	1.13613e-09	Chr1	519
E980_GM000591	MULTISPECIES: Fe-S cluster assembly protein SufB	0.00494024	2.98909e-11	Chr1	1392
E980_GM000204	bifunctional acetaldehyde-CoA/alcohol dehydrogenase	0.00673483	1.50382e-11	Chr1	2601
E980_GM001404	maltodextrin-binding protein MdxE	0.0108396	5.15886e-59	Chr1	1266
E980_GM000511	galactokinase	0.0132018	1.03708e-53	Chr1	1188
E980_GM002846	multiple sugar-binding transport system permease protein MsmG	0.014788	5.14908e-39	Plas2	831
E980_GM002504	MULTISPECIES: PTS cellobiose transporter subunit IIC	0.0150246	2.43782e-09	Chr1	1356
E980_GM002847	multiple sugar-binding transport system permease protein MsmF	0.0168177	6.07919e-50	Plas2	873
E980_GM002806	lactose/cellobiose-specific phosphotransferase enzyme iia component	0.0190482	0.0160901	Chr1	348
E980_GM002840	MULTISPECIES: IS4 family transposase, partial	0.0198369	2.28973e-08	Plas2	501
E980_GM002845	alpha-galactosidase (plasmid)	0.0217098	2.20001e-11	Plas2	2184
E980_GM002843	oligo-1, 6-glucosidase	0.0217733	2.01357e-09	Plas2	936
E980_GM000145	PTS system trehalose-specific IIBC component	0.0245293	7.38187e-06	Chr1	2148
E980_GM000394	MIP family major intrinsic protein channel protein	0.0249334	1.92308e-37	Chr1	717
E980_GM001136	ornithine carbamoyltransferase	0.025207	2.34002e-11	Chr1	1020
E980_GM002507	PRD domain protein	0.0264228	0.000105402	Chr1	1980
E980_GM002508	PTS system cellobiose-specific transporter subunit IIB	0.0279853	3.94036e-14	Chr1	315
E980_GM000393	alpha-glycerophosphate oxidase	0.0291114	1.91226e-18	Chr1	1845
E980_GM000345	lactose/cellobiose-specific phosphotransferase enzyme iia component	0.0301791	0.00207966	Chr1	318
E980_GM001406	binding-protein-dependent transport system inner membrane component	0.030585	6.46427e-37	Chr1	852
E980_GM001790	universal stress family protein	0.0306704	1.84632e-40	Chr1	441
E980_GM001407	MULTISPECIES: maltodextrose utilization protein MalA	0.030791	2.34073e-35	Chr1	816
E980_GM002848	MULTISPECIES: sugar ABC transporter substrate-binding protein	0.0308279	9.9877e-39	Plas2	1260
E980_GM001975	hypothetical protein	0.0321177	3.77752e-05	Chr1	210
E980_GM002097	MULTISPECIES: redox-sensing transcriptional repressor Rex	0.0330035	5.78368e-30	Chr1	648
E980_GM000386	glucan 1, 6-alpha-glucosidase	0.0330177	3.40205e-13	Chr1	1638
E980_GM000471	alpha, alpha-phosphotrehalase	0.033286	1.69616e-06	Chr1	1629
E980_GM001493	MULTISPECIES: PTS fructose transporter subunit IIA	0.0345807	0.00351274	Chr1	417
E980_GM002841	MULTISPECIES: transposase, partial	0.0353668	3.95866e-07	Plas2	594
E980_GM000343	MULTISPECIES: 6-phospho-beta-glucosidase	0.0359147	3.56355e-14	Chr1	1416
E980_GM001914	chitin binding domain protein	0.040123	6.85092e-07	Chr1	609
E980_GM002670	FMN-binding protein	0.0403125	5.98768e-13	Chr1	957
E980_GM001405	binding-protein-dependent transport system inner membrane component	0.0407249	4.46795e-34	Chr1	1302
E980_GM001974	MULTISPECIES: hypothetical protein	0.0412924	5.49714e-25	Chr1	414
E980_GM002165	multiple sugar-binding transport ATP-binding protein MsmK	0.0414881	6.45326e-18	Chr1	1110
E980_GM002645	DNA starvation/stationary phase protection protein	0.0417405	4.10715e-35	Chr1	468
E980_GM000948	MULTISPECIES: peptidase C69	0.0417536	1.14449e-06	Chr1	1488
E980_GM001801	phosphoenolpyruvate-dependent sugar phosphotransferase system, EIIA 2	0.0420607	6.21455e-08	Chr1	459
E980_GM000542	binding-protein-dependent transport system inner membrane component	0.0422123	0.00026642	Chr1	912
E980_GM000392	glycerol kinase	0.0431266	4.08359e-21	Chr1	1512
E980_GM001797	class II Aldolase and Adducin N-terminal domain protein	0.0433216	3.61796e-07	Chr1	753
E980_GM001403	intracellular maltogenic amylase	0.043699	1.37131e-15	Chr1	1767
E980_GM000512	putative galactose mutarotase	0.0493543	1.76215e-18	Chr1	1032
E980_GM000428	beta-phosphoglucomutase	0.0514826	3.63271e-10	Chr1	666
E980_GM000609	6-phospho-beta-glucosidase (EC 3. 2. 1. 86)	0.0551452	5.28434e-28	Chr1	1443
E980_GM001917	MULTISPECIES: cold-shock protein	0.0553168	2.75329e-15	Chr1	201
E980_GM001826	formate/nitrite transporter family protein	0.0571143	8.56556e-18	Chr1	762
E980_GM000957	probable NADPH: quinone oxidoreductase 1	0.0573829	1.59699e-19	Chr1	555
E980_GM001137	MULTISPECIES: carbamate kinase	0.0585227	8.93223e-29	Chr1	948
E980_GM001979	lichenan-specific phosphotransferase enzyme IIA component	0.059403	3.86725e-15	Chr1	321
E980_GM000513	sugar (Glycoside-Pentoside-Hexuronide) transporter	0.0594146	5.73941e-10	Chr1	1455
E980_GM000408	dihydroxyacetone kinase, L subunit	0.0600182	4.6804e-25	Chr1	606
E980_GM001639	oxidoreductase, aldo/keto reductase family protein	0.0605386	1.22953e-28	Chr1	915
E980_GM002189	MULTISPECIES: aryl-phospho-beta-D-glucosidase	0.0608595	8.82131e-19	Chr1	1437
E980_GM000340	MULTISPECIES: glyceraldehyde 3-phosphate reductase	0.0639706	1.13041e-26	Chr1	990
E980_GM000464	PTS system beta-glucoside-specific EIIBCA component family protein	0.0657801	0.00192479	Chr1	1374
E980_GM000195	amino acid ABC transporter permease	0.0664111	3.8733e-15	Chr1	678
E980_GM001977	putative PTS system, cellobiose-specific IIC component	0.0671624	7.16649e-26	Chr1	1461
E980_GM002914	endonuclease/exonuclease/phosphatase family protein	0.0694378	1.7703e-18	Plas2	882
E980_GM002842	sucrose phosphorylase	0.0711473	6.47045e-06	Plas2	1461
E980_GM001135	MULTISPECIES: arginine deiminase	0.072424	1.77213e-25	Chr1	1230
E980_GM000284	PTS system, IIC component family protein	0.0727181	5.72695e-18	Chr1	1053
E980_GM002915	PTS glucose transporter subunit IIABC	0.0728274	1.40469e-25	Plas2	2163
E980_GM001799	PTS system galactitol-specific transporter subunit IIC	0.0743458	6.73831e-06	Chr1	1425
E980_GM001973	MULTISPECIES: acetyltransferase	0.0751996	3.75899e-24	Chr1	1182
E980_GM000346	PTS system, lactose/cellobiose family IIC component	0.0759456	1.13368e-23	Chr1	1254
E980_GM000429	maltose phosphorylase	0.0761783	4.70253e-24	Chr1	2295
E980_GM000650	MULTISPECIES: hypothetical protein	0.0790328	5.52045e-10	Chr1	444
E980_GM002671	thiamine biosynthesis membrane-associated lipoprotein	0.0809847	3.80049e-23	Chr1	1056
E980_GM002498	protein LplC	0.082299	5.46711e-05	Chr1	957
E980_GM002032	signal peptidase I	0.0824878	9.43013e-16	Chr1	390
E980_GM000530	phosphoglucomutase/phosphomannomutase family protein	0.0825569	2.94711e-16	Chr1	1503
E980_GM000235	hypothetical protein	0.0825827	1.22487e-11	Chr1	690
E980_GM000197	glycine/betaine/carnitine/choline ABC superfamily ATP binding cassette transporter, membrane protein	0.084355	1.57684e-20	Chr1	642
E980_GM002019	PTS system, mannose/fructose/sorbose family, IID component	0.0855425	3.73691e-21	Chr1	915
E980_GM001753	MFS family major facilitator transporter, C4-dicarboxylate porter	0.0869202	6.67634e-23	Chr1	1524
E980_GM001802	transcriptional regulator, DeoR family	0.0877716	4.71153e-06	Chr1	921
E980_GM000043	Cytidine deaminase (EC 3. 5. 4. 5)	0.0885589	6.88473e-16	Chr1	399
E980_GM002672	MULTISPECIES: 1, 4-dihydroxy-2-naphthoate polyprenyltransferase	0.0886429	7.14158e-22	Chr1	954
E980_GM001591	MULTISPECIES: hypothetical protein	0.0902233	2.8568e-07	Chr1	321
E980_GM001128	MULTISPECIES: LacI family transcriptional regulator	0.0916624	1.12914e-20	Chr1	981
E980_GM002436	universal stress family protein	0.0919086	6.91044e-12	Chr1	471
E980_GM000597	MULTISPECIES: hypothetical protein	0.0919207	1.68893e-05	Chr1	438
E980_GM002900	conserved protein with OsmC domain	0.0944365	3.93863e-06	Plas2	441
E980_GM000525	phosphoenolpyruvate carboxykinase	0.0957406	4.55671e-20	Chr1	1638
E980_GM000744	hypothetical protein	0.095917	2.65627e-19	Chr1	2277
E980_GM001704	MULTISPECIES: formate acetyltransferase	0.0969648	7.52145e-06	Chr1	2232
E980_GM001669	SPFH/Band 7/PHB domain protein	0.0972746	2.1653e-19	Chr1	1500
E980_GM000427	MULTISPECIES: galactose mutarotase	0.0984707	2.898e-10	Chr1	1008
E980_GM001401	transcriptional regulator, MerR family	0.0985052	1.37131e-15	Chr1	435
E980_GM002916	glycosyl hydrolase family 65 central catalytic domain protein	0.100105	4.55671e-20	Plas2	2295
E980_GM001840	hypothetical protein	0.100692	2.21377e-06	Chr1	333
E980_GM000431	endonuclease/exonuclease/phosphatase family protein	0.101097	1.64401e-15	Chr1	831
E980_GM002245	oligosaccharide: H+ symporter	0.101827	0.000284914	Chr1	1239
E980_GM000731	L-lactate oxidase	0.102043	2.99706e-14	Chr1	1104
E980_GM000196	MULTISPECIES: osmoprotectant ABC transporter substrate-binding protein	0.102128	9.62029e-19	Chr1	918
E980_GM000541	sugar ABC transporter substrate-binding protein, putative	0.102838	0.00366104	Chr1	1335
E980_GM001127	MULTISPECIES: galactose-1-phosphate uridylyltransferase	0.103505	2.34271e-19	Chr1	1485
E980_GM002584	MULTISPECIES: large-conductance mechanosensitive channel MscL	0.105152	3.74431e-16	Chr1	462
E980_GM001267	lactose transport system	0.107169	4.8169e-11	Chr1	1308
E980_GM000607	transcriptional antiterminator bglG/CAT RNA-binding protein	0.107784	1.27529e-09	Chr1	852
E980_GM000810	MULTISPECIES: hypothetical protein	0.108464	7.58636e-13	Chr1	171
E980_GM000044	basic membrane protein	0.108891	2.34271e-19	Chr1	1122
E980_GM000246	MULTISPECIES: universal stress protein A	0.110214	2.98217e-08	Chr1	465
E980_GM000840	MULTISPECIES: general stress protein	0.110663	1.80811e-07	Chr1	441
E980_GM000407	dihydroxyacetone kinase, DhaK subunit	0.110828	1.86349e-17	Chr1	1011
E980_GM000841	MULTISPECIES: general stress protein	0.111245	1.47119e-07	Chr1	603
E980_GM000430	MULTISPECIES: PTS glucose transporter subunit IIABC	0.111502	1.04052e-17	Chr1	2166
E980_GM001555	MULTISPECIES: hypothetical protein	0.112221	3.84846e-05	Chr1	1095
E980_GM001255	glycosyl hydrolase family 2, TIM barrel domain protein	0.114573	3.65409e-06	Chr1	1905
E980_GM000477	accessory gene regulator protein B, putative	0.114706	0.00107597	Chr1	603
E980_GM002635	pts system fructose-specific eiibbc component	0.116485	0.000650053	Chr1	1050
E980_GM000283	Chain C, The Complex Structure Of D-mandelate Dehydrogenase With Nadh	0.117195	7.01518e-07	Chr1	939
E980_GM001915	tryptophan-rich sensory protein	0.118679	4.84581e-13	Chr1	471
E980_GM000608	MULTISPECIES: PTS beta-glucoside transporter subunit EIIBCA	0.118911	4.15486e-16	Chr1	1866
E980_GM002497	sugar ABC transporter substrate-binding protein	0.119156	8.13667e-14	Chr1	1461
E980_GM001134	arginine deiminase pathway transcriptional regulator, Crp family	0.120359	1.6588e-17	Chr1	702
E980_GM000330	MULTISPECIES: SIS domain-containing protein	0.121047	1.04231e-13	Chr1	738
E980_GM001325	MULTISPECIES: hypothetical protein	0.121402	1.18118e-12	Chr1	639
E980_GM000462	aldose 1-epimerase	0.122899	1.3656e-17	Chr1	1098
E980_GM000818	sigma 54 modulation protein/ribosomal protein S30EA	0.125942	2.23519e-17	Chr1	552
E980_GM000940	methanol dehydrogenase regulatory protein	0.126876	4.47497e-07	Chr1	945
E980_GM002921	plasmid replication protein	0.130909	6.88473e-16	Plas2	435
E980_GM002703	MULTISPECIES: hypothetical protein	0.131894	0.00371622	Plas1	180
E980_GM002129	hypothetical protein	0.134129	7.46143e-09	Chr1	369
E980_GM000042	MULTISPECIES: 2-deoxyribose-5-phosphate aldolase	0.142187	3.12979e-13	Chr1	663
E980_GM000925	conserved hypothetical protein	0.142884	1.31059e-09	Chr1	387
E980_GM001841	phosphosugar-binding transcriptional regulator, putative	0.144007	0.000280621	Chr1	771
E980_GM000612	MULTISPECIES: outer surface protein	0.144178	6.03214e-09	Chr1	1089
E980_GM000978	lipoprotein, putative	0.145536	2.29647e-11	Chr1	714
E980_GM002946	hypothetical protein	0.14849	0.00256961	Plas2	411
E980_GM000103	binding-protein-dependent transport system inner membrane component	0.148544	1.74936e-14	Chr1	915
E980_GM001872	cobalt ABC transporter ATP-binding protein	0.149276	3.19597e-05	Chr1	1824
E980_GM000213	L-rhamnose isomerase	0.14988	0.000208606	Chr1	1257
E980_GM000048	phosphopentomutase	0.15034	4.97933e-13	Chr1	1167
E980_GM002374	hypothetical protein	0.150653	1.71609e-10	Chr1	849
E980_GM000161	MULTISPECIES: hypothetical protein	0.151847	2.69818e-13	Chr1	297
E980_GM000329	phosphotransferase system, C component	0.152164	2.44534e-10	Chr1	1251
E980_GM001092	MULTISPECIES: hypothetical protein	0.152274	0.000746034	Chr1	258
E980_GM001551	hypothetical protein	0.152355	1.01827e-14	Chr1	606
E980_GM001900	MULTISPECIES: phosphoenolpyruvate--protein phosphotransferase	0.153147	9.6483e-15	Chr1	1728
E980_GM000198	glycine betaine transport ATP-binding protein opuAA	0.156507	1.00011e-11	Chr1	1176
E980_GM000598	diacylglycerol kinase catalytic subunit	0.156688	1.3726e-09	Chr1	885
E980_GM001703	MULTISPECIES: pyruvate formate lyase-activating protein	0.157732	0.00223318	Chr1	762
E980_GM000693	Fumarate reductase flavoprotein subunit (EC 1. 3. 99. 1)	0.157914	3.19724e-05	Chr1	1515
E980_GM000050	MULTISPECIES: purine-nucleoside phosphorylase	0.158222	1.0746e-13	Chr1	708
E980_GM001673	two-component system response regulator receiver protein	0.16101	4.28875e-12	Chr1	717
E980_GM000175	MULTISPECIES: 50S ribosomal protein L25/general stress protein Ctc	0.161101	0.000429366	Chr1	609
E980_GM000426	sugar-binding transcriptional regulator, LacI family	0.162859	1.0746e-13	Chr1	1026
E980_GM000221	4-deoxy-L-threo-5-hexosulose-uronate ketol-isomerase (EC 5. 3. 1. 17)	0.16301	0.00102411	Chr1	843
E980_GM001980	putative lichenan-specific phosphotransferase enzyme IIB component	0.163323	2.81901e-12	Chr1	369
E980_GM002128	MULTISPECIES: Fis family transcriptional regulator	0.164245	8.24405e-10	Chr1	858
E980_GM002489	fructokinase	0.167564	0.00039219	Chr1	858
E980_GM002107	fructosamine kinase	0.167869	1.54767e-12	Chr1	834
E980_GM002020	MULTISPECIES: PTS mannose/fructose/sorbose transporter subunit IIC	0.170207	2.14196e-06	Chr1	813
E980_GM002511	MULTISPECIES: muramidase	0.170525	2.74877e-10	Chr1	2007
E980_GM001519	aminobenzoyl-glutamate transport protein	0.171724	0.00187534	Chr1	627
E980_GM000222	oxidoreductase, short chain dehydrogenase/reductase family protein	0.173329	0.000649289	Chr1	807
E980_GM002379	glucosamine-6-phosphate deaminase	0.17505	0.000108883	Chr1	819
E980_GM000049	purine nucleoside phosphorylase I, inosine and guanosine-specific	0.175989	6.10121e-11	Chr1	801
E980_GM001649	hypothetical protein	0.176901	0.00153314	Chr1	378
E980_GM000234	hydantoinase/oxoprolinase	0.176969	1.86458e-05	Chr1	2145
E980_GM002697	hypothetical protein	0.177272	2.05293e-05	Chr1	384
E980_GM002158	sigma-54 dependent DNA-binding response regulator	0.178934	9.06228e-05	Chr1	2706
E980_GM000210	MULTISPECIES: AraC family transcriptional regulator	0.179102	0.00494244	Chr1	900
E980_GM000616	MULTISPECIES: carbohydrate kinase	0.180719	2.41679e-09	Chr1	1014
E980_GM000839	UTP--glucose-1-phosphate uridylyltransferase	0.182462	3.12626e-12	Chr1	939
E980_GM000837	MULTISPECIES: prolipoprotein diacylglyceryl transferase	0.184085	2.08053e-11	Chr1	831
E980_GM001274	glycerol-3-phosphate responsive antiterminator	0.184833	5.21431e-06	Chr1	399
E980_GM002779	conserved hypothetical protein	0.186747	0.00169866	Plas2	270
E980_GM000419	polysaccharide deacetylase	0.186797	0.000104079	Chr1	1302
E980_GM001126	MULTISPECIES: UDP-glucose 4-epimerase GalE	0.186991	5.25387e-12	Chr1	990
E980_GM000047	MULTISPECIES: ABC transporter permease	0.187078	2.23353e-06	Chr1	957
E980_GM000406	dihydroxyacetone kinase, phosphotransfer subunit	0.187865	3.58454e-09	Chr1	447
E980_GM002427	MULTISPECIES: cytochrome P450	0.188572	0.0017471	Chr1	1260
E980_GM000305	MULTISPECIES: fructokinase	0.190663	1.76325e-07	Chr1	882
E980_GM000326	transcriptional regulator, putative	0.190954	4.34568e-09	Chr1	1647
E980_GM001458	oxidoreductase NAD-binding Rossmann fold protein	0.192702	4.44141e-10	Chr1	1032
E980_GM000753	ABC transporter membrane-spanning permease	0.192752	1.22339e-11	Chr1	1263
E980_GM001752	hypothetical protein	0.196708	7.72198e-11	Chr1	1341
E980_GM002628	zinc-binding alcohol dehydrogenase family protein	0.19677	6.02473e-07	Chr1	1038
E980_GM002239	D-isomer specific 2-hydroxyacid dehydrogenase	0.197273	1.27628e-10	Chr1	1161
E980_GM000104	bacterial extracellular solute-binding protein, family 5	0.200452	4.14296e-11	Chr1	1782
E980_GM000814	PTS family lactose-N, N'-diacetylchitobiose-beta-glucoside (lac) porter component IIB	0.201316	0.0032586	Chr1	321
E980_GM002638	PRD domain protein	0.203037	6.82693e-08	Chr1	1923
E980_GM001874	MULTISPECIES: hypothetical protein	0.20429	9.69209e-11	Chr1	648
E980_GM000201	integral membrane protein	0.204487	3.42059e-09	Chr1	738
E980_GM000687	oxidoreductase, Gfo/Idh/MocA family	0.205336	4.55104e-08	Chr1	921
E980_GM001381	N-acetylmannosamine-6-phosphate 2-epimerase	0.20575	0.000606774	Chr1	684
E980_GM001518	MULTISPECIES: hypothetical protein	0.206065	2.93936e-10	Chr1	315
E980_GM001970	MULTISPECIES: hypothetical protein	0.208778	3.37271e-10	Chr1	549
E980_GM002164	methylglyoxal synthase	0.210181	2.00441e-08	Chr1	423
E980_GM000354	MULTISPECIES: membrane protein	0.210888	7.37127e-05	Chr1	366
E980_GM002135	MULTISPECIES: oligoribonuclease	0.211964	8.44742e-10	Chr1	963
E980_GM002634	glycosyl hydrolase, family 38	0.212029	7.05181e-06	Chr1	2604
E980_GM002296	transcriptional regulator, ArpU family	0.212617	5.69358e-07	Chr1	468
E980_GM001741	conserved hypothetical protein	0.213637	2.57736e-10	Chr1	1047
E980_GM002543	conserved hypothetical protein	0.213668	9.75587e-10	Chr1	507
E980_GM001536	transcriptional regulator, MarR family	0.214017	7.27042e-09	Chr1	468
E980_GM000233	MULTISPECIES: hypothetical protein	0.214575	0.00267407	Chr1	1257
E980_GM000457	spfh domain/band 7 family protein	0.214878	2.5888e-10	Chr1	873
E980_GM000211	MULTISPECIES: AraC family transcriptional regulator	0.218049	9.51345e-09	Chr1	870
E980_GM000249	hypothetical serine protease YyxA	0.22065	6.29092e-10	Chr1	1290
E980_GM002371	UbiC transcription regulator-associated domain protein	0.221065	9.48641e-10	Chr1	708
E980_GM000010	DHH family phosphoesterase	0.221189	9.03577e-10	Chr1	1974
E980_GM000300	hypothetical protein EFZG_02205, partial	0.221593	2.21697e-09	Chr1	249
E980_GM000245	MULTISPECIES: thiol reductase thioredoxin	0.221714	3.47241e-06	Chr1	321
E980_GM001983	oxidoreductase NAD-binding Rossmann fold protein	0.221984	1.85067e-07	Chr1	1014
E980_GM000496	MBL fold metallo-hydrolase	0.222078	5.1227e-09	Chr1	1896
E980_GM002722	conserved hypothetical protein	0.222512	0.00311502	Plas2	603
E980_GM002033	MULTISPECIES: hypothetical protein	0.222605	5.39003e-05	Chr1	1764
E980_GM000661	PTS beta-glucoside transporter subunit EIIBCA	0.222777	0.000222807	Chr1	1983
E980_GM002962	MULTISPECIES: hypothetical protein	0.223065	3.18951e-06	Plas2	204
E980_GM002106	acyl-acyl carrier protein thioesterase	0.22339	1.49585e-08	Chr1	744
E980_GM001735	FIG00744866: hypothetical protein'	0.22457	6.437e-10	Chr1	456
E980_GM000447	hypothetical protein	0.225308	0.00483506	Chr1	402
E980_GM002451	histidine triad domain protein	0.227541	4.65555e-09	Chr1	498
E980_GM002873	peptidase	0.229295	1.23912e-09	Plas2	1488
E980_GM000532	organic hydroperoxide resistance protein ohrB	0.230389	5.52913e-07	Chr1	402
E980_GM001627	dihydrolipoyllysine-residue acetyltransferase component of pyruvatede hydrogenase complex	0.231402	0.00218363	Chr1	1644
E980_GM000761	proton (H+) or sodium (Na+) translocating V-type ATPase (V-ATPase), subunit F	0.234596	6.17729e-05	Chr1	312
E980_GM000420	tyrosyl-tRNA synthetase 1	0.237436	1.7818e-09	Chr1	1257
E980_GM000011	MULTISPECIES: 50S ribosomal protein L9	0.23846	9.52231e-09	Chr1	453
E980_GM002437	MULTISPECIES: acetate kinase	0.238855	3.3943e-09	Chr1	1185
E980_GM002231	FMN-dependent NADH-azoreductase	0.23949	0.000344488	Chr1	705
E980_GM001215	bifunctional disulfide isomerase/thiol-disulfide oxidase	0.239742	3.08658e-09	Chr1	522
E980_GM000102	binding-protein-dependent transport system inner membrane component	0.241481	2.14926e-08	Chr1	963
E980_GM000397	conserved hypothetical protein	0.243691	7.49827e-05	Chr1	324
E980_GM002394	MULTISPECIES: hypothetical protein	0.244005	3.44392e-09	Chr1	645
E980_GM000113	MULTISPECIES: hypothetical protein	0.244805	1.31625e-08	Chr1	453
E980_GM000041	MULTISPECIES: pyrimidine-nucleoside phosphorylase	0.244898	0.00142918	Chr1	1302
E980_GM002375	conserved hypothetical protein	0.245282	0.00460433	Chr1	1737
E980_GM000783	Triosephosphate isomerase (EC 5. 3. 1. 1)	0.247091	9.29264e-09	Chr1	756
E980_GM002856	transcriptional regulator, LacI family	0.247971	1.13597e-08	Plas2	1044
E980_GM001368	two-component system response regulator	0.249794	6.33626e-08	Chr1	741
E980_GM002092	cold-shock DNA-binding domain protein	0.249867	1.04515e-08	Chr1	201
E980_GM002218	MULTISPECIES: PTS mannitol transporter subunit IICB	0.250259	2.22019e-05	Chr1	1767
E980_GM001125	MULTISPECIES: DUF3042 domain-containing protein	0.252686	0.00404306	Chr1	168
E980_GM001524	NAD-dependent nucleoside-diphosphate-sugar epimerase	0.253144	0.000392964	Chr1	954
E980_GM002955	type I restriction-modification system, S subunit, putative	0.255552	1.28458e-08	Plas2	1488
E980_GM001192	MULTISPECIES: molecular chaperone DnaK	0.256522	2.00441e-08	Chr1	1830
E980_GM000236	MULTISPECIES: GntR family transcriptional regulator	0.257022	1.5875e-06	Chr1	687
E980_GM002333	Heat shock protein 60 family chaperone GroEL'	0.259155	0.00187534	Chr1	1626
E980_GM001521	MULTISPECIES: dipeptidase PepV	0.260121	0.00427225	Chr1	840
E980_GM000943	MULTISPECIES: hypothetical protein	0.262281	0.00153314	Chr1	366
E980_GM000154	MULTISPECIES: hypothetical protein	0.262492	0.00118512	Chr1	699
E980_GM000522	MULTISPECIES: hypothetical protein	0.262706	1.55274e-07	Chr1	753
E980_GM001803	hexose kinase, 1-phosphofructokinase family	0.262746	0.00427225	Chr1	936
E980_GM002917	MULTISPECIES: beta-phosphoglucomutase	0.262772	3.16585e-05	Plas2	666
E980_GM000692	MULTISPECIES: hypothetical protein	0.264027	4.80248e-08	Chr1	807
E980_GM002412	Conserved hypothetical protein ArsC related	0.264722	2.23759e-05	Chr1	465
E980_GM002232	putative sporulation integral membrane protein YtvI	0.265408	4.19417e-08	Chr1	1167
E980_GM000798	MULTISPECIES: F0F1 ATP synthase subunit delta	0.265697	0.000497831	Chr1	543
E980_GM002918	galactose mutarotase	0.265857	8.17767e-08	Plas2	1035
E980_GM001367	accessory gene regulator C	0.267902	3.33694e-07	Chr1	1224
E980_GM000622	MULTISPECIES: hypothetical protein	0.267936	0.00260344	Chr1	354
E980_GM001313	hypothetical protein	0.268742	0.000587445	Chr1	303
E980_GM000611	lactose/cellobiose permease iic component	0.271795	3.31794e-05	Chr1	1341
E980_GM000274	MULTISPECIES: tagatose 1, 6-diphosphate aldolase	0.27286	6.37813e-06	Chr1	981
E980_GM001302	peptidase T	0.273876	9.90461e-08	Chr1	1233
E980_GM001870	MULTISPECIES: threonine--tRNA ligase	0.274174	8.66918e-08	Chr1	1944
E980_GM002588	MULTISPECIES: DNA-binding protein	0.274328	7.74362e-07	Chr1	531
E980_GM001008	hypothetical protein	0.274873	3.97481e-06	Chr1	393
E980_GM002616	transcriptional regulator, effector binding domain protein	0.275751	2.17222e-06	Chr1	483
E980_GM001626	Dihydrolipoamide dehydrogenase of pyruvate dehydrogenase complex (EC 1. 8. 1. 4)	0.276725	0.00163216	Chr1	1407
E980_GM002096	valyl-tRNA synthetase	0.276768	1.00756e-07	Chr1	2646
E980_GM001903	ATPase family associated with various cellular activities (AAA)	0.278108	0.0001658	Chr1	2235
E980_GM001409	MULTISPECIES: cyclopropane-fatty-acyl-phospholipid synthase	0.279547	2.32665e-07	Chr1	1167
E980_GM000494	MULTISPECIES: elongation factor P	0.280659	0.00497804	Chr1	564
E980_GM001462	ascorbate-specific PTS system enzyme IIC	0.2837	3.42493e-05	Chr1	1374
E980_GM000101	peptide ABC transporter substrate-binding protein	0.283917	4.84562e-07	Chr1	945
E980_GM002680	putative transcriptional regulator CtsR	0.28476	5.47088e-05	Chr1	468
E980_GM000865	phosphoglucomutase	0.285137	3.28826e-07	Chr1	1728
E980_GM002337	MULTISPECIES: PTS lactose/cellobiose family IIC component	0.287141	9.49343e-06	Chr1	1074
E980_GM000523	iron-sulfur cluster binding protein, putative	0.288397	3.76153e-07	Chr1	1152
E980_GM002064	FIG00627571: hypothetical protein'	0.288538	8.5384e-05	Chr1	366
E980_GM001465	transcriptional regulator, AraC family	0.290298	0.000361387	Chr1	1059
E980_GM001901	MULTISPECIES: phosphocarrier protein HPr	0.291266	3.58185e-06	Chr1	267
E980_GM001001	DUF4352 domain-containing protein	0.292784	4.82279e-07	Chr1	636
E980_GM000808	N-acetylmannosamine kinase	0.293256	4.14592e-05	Chr1	885
E980_GM002633	MULTISPECIES: DNA mismatch repair protein MutS	0.293401	0.000188217	Chr1	1650
E980_GM001111	MULTISPECIES: hypothetical protein	0.295253	0.00277334	Chr1	447
E980_GM001742	DNA-binding protein HU 1 (DNA-binding protein II) (HB)	0.296246	3.80648e-07	Chr1	276
E980_GM000045	MULTISPECIES: heme ABC transporter ATP-binding protein	0.300166	2.65401e-06	Chr1	1563
E980_GM000676	acetyltransferase, GNAT family	0.30252	3.18951e-06	Chr1	597
E980_GM002947	transposon Tn552 DNA-invertase BinR	0.303338	0.00238951	Plas2	252
E980_GM001463	alpha-L-rhamnosidase	0.303412	0.000768963	Chr1	2016
E980_GM001548	conserved hypothetical protein	0.303502	1.37327e-06	Chr1	444
E980_GM000018	hypothetical protein	0.304018	7.33637e-07	Chr1	540
E980_GM000759	MULTISPECIES: V-type sodium ATP synthase subunit E	0.305561	4.32415e-06	Chr1	585
E980_GM000383	glyoxalase/bleomycin resistance protein/dioxygenase superfamily protein	0.306057	0.000347055	Chr1	369
E980_GM000279	protein lacX, plasmid	0.306853	0.00360236	Chr1	900
E980_GM001592	universal stress family protein	0.308663	0.000175743	Chr1	411
E980_GM002582	peptidase M16 inactive domain protein	0.308876	3.19841e-06	Chr1	1293
E980_GM001423	MULTISPECIES: hypothetical protein	0.309562	3.87959e-05	Chr1	1074
E980_GM002256	MULTISPECIES: hypothetical protein	0.309835	6.8327e-06	Chr1	357
E980_GM002268	MULTISPECIES: hypothetical protein	0.310916	3.17727e-05	Chr1	693
E980_GM002325	hypothetical protein	0.313584	4.57957e-06	Chr1	261
E980_GM000800	MULTISPECIES: F0F1 ATP synthase subunit gamma	0.315661	7.98216e-06	Chr1	903
E980_GM001670	conserved hypothetical protein	0.316346	2.34531e-06	Chr1	558
E980_GM000491	S-ribosylhomocysteine lyase (EC 4. 4. 1. 21) / Autoinducer-2 production protein LuxS	0.31682	1.73933e-06	Chr1	453
E980_GM002438	MULTISPECIES: adenine methyltransferase	0.316909	4.56014e-06	Chr1	1008
E980_GM002456	DNA repair exonuclease family protein	0.31922	3.28587e-06	Chr1	1221
E980_GM000968	DNA-binding response regulator, CitB family	0.321271	0.000513708	Chr1	294
E980_GM000239	acyl-CoA thioester hydrolase, YbgC/YbaW family	0.322682	0.000141065	Chr1	441
E980_GM001968	MULTISPECIES: TetR family transcriptional regulator	0.325803	0.000105402	Chr1	570
E980_GM000382	hypothetical protein	0.325907	4.84014e-06	Chr1	711
E980_GM000241	MULTISPECIES: dipeptidase PepV	0.326863	5.18984e-05	Chr1	1419
E980_GM001739	MULTISPECIES: hypothetical protein	0.327999	1.66006e-05	Chr1	582
E980_GM001093	Choloylglycine hydrolase (EC 3. 5. 1. 24)	0.328908	3.63876e-06	Chr1	975
E980_GM000244	MULTISPECIES: glutamyl aminopeptidase	0.328918	0.00277738	Chr1	1080
E980_GM001295	MULTISPECIES: hypothetical protein	0.328929	0.000251347	Chr1	333
E980_GM001884	MULTISPECIES: acetyl-CoA carboxylase carboxyltransferase subunit alpha	0.329466	3.95138e-06	Chr1	786
E980_GM000790	acetyltransferase, gnat family	0.334225	8.02963e-06	Chr1	279
E980_GM000172	MULTISPECIES: hemolysin	0.337201	1.61108e-05	Chr1	1302
E980_GM002518	tributyrin esterase	0.337544	9.25241e-06	Chr1	789
E980_GM002330	conserved hypothetical protein	0.339785	1.62045e-05	Chr1	423
E980_GM002094	phosphorylated carbohydrates phosphatase	0.340487	0.000141902	Chr1	654
E980_GM001433	MULTISPECIES: alpha-glucosidase	0.342064	1.31954e-05	Chr1	1644
E980_GM000979	M protein trans-acting positive regulator	0.343567	0.00166802	Chr1	423
E980_GM000682	phosphate acetyltransferase	0.345446	3.99153e-05	Chr1	981
E980_GM002113	MULTISPECIES: hypothetical protein	0.345581	0.00435475	Chr1	375
E980_GM001514	acetyltransferase, GNAT family	0.346666	0.00427225	Chr1	435
E980_GM002493	MULTISPECIES: alpha-1, 2-mannosidase	0.346701	0.000175382	Chr1	2154
E980_GM001936	oxidoreductase family, NAD-binding Rossmann fold protein	0.346722	1.89335e-05	Chr1	978
E980_GM001010	MULTISPECIES: hypothetical protein	0.346896	7.49827e-05	Chr1	240
E980_GM002431	MULTISPECIES: ribosomal protein L11 methyltransferase	0.347401	0.000168566	Chr1	948
E980_GM000991	MULTISPECIES: antibiotic resistance protein VanZ	0.349007	0.00220198	Chr1	537
E980_GM000859	phosphosugar-binding transcriptional regulator	0.349624	6.06585e-05	Chr1	903
E980_GM001081	hypothetical protein	0.349634	0.00327283	Chr1	684
E980_GM000303	hypothetical protein	0.349952	7.66968e-05	Chr1	1023
E980_GM002233	PTS system, IIA component family protein	0.35273	3.24735e-05	Chr1	381
E980_GM002849	alpha-glucosidase/alpha-galactosidase	0.353384	0.000108991	Plas2	1311
E980_GM001395	mannonate dehydratase	0.354016	0.000159576	Chr1	1086
E980_GM000520	manganese transport system membrane protein MntB	0.35423	0.00409075	Chr1	840
E980_GM000218	transcriptional regulator, IclR family, C-terminal domain protein	0.3553	0.000488521	Chr1	759
E980_GM002196	MULTISPECIES: peptide methionine sulfoxide reductase	0.358117	0.000336334	Chr1	300
E980_GM001981	transcriptional antiterminator bglG: Sigma-54 factor	0.35932	3.77752e-05	Chr1	2703
E980_GM002462	MULTISPECIES: glycoside hydrolase family 28	0.360389	5.95728e-05	Chr1	1332
E980_GM002102	MULTISPECIES: haloacid dehalogenase	0.360869	0.00351274	Chr1	561
E980_GM002133	neutral zinc metallopeptidase family protein	0.365211	3.69849e-05	Chr1	708
E980_GM002453	PpiC-type peptidyl-prolyl cis-trans isomerase	0.369465	4.13637e-05	Chr1	1011
E980_GM001727	DegV family EDD domain-containing protein	0.371143	4.33208e-05	Chr1	843
E980_GM001581	MULTISPECIES: hypothetical protein	0.371235	7.3926e-05	Chr1	483
E980_GM000537	DUF159 family protein	0.372257	0.000587445	Chr1	576
E980_GM002585	acetyltransferase, GNAT family	0.374338	0.000532743	Chr1	492
E980_GM000323	putative secreted protein	0.374413	0.00277334	Chr1	696
E980_GM002034	lipoyltransferase and lipoate-protein ligase	0.374558	6.02928e-05	Chr1	1005
E980_GM000277	1 glycosyl hydrolase (plasmid)	0.374722	0.00116184	Chr1	1434
E980_GM002565	conserved hypothetical protein	0.374915	5.51575e-05	Chr1	777
E980_GM001574	phenylalanyl-tRNA synthetase, beta subunit	0.37764	6.93489e-05	Chr1	2421
E980_GM001740	MULTISPECIES: hypothetical protein	0.377649	8.01377e-05	Chr1	1260
E980_GM000799	MULTISPECIES: ATP synthase subunit alpha	0.379059	0.000102043	Chr1	1557
E980_GM000802	H+-transporting two-sector ATPase, delta/epsilon subunit	0.379208	0.000168049	Chr1	423
E980_GM000243	conserved hypothetical protein	0.379277	0.000114167	Chr1	351
E980_GM002085	ATP-dependent Clp protease proteolytic subunit (EC 3. 4. 21. 92)	0.38288	7.55375e-05	Chr1	594
E980_GM002409	MULTISPECIES: oligoendopeptidase F	0.383212	0.000107904	Chr1	1809
E980_GM000353	MULTISPECIES: membrane protein	0.383629	0.00195531	Chr1	366
E980_GM001145	MULTISPECIES: ribosome-recycling factor	0.383678	7.58503e-05	Chr1	558
E980_GM000999	hypothetical protein	0.384872	0.00293618	Chr1	420
E980_GM002248	NH(3)-dependent NAD(+) synthetase	0.388651	0.000132855	Chr1	825
E980_GM001988	MULTISPECIES: isoleucine--tRNA ligase	0.389142	0.000117385	Chr1	2799
E980_GM002503	MULTISPECIES: UDP-N-acetylmuramoylalanyl-D-glutamate--L-lysine ligase	0.390624	0.000114167	Chr1	1506
E980_GM000811	Predicted transcriptional regulator of N-Acetylglucosamine utilization2C GntR family'	0.390666	0.000115163	Chr1	708
E980_GM002564	phospholipase, patatin family	0.392086	0.000225732	Chr1	1701
E980_GM000762	V-type sodium ATPase catalytic subunit A	0.393293	0.000147057	Chr1	1782
E980_GM002376	MULTISPECIES: AI-2E family transporter	0.394265	0.000159576	Chr1	1140
E980_GM002095	tetrahydrofolate synthase	0.394364	0.00034262	Chr1	1329
E980_GM000760	MULTISPECIES: V-type ATPase subunit C	0.394697	0.000239952	Chr1	987
E980_GM001862	MULTISPECIES: hypothetical protein	0.394786	0.000874155	Chr1	186
E980_GM001774	MULTISPECIES: 2, 5-diketo-D-gluconic acid reductase	0.396475	0.000294868	Chr1	852
E980_GM002579	MULTISPECIES: CDP-diacylglycerol--glycerol-3-phosphate 3-phosphatidyltransferase	0.396748	0.000214169	Chr1	540
E980_GM000764	MULTISPECIES: V-type ATP synthase subunit D	0.398408	0.000160186	Chr1	636
E980_GM001935	Legionaminic acid biosynthesis protein PtmF	0.399083	0.000283855	Chr1	909
E980_GM002482	glucuronate isomerase	0.399704	0.000916436	Chr1	1437
E980_GM002494	MULTISPECIES: DNA-binding response regulator	0.403286	0.00325143	Chr1	1446
E980_GM000203	MULTISPECIES: preprotein translocase subunit YajC	0.403503	0.000974313	Chr1	381
E980_GM001940	N-acetylneuraminate synthase	0.405096	0.000294868	Chr1	1008
E980_GM002258	regulatory protein	0.405382	0.000840055	Chr1	924
E980_GM001324	alpha crystallin family heat shock protein	0.405594	0.000974158	Chr1	414
E980_GM001944	FIG00631995: hypothetical protein	0.406544	0.000236273	Chr1	1428
E980_GM000529	MULTISPECIES: ArgR family transcriptional regulator	0.408038	0.000532743	Chr1	456
E980_GM001123	protein of unknown function, superfamily	0.408567	0.00389563	Chr1	366
E980_GM002198	uracil phosphoribosyltransferase	0.408789	0.000294868	Chr1	630
E980_GM000752	MULTISPECIES: sodium ABC transporter ATP-binding protein	0.409506	0.00123372	Chr1	900
E980_GM000784	MULTISPECIES: phosphopyruvate hydratase	0.410653	0.000250947	Chr1	1299
E980_GM000472	MULTISPECIES: AI-2E family transporter	0.410725	0.000301698	Chr1	1182
E980_GM000147	peptide methionine sulfoxide reductase msrB	0.412049	0.00034226	Chr1	447
E980_GM002591	MULTISPECIES: cysteine--tRNA ligase	0.413277	0.000885252	Chr1	1413
E980_GM001924	trk system potassium uptake protein TrkA	0.414	0.000373649	Chr1	666
E980_GM001923	MULTISPECIES: iron-sulfur cluster biosynthesis protein	0.414173	0.00483506	Chr1	294
E980_GM000830	phosphate transport system regulatory protein PhoU	0.415627	0.000336334	Chr1	678
E980_GM002022	PTS system sorbose specific IIB component	0.418202	0.000864334	Chr1	492
E980_GM002542	DNA-binding regulatory protein, YebC/PmpR family	0.419677	0.000479325	Chr1	756
E980_GM000750	thiol reductase thioredoxin	0.421107	0.00288918	Chr1	330
E980_GM000521	putative iron/manganese ABC transporter, periplasmic iron/manganese-binding protein	0.422319	0.00119631	Chr1	951
E980_GM000133	MULTISPECIES: membrane protein	0.423572	0.000841325	Chr1	510
E980_GM001481	MULTISPECIES: hypothetical protein	0.425818	0.00131834	Chr1	624
E980_GM000636	MULTISPECIES: 6-phospho-beta-glucosidase	0.425977	0.00185988	Chr1	1398
E980_GM002594	MULTISPECIES: glutamate--tRNA ligase	0.426737	0.000679386	Chr1	1461
E980_GM000302	organic hydroperoxide reductase (plasmid)	0.427775	0.000708672	Chr1	414
E980_GM000658	phosphoglycerate mutase family protein	0.428191	0.000590347	Chr1	567
E980_GM002424	MULTISPECIES: histidine--tRNA ligase	0.428596	0.00166186	Chr1	1293
E980_GM000653	MULTISPECIES: 2-dehydropantoate 2-reductase	0.428846	0.00200081	Chr1	942
E980_GM001728	channel protein, hemolysin III family	0.429037	0.000759743	Chr1	654
E980_GM000836	HPr kinase/phosphorylase (EC 2. 7. 1. -) (EC 2. 7. 4. -)	0.432621	0.00155843	Chr1	939
E980_GM000782	MULTISPECIES: phosphoglycerate kinase	0.433222	0.000792401	Chr1	1191
E980_GM000918	conserved hypothetical protein	0.434375	0.00177424	Chr1	1119
E980_GM002665	MULTISPECIES: geranylgeranyl pyrophosphate synthase	0.43492	0.00114535	Chr1	972
E980_GM002568	UDP-N-acetylglucosamine diphosphorylase/glucosamine-1-phosphate N-acetyltransferase	0.435941	0.00121639	Chr1	1383
E980_GM000242	glycosyl transferase, group 2 family protein	0.436661	0.000874492	Chr1	948
E980_GM000684	acetyltransferase, gnat family	0.440292	0.00447659	Chr1	525
E980_GM000416	tetronasin resistance transmembrane protein	0.442981	0.00477909	Chr1	1611
E980_GM002931	hypothetical protein	0.444997	0.00107494	Plas2	375
E980_GM001922	D-isomer specific 2-hydroxyacid dehydrogenase family protein	0.445037	0.0011526	Chr1	948
E980_GM002454	MULTISPECIES: 3'-5' exoribonuclease YhaM	0.447902	0.00130564	Chr1	945
E980_GM000878	glycine--tRNA ligase, alpha subunit	0.448484	0.00454588	Chr1	936
E980_GM000879	glycyl-tRNA synthetase, beta subunit	0.44887	0.00116458	Chr1	2076
E980_GM002081	MULTISPECIES: GTPase HflX	0.449304	0.00159773	Chr1	1230
E980_GM002176	MULTISPECIES: DNA mismatch repair protein MutT	0.450098	0.0013828	Chr1	822
E980_GM002583	peptidase M16 inactive domain-containing protein	0.451019	0.00172095	Chr1	1269
E980_GM001993	MULTISPECIES: YggS family pyridoxal phosphate enzyme	0.451061	0.00271268	Chr1	678
E980_GM000665	antibiotic ABC transporter permease	0.451584	0.00217433	Chr1	774
E980_GM002545	hypothetical protein	0.452024	0.00129953	Chr1	1566
E980_GM000493	O-acetylserine dependent cystathionine beta-synthase	0.453651	0.00219606	Chr1	918
E980_GM000095	MULTISPECIES: hypothetical protein	0.454992	0.00185988	Chr1	363
E980_GM002874	LPXTG-domain-containing protein cell wall anchor domain	0.465331	0.00433727	Plas2	732
E980_GM002531	MULTISPECIES: cell division protein FtsH	0.473648	0.00244956	Chr1	2112
E980_GM000527	drug: H+ antiporter-2 (14 Spanner) (DHA2) family drug resistance MFS transporter	0.476037	0.00458595	Chr1	1374
E980_GM001904	FIG00627308: hypothetical protein'	0.477205	0.00334225	Chr1	321
E980_GM000648	Predicted tyrosine transporter2C NhaC family	0.479433	0.00363696	Chr1	1419
E980_GM001855	MULTISPECIES: phosphogluconate dehydrogenase (NADP(+)-dependent, decarboxylating)	0.479982	0.00287517	Chr1	1422
E980_GM002574	hypothetical protein	0.480392	0.00394565	Chr1	2553
E980_GM001169	MULTISPECIES: hypothetical protein	0.480692	0.00416693	Chr1	711
E980_GM002820	PTS beta-glucoside transporter subunit EIIBCA	0.480771	0.00434862	Plas2	1998
E980_GM002479	MULTISPECIES: LacI family transcriptional regulator	0.482212	0.00361661	Chr1	993
E980_GM001106	MULTISPECIES: TetR family transcriptional regulator	0.482371	0.00323125	Chr1	567
E980_GM000801	H(+)-transporting ATPase F(1) subunit beta	0.493383	0.00472956	Chr1	1407
E980_GM001155	MULTISPECIES: translation initiation factor IF-2	2.02597	0.00473096	Chr1	2301
E980_GM002408	MULTISPECIES: DsbA family protein	2.04135	0.00398189	Chr1	678
E980_GM002688	inosine-5'-monophosphate dehydrogenase	2.08099	0.00334787	Chr1	1485
E980_GM000563	MULTISPECIES: hypothetical protein	2.09482	0.00349612	Chr1	876
E980_GM001895	nucleotide excision repair endonuclease	2.09765	0.00278324	Chr1	966
E980_GM001563	MULTISPECIES: CBS domain-containing protein	2.09898	0.00312177	Chr1	501
E980_GM001998	MULTISPECIES: UDP-N-acetylmuramoylalanine--D-glutamate ligase	2.11104	0.00483506	Chr1	1362
E980_GM001767	MULTISPECIES: DUF368 domain-containing protein	2.1167	0.00303465	Chr1	861
E980_GM002714	bacteriocin secretion accessory protein	2.11736	0.00366104	Plas1	1359
E980_GM002868	ribonucleoside-diphosphate reductase, adenosylcobalamin-dependent	2.11739	0.00216227	Plas2	2484
E980_GM001719	glyoxalase family protein	2.12083	0.00298014	Chr1	435
E980_GM000581	bacterial cell division membrane protein FtsW	2.13564	0.00239704	Chr1	1188
E980_GM000480	MULTISPECIES: deoxyadenosine kinase	2.1464	0.00351274	Chr1	720
E980_GM001948	exopolysaccharide biosynthesis polyprenyl glycosylphosphotransferase	2.15041	0.00327283	Chr1	1392
E980_GM000260	conserved hypothetical protein	2.15215	0.00229883	Chr1	1344
E980_GM001782	putative calcium-translocating P-type ATPase, PMCA-type	2.15321	0.00229111	Chr1	2667
E980_GM000086	MULTISPECIES: 30S ribosomal protein S11	2.15933	0.00319102	Chr1	390
E980_GM000574	MULTISPECIES: DNA-binding protein	2.16798	0.00229111	Chr1	360
E980_GM001857	MULTISPECIES: hypothetical protein	2.1804	0.00163216	Chr1	570
E980_GM001110	asparagine synthase (glutamine-hydrolyzing)	2.18175	0.00158731	Chr1	1896
E980_GM001694	conserved hypothetical protein	2.1845	0.00261514	Chr1	741
E980_GM001091	conserved hypothetical protein	2.18512	0.0021151	Chr1	432
E980_GM001715	DNA topoisomerase I	2.19497	0.00245335	Chr1	2133
E980_GM000749	MULTISPECIES: DNA mismatch repair protein MutS	2.19822	0.00180126	Chr1	2361
E980_GM001552	Obg family GTPase CgtA	2.20852	0.00137768	Chr1	1308
E980_GM002188	MULTISPECIES: DNA translocase FtsK	2.2109	0.0017013	Chr1	2448
E980_GM000005	DNA topoisomerase (ATP-hydrolyzing) subunit B	2.21172	0.00168063	Chr1	1947
E980_GM001623	GTP-binding protein TypA	2.21745	0.00114535	Chr1	1830
E980_GM000157	D-serine/D-alanine/glycine transporter	2.21993	0.00199509	Chr1	1350
E980_GM002512	type 2 phosphatidic acid phosphatase family protein	2.22563	0.00287517	Chr1	657
E980_GM001963	MULTISPECIES: undecaprenyl-phosphate alpha-N-acetylglucosaminyl 1-phosphate transferase	2.23079	0.00192479	Chr1	909
E980_GM001561	transporter, small conductance mechanosensitive ion channel MscS family protein	2.2468	0.00277334	Chr1	921
E980_GM002215	CobB/CobQ-like glutamine amidotransferase	2.24699	0.00102889	Chr1	699
E980_GM001208	carboxylate--amine ligase	2.27374	0.00116328	Chr1	1266
E980_GM002693	MULTISPECIES: sporulation initiation inhibitor Soj	2.27889	0.00311502	Chr1	768
E980_GM002600	glutamate-5-semialdehyde dehydrogenase	2.2898	0.000715349	Chr1	1248
E980_GM000947	HAD ATPase, P-type, family IC	2.30769	0.00125347	Chr1	2469
E980_GM002538	MULTISPECIES: transcription-repair coupling factor	2.31796	0.000642219	Chr1	3522
E980_GM002569	PurR: transcription regulator associated with purine metabolism'	2.32349	0.000930164	Chr1	819
E980_GM002003	MULTISPECIES: division/cell wall cluster transcriptional repressor MraZ	2.34768	0.00106228	Chr1	432
E980_GM000268	hypothetical protein	2.35319	0.0009982	Chr1	681
E980_GM001429	polysaccharide biosynthesis family protein	2.35518	0.000753537	Chr1	1611
E980_GM000258	2, 3-bisphosphoglycerate-dependent phosphoglycerate mutase 2	2.357	0.00204643	Chr1	669
E980_GM000460	ABC-type antimicrobial peptide transport system, permease component	2.36565	0.000452774	Chr1	1803
E980_GM001576	transcriptional regulator, HxlR family	2.36671	0.000386435	Chr1	345
E980_GM000640	transcriptional activator, Rgg/GadR/MutR family domain-containing protein	2.37153	0.00268165	Chr1	867
E980_GM001763	hypothetical protein	2.37604	0.000991535	Chr1	2106
E980_GM001509	MULTISPECIES: hypothetical protein	2.37747	0.000461513	Chr1	450
E980_GM001805	MULTISPECIES: MerR family transcriptional regulator	2.3799	0.00197059	Chr1	435
E980_GM001151	MULTISPECIES: ribosome maturation factor	2.38804	0.00125347	Chr1	474
E980_GM001908	hypothetical protein HMPREF1379_02285, partial	2.39062	0.000355933	Chr1	1089
E980_GM000007	MULTISPECIES: 30S ribosomal protein S6	2.39142	0.000675317	Chr1	300
E980_GM000748	MULTISPECIES: colicin V production protein CvpA	2.40146	0.00089592	Chr1	549
E980_GM000008	single-strand binding family protein	2.40627	0.000326835	Chr1	522
E980_GM000770	NUDIX hydrolase	2.40637	0.00188556	Chr1	444
E980_GM002117	hypothetical protein	2.41396	0.000301698	Chr1	381
E980_GM001071	MULTISPECIES: hypothetical protein	2.41652	0.00455131	Chr1	726
E980_GM000989	hypothetical protein	2.41786	0.000576757	Chr1	498
E980_GM001907	MULTISPECIES: hypothetical protein	2.41988	0.000268342	Chr1	1377
E980_GM000188	holo-(acyl-carrier-protein) synthase	2.42816	0.000334028	Chr1	369
E980_GM002204	MULTISPECIES: peptide chain release factor 1	2.44358	0.000507789	Chr1	1074
E980_GM002553	MULTISPECIES: serine/threonine protein kinase	2.45528	0.000378738	Chr1	2070
E980_GM001969	MULTISPECIES: aminopeptidase	2.46224	0.00035335	Chr1	1233
E980_GM002050	conserved hypothetical protein	2.47353	0.000840055	Chr1	831
E980_GM001712	MULTISPECIES: ATP-dependent protease subunit HslV	2.47706	0.00327283	Chr1	549
E980_GM002446	adenine deaminase	2.47873	0.00414388	Chr1	1743
E980_GM002833	toxin-antitoxin system, toxin component, Fic family	2.4789	0.000354161	Plas2	408
E980_GM002386	MULTISPECIES: 50S ribosomal protein L11	2.4796	0.000753537	Chr1	423
E980_GM000178	Uridine kinase (EC 2. 7. 1. 48)	2.49458	0.000277387	Chr1	630
E980_GM002884	cadmium-exporting ATPase	2.49468	0.00247543	Plas2	1902
E980_GM000780	putative transcriptional regulator	2.49703	0.000174274	Chr1	1038
E980_GM002388	MULTISPECIES: L-serine dehydratase, iron-sulfur-dependent subunit alpha	2.49756	0.000532052	Chr1	873
E980_GM000685	exonuclease, DNA polymerase III, epsilon subunit family	2.50351	0.000175382	Chr1	606
E980_GM000962	MULTISPECIES: 30S ribosomal protein S16	2.50373	0.00482614	Chr1	276
E980_GM001150	DNA polymerase III, alpha subunit, Gram-positive type	2.50884	0.000224925	Chr1	4353
E980_GM001651	5-(carboxyamino)imidazole ribonucleotide synthase	2.50912	0.00380194	Chr1	1134
E980_GM000929	cadmium-translocating P-type ATPase	2.50984	0.000174274	Chr1	2082
E980_GM000093	ABC transporter permease protein	2.5171	0.000149532	Chr1	2670
E980_GM001679	aspartate aminotransferase	2.52652	0.000163678	Chr1	1218
E980_GM001597	conserved hypothetical protein	2.5329	0.000895133	Chr1	921
E980_GM002626	AzlC family branched-chain amino acid transporter	2.54026	0.000399007	Chr1	708
E980_GM000633	MULTISPECIES: hypothetical protein	2.58815	0.000351832	Chr1	426
E980_GM000934	copper-translocating P-type ATPase	2.61792	0.000249689	Chr1	2187
E980_GM001427	branched-chain amino acid transport protein	2.62439	0.000157446	Chr1	780
E980_GM001919	cell wall teichoic acid glycosylation protein GtcA family protein	2.6266	8.64595e-05	Chr1	471
E980_GM002738	vancomycin-resistant virulence factor	2.62664	0.00205558	Plas2	2025
E980_GM000909	MULTISPECIES: cytochrome oxidase biogenesis protein OxaA	2.64207	9.50911e-05	Chr1	951
E980_GM001396	M protein trans-acting positive regulator	2.64632	0.000630093	Chr1	1554
E980_GM001756	MULTISPECIES: ribosomal large subunit pseudouridine synthase B	2.67464	0.00204038	Chr1	717
E980_GM000773	MULTISPECIES: lipoate--protein ligase A	2.67513	0.000659279	Chr1	831
E980_GM001880	nicotinic acid mononucleotide adenylyltransferase	2.68143	0.00076963	Chr1	651
E980_GM002048	S-adenosylmethionine-dependent methyltransferase, YraL family	2.68657	0.00107175	Chr1	873
E980_GM000556	5-bromo-4-chloroindolyl phosphate hydrolysis protein	2.69638	5.47724e-05	Chr1	663
E980_GM000587	MULTISPECIES: ABC transporter ATP-binding protein	2.7004	0.000239875	Chr1	774
E980_GM002038	MULTISPECIES: D-alanyl-lipoteichoic acid biosynthesis protein DltD	2.70114	5.47088e-05	Chr1	1266
E980_GM001333	protease maturation family protein	2.70292	0.00207089	Chr1	888
E980_GM000355	M protein trans-acting positive regulator	2.70548	0.00180493	Chr1	1428
E980_GM001510	MULTISPECIES: ribonuclease HI	2.70864	0.00456141	Chr1	405
E980_GM000029	oligopeptide ABC transporter	2.71049	0.000532048	Chr1	930
E980_GM001788	MULTISPECIES: hypothetical protein	2.71296	5.0014e-05	Chr1	750
E980_GM000108	ribonuclease III	2.72079	0.000325614	Chr1	696
E980_GM002202	MULTISPECIES: threonylcarbamoyl-AMP synthase	2.72385	0.00337907	Chr1	1026
E980_GM001622	ATP-dependent DNA helicase RecQ	2.7288	0.000135042	Chr1	1773
E980_GM000575	MULTISPECIES: DNA topoisomerase III	2.72941	8.47299e-05	Chr1	2019
E980_GM002613	MULTISPECIES: PTS N-acetylglucosamine transporter subunit IIABC	2.73487	0.000222161	Chr1	1959
E980_GM001746	MULTISPECIES: peptidoglycan-binding protein	2.74885	2.8847e-05	Chr1	636
E980_GM002098	thiamine biosynthesis/tRNA modification protein ThiI	2.76124	7.99111e-05	Chr1	1194
E980_GM001469	MULTISPECIES: L-lactate dehydrogenase	2.76427	3.55665e-05	Chr1	945
E980_GM001865	haloacid dehalogenase	2.76937	3.51461e-05	Chr1	834
E980_GM002484	MULTISPECIES: AP endonuclease	2.78063	0.000310257	Chr1	837
E980_GM000265	hypothetical protein	2.78546	0.000164291	Chr1	1002
E980_GM000510	ImpB/MucB/SamB family protein	2.80835	0.000204313	Chr1	1383
E980_GM002834	MULTISPECIES: addiction module antitoxin	2.81359	0.000201462	Plas2	234
E980_GM001040	phage terminase, small subunit, P27 family	2.8146	0.000447025	Chr1	564
E980_GM002785	MULTISPECIES: peptide ABC transporter ATP-binding protein	2.81852	0.000484998	Plas2	684
E980_GM002002	MULTISPECIES: 16S rRNA (cytosine(1402)-N(4))-methyltransferase	2.82403	3.19597e-05	Chr1	960
E980_GM002172	putative serine/threonine exchanger SteT	2.8332	2.71066e-05	Chr1	1329
E980_GM001789	MULTISPECIES: PadR family transcriptional regulator	2.84424	0.000561442	Chr1	327
E980_GM001602	UDP pyrophosphate phosphatase	2.8479	0.000268606	Chr1	834
E980_GM001925	regulatory protein, LuxR: Response regulator receiver	2.84841	0.0021585	Chr1	633
E980_GM000552	ATPase/histidine kinase/DNA gyrase B/HSP90 domain protein	2.86993	0.000282523	Chr1	1026
E980_GM000365	MULTISPECIES: malonate decarboxylase subunit alpha	2.87802	0.000395327	Chr1	1647
E980_GM000385	xanthine/uracil permease family protein	2.88085	2.69195e-05	Chr1	1314
E980_GM001893	beta-ketoacyl-acyl carrier protein synthase III	2.89609	1.33207e-05	Chr1	963
E980_GM002449	bacterial ABC transporter protein EcsB	2.90033	3.41207e-05	Chr1	1212
E980_GM001236	1-phosphofructokinase family hexose kinase	2.91654	6.88968e-05	Chr1	915
E980_GM000251	MULTISPECIES: serine/threonine transporter SstT	2.92284	0.000315248	Chr1	1128
E980_GM000854	MULTISPECIES: multidrug ABC transporter permease/ATP-binding protein	2.93221	0.000649741	Chr1	1752
E980_GM001205	amino acid ABC transporter	2.93447	1.11725e-05	Chr1	1464
E980_GM001101	MULTISPECIES: TVP38/TMEM64 family protein	2.94738	8.12537e-06	Chr1	597
E980_GM000025	ABC-type oligopeptide transport system, periplasmic component	2.97209	0.000309289	Chr1	1986
E980_GM001290	MULTISPECIES: enoyl-CoA hydratase	2.99237	1.10613e-05	Chr1	486
E980_GM001579	amino acid/peptide transporter (Peptide: H+ symporter)	2.99934	5.90302e-06	Chr1	1467
E980_GM001568	amino ABC transporter, permease, 3-TM region, His/Glu/Gln/Arg/opine family domain protein	3.01345	7.40044e-05	Chr1	648
E980_GM000158	MULTISPECIES: peptide ABC transporter ATP-binding protein	3.0213	1.12167e-05	Chr1	741
E980_GM002894	plasmid recombination enzyme	3.0217	0.00422037	Plas2	648
E980_GM002161	MULTISPECIES: multidrug ABC transporter ATP-binding protein	3.02603	0.000937938	Chr1	1716
E980_GM000921	DnaQ family exonuclease/DinG family helicase, putative	3.04963	1.20572e-05	Chr1	2790
E980_GM002784	hypothetical protein	3.06349	3.5209e-05	Plas2	1218
E980_GM000821	Cell division transporter2C ATP-binding protein FtsE (TC 3. A.5. 1. 1)'	3.07645	1.74813e-05	Chr1	687
E980_GM001665	MULTISPECIES: hypothetical protein	3.08706	3.24132e-05	Chr1	534
E980_GM001547	single-stranded-DNA-specific exonuclease RecJ	3.08776	9.07098e-06	Chr1	2298
E980_GM000701	spermidine/putrescine ABC superfamily ATP binding cassette transporter, ABC protein	3.08779	2.87457e-05	Chr1	1086
E980_GM000551	response regulator receiver domain protein	3.0993	2.6834e-05	Chr1	735
E980_GM001131	MULTISPECIES: ribosomal-protein-alanine N-acetyltransferase RimI	3.11785	0.00163216	Chr1	465
E980_GM001630	transcriptional regulator, GntR family	3.12302	6.81909e-05	Chr1	1425
E980_GM001206	MULTISPECIES: excinuclease ABC subunit B	3.12882	2.34541e-06	Chr1	1995
E980_GM002344	DegV family EDD domain-containing protein	3.14959	0.0020001	Chr1	861
E980_GM002197	conserved hypothetical protein	3.15538	1.89204e-06	Chr1	243
E980_GM001783	cardiolipin synthetase	3.17958	3.49708e-06	Chr1	1419
E980_GM002214	proposed amino acid ligase found clustered with an amidotransferase	3.18159	1.75657e-06	Chr1	1353
E980_GM001655	xanthine phosphoribosyltransferase	3.19934	0.00200506	Chr1	633
E980_GM000117	periplasmic binding protein	3.20382	2.64798e-05	Chr1	954
E980_GM000571	aspartate aminotransferase	3.21137	0.00472813	Chr1	1119
E980_GM002694	16S rRNA methyltransferase GidB	3.21538	5.4332e-06	Chr1	729
E980_GM001066	MULTISPECIES: haloacid dehalogenase	3.22427	4.96027e-06	Chr1	774
E980_GM000148	MULTISPECIES: Holliday junction ATP-dependent DNA helicase RuvA	3.23564	0.00470681	Chr1	603
E980_GM002044	bacitracin export ATP-binding protein BceA	3.25099	0.000157887	Chr1	804
E980_GM002485	probable ABC transporter protein, ATP-binding component	3.2712	0.00118512	Chr1	1755
E980_GM000557	nudix-type nucleoside diphosphatase, YffH/AdpP family	3.27646	2.54369e-05	Chr1	615
E980_GM000504	MULTISPECIES: aspartate kinase	3.27916	0.0030706	Chr1	1362
E980_GM000702	spermidine/putrescine ABC superfamily ATP binding cassette transporter, membrane protein, partial	3.28216	2.14446e-05	Chr1	807
E980_GM001546	Adenine phosphoribosyltransferase (EC 2. 4. 2. 7)	3.28725	1.65393e-06	Chr1	513
E980_GM002734	conserved hypothetical protein	3.28874	0.00190387	Plas2	2397
E980_GM000565	cysteine desulfurase/selenocysteine lyase	3.28941	3.22305e-06	Chr1	1155
E980_GM001414	His/Glu/Gln/Arg/opine family amino ABC transporter, permease, 3-TM region	3.29202	0.000345158	Chr1	630
E980_GM001559	branched-chain-amino-acid transaminase	3.32942	7.96307e-07	Chr1	1053
E980_GM002797	MULTISPECIES: IS256 family transposase	3.33509	3.5209e-05	Plas2	1185
E980_GM002421	MULTISPECIES: acyltransferase	3.36753	5.00217e-07	Chr1	1884
E980_GM000842	Xaa-Pro dipeptidase	3.37156	1.60832e-05	Chr1	1104
E980_GM001554	hydrolase of the alpha/beta superfamily	3.37367	9.03373e-05	Chr1	936
E980_GM001484	carbonate dehydratase, eukaryotic-type	3.39352	0.000841339	Chr1	693
E980_GM001232	conserved hypothetical protein	3.39401	0.000854221	Chr1	156
E980_GM000518	putative proline-specific permease ProY	3.39767	8.35101e-07	Chr1	1371
E980_GM001765	DNA primase	3.40242	1.09293e-06	Chr1	1884
E980_GM002707	RepB family plasmid replication initiator protein	3.40697	1.15079e-06	Plas1	666
E980_GM002000	MULTISPECIES: cell division protein FtsI	3.41374	1.34327e-06	Chr1	2163
E980_GM001873	ATP-dependent DNA helicase	3.41671	4.82315e-07	Chr1	2280
E980_GM000194	MULTISPECIES: amino acid permease	3.43065	1.19748e-06	Chr1	1806
E980_GM001747	putative ATP-dependent DNA helicase RecS	3.4364	0.00312177	Chr1	1404
E980_GM001883	had superfamily (subfamily iiia) phosphatase	3.44635	8.98404e-07	Chr1	528
E980_GM001687	NMT1/THI5-like protein	3.45293	3.01048e-05	Chr1	1056
E980_GM002556	MULTISPECIES: methionyl-tRNA formyltransferase	3.46394	8.36574e-06	Chr1	939
E980_GM000833	hypothetical protein	3.46991	2.44309e-07	Chr1	1620
E980_GM000055	ribose 5-phosphate isomerase A	3.47475	1.70796e-05	Chr1	696
E980_GM000022	MULTISPECIES: membrane protein	3.49967	0.00185988	Chr1	579
E980_GM000187	DEAD-box ATP-dependent RNA helicase CshA	3.50876	2.01199e-07	Chr1	1512
E980_GM001584	MULTISPECIES: hypothetical protein	3.51553	0.000385799	Chr1	429
E980_GM002470	MULTISPECIES: hypothetical protein	3.51757	0.00327283	Chr1	687
E980_GM000588	MULTISPECIES: Fe-S cluster assembly protein SufD	3.52413	3.83261e-06	Chr1	1287
E980_GM002554	serine/threonine protein phosphatase	3.5401	0.00050402	Chr1	741
E980_GM002529	MULTISPECIES: tRNA dihydrouridine synthase DusB	3.54136	3.38072e-07	Chr1	1005
E980_GM001569	MULTISPECIES: glutamine ABC transporter substrate-binding protein	3.54534	9.20353e-05	Chr1	816
E980_GM001485	HD superfamily hydrolase (putative)	3.56703	0.000192079	Chr1	642
E980_GM001056	hypothetical protein	3.59209	3.1457e-06	Chr1	2049
E980_GM001570	glutamate ABC superfamily ATP binding cassette transporter, ABC protein	3.59524	8.32956e-06	Chr1	738
E980_GM002148	glycerol-3-phosphate dehydrogenase	3.62417	2.67433e-07	Chr1	1056
E980_GM001175	zeta toxin family protein	3.66059	1.82309e-07	Chr1	684
E980_GM001473	DNA topoisomerase	3.66532	5.38924e-07	Chr1	2280
E980_GM000024	VanZ-like protein	3.66813	9.70924e-08	Chr1	519
E980_GM001751	alpha/beta hydrolase superfamily enzyme	3.67629	2.84928e-05	Chr1	585
E980_GM001664	MULTISPECIES: serine-type D-Ala-D-Ala carboxypeptidase	3.69329	8.71837e-07	Chr1	825
E980_GM001416	conserved hypothetical protein	3.70432	7.43631e-06	Chr1	996
E980_GM000703	spermidine/putrescine ABC superfamily ATP binding cassette transporter, membrane protein	3.7075	0.000110208	Chr1	828
E980_GM000140	MULTISPECIES: metallophosphoesterase	3.71246	0.00378092	Chr1	762
E980_GM001644	MULTISPECIES: amidophosphoribosyltransferase	3.72154	0.000436397	Chr1	1440
E980_GM001213	daunorubicin resistance protein	3.72321	2.79628e-06	Chr1	1719
E980_GM001716	DNA protecting protein DprA	3.72601	1.06533e-06	Chr1	858
E980_GM000085	MULTISPECIES: 30S ribosomal protein S13	3.73472	2.21108e-06	Chr1	366
E980_GM001876	nucleotidyltransferase	3.74123	0.000282523	Chr1	1152
E980_GM001430	DegV family EDD domain-containing protein	3.75048	1.35576e-07	Chr1	849
E980_GM001926	two-component system sensor histidine kinase	3.75157	3.00185e-06	Chr1	1065
E980_GM001806	Luciferase-like monooxygenase	3.75968	2.18811e-05	Chr1	1023
E980_GM002775	MULTISPECIES: class 1b ribonucleoside-diphosphate reductase subunit beta	3.768	2.20277e-06	Plas2	951
E980_GM001583	conserved hypothetical protein	3.77109	3.6416e-06	Chr1	759
E980_GM001713	tyrosine recombinase XerC	3.79297	7.26256e-06	Chr1	945
E980_GM000643	HAD hydrolase, family IA	3.79534	1.606e-06	Chr1	672
E980_GM000400	coenzyme A disulfide reductase	3.80272	0.00449954	Chr1	1656
E980_GM002350	MULTISPECIES: ferrous iron transport protein B	3.80989	3.39142e-07	Chr1	2133
E980_GM002130	hypothetical protein	3.82898	4.44638e-08	Chr1	1371
E980_GM001654	MULTISPECIES: xanthine permease	3.87312	9.70924e-08	Chr1	1308
E980_GM002706	putative plasmid replication protein (plasmid)	3.89159	7.83696e-08	Plas1	537
E980_GM002047	MULTISPECIES: DNA polymerase IV	3.93885	3.02826e-08	Chr1	1122
E980_GM002644	50S ribosomal protein L13	3.97079	6.08318e-05	Chr1	525
E980_GM002004	MULTISPECIES: hypothetical protein	3.98608	0.000395327	Chr1	369
E980_GM000642	magnesium-translocating P-type ATPase	3.98985	1.35774e-08	Chr1	2649
E980_GM002804	bacteriocin ATP-dependent transporter	4.02081	3.65716e-06	Plas2	561
E980_GM001766	e1-E2 ATPase	4.02797	8.28396e-09	Chr1	2472
E980_GM002079	MULTISPECIES: type I glutamate--ammonia ligase	4.06065	8.28396e-09	Chr1	1341
E980_GM001476	cell envelope-like function transcriptional attenuator common domain protein	4.06071	1.73064e-06	Chr1	1155
E980_GM000454	conserved hypothetical protein	4.06207	8.8979e-05	Chr1	609
E980_GM000166	hypothetical protein	4.11243	6.16838e-05	Chr1	1170
E980_GM000324	dicarboxylate/amino acid: cation symporter family protein	4.11692	0.00155421	Chr1	1221
E980_GM001745	MULTISPECIES: cytidylate kinase	4.11709	2.69195e-05	Chr1	681
E980_GM002952	hypothetical protein EfmE745_02984 (plasmid)	4.12129	0.00169866	Plas2	288
E980_GM001769	hydrolase, alpha/beta domain protein	4.16474	1.98892e-08	Chr1	762
E980_GM002343	transcriptional regulator	4.16622	0.00186597	Chr1	705
E980_GM000745	N-acetylmuramoyl-L-alanine amidase	4.19497	0.00107105	Chr1	915
E980_GM002483	MULTISPECIES: rhamnogalacturonan acetylesterase	4.20556	0.000464713	Chr1	684
E980_GM000450	MULTISPECIES: two-component sensor histidine kinase	4.2391	2.27278e-07	Chr1	942
E980_GM000547	von Willebrand factor protein	4.25795	0.00352109	Chr1	4095
E980_GM001770	phosphatidylglycerol lysyltransferase	4.27893	6.10188e-07	Chr1	2601
E980_GM001100	glycerophosphoryl diester phosphodiesterase family protein	4.28803	1.55899e-09	Chr1	1800
E980_GM000632	Deoxyadenosine kinase (EC 2. 7. 1. 76) / Deoxyguanosine kinase (EC 2. 7. 1. 113)	4.29396	2.28973e-08	Chr1	702
E980_GM000227	deoxyguanosine kinase	4.29779	1.99957e-09	Chr1	660
E980_GM001585	MULTISPECIES: hypothetical protein	4.30889	1.10694e-08	Chr1	372
E980_GM001882	MULTISPECIES: ribosome biogenesis GTPase YqeH	4.34256	2.48462e-08	Chr1	1110
E980_GM001384	FtsW/RodA/SpoVE family cell cycle protein	4.34603	1.46692e-09	Chr1	1164
E980_GM002596	DNA repair protein RadA	4.38512	0.000556994	Chr1	1398
E980_GM000971	hypothetical protein	4.38591	0.000911976	Chr1	1641
E980_GM001204	glutamate ABC superfamily ATP binding cassette transporter, ABC protein	4.39284	2.91604e-09	Chr1	738
E980_GM001118	5-formyltetrahydrofolate cyclo-ligase	4.39623	0.000756601	Chr1	534
E980_GM002228	MULTISPECIES: multidrug ABC transporter ATP-binding protein	4.448	8.36528e-08	Chr1	1728
E980_GM001609	MULTISPECIES: DNA internalization-related competence protein ComEC/Rec2	4.46475	0.000425802	Chr1	2088
E980_GM000584	ABC transporter ATP-binding protein	4.50185	0.00023221	Chr1	1035
E980_GM000589	cysteine desulfurase, SufS subfamily	4.508	6.8327e-06	Chr1	1236
E980_GM001594	MULTISPECIES: hypothetical protein	4.55015	6.73831e-06	Chr1	1521
E980_GM002932	Hydrolase (HAD superfamily) (plasmid)	4.56947	5.47088e-05	Plas2	708
E980_GM002825	Pin-related site-specific recombinase/DNA invertase	4.57139	2.5869e-06	Plas2	624
E980_GM002227	MULTISPECIES: multidrug ABC transporter ATP-binding protein	4.57692	3.95578e-08	Chr1	1893
E980_GM000777	MULTISPECIES: ECF anti-sigma factor	4.58092	9.44834e-07	Chr1	900
E980_GM002195	LPXTG-domain-containing protein cell wall anchor domain	4.64538	5.53046e-09	Chr1	2697
E980_GM002749	conserved hypothetical protein	4.66029	0.00174417	Plas2	1476
E980_GM001927	conserved hypothetical protein	4.68356	4.81023e-09	Chr1	756
E980_GM000553	MULTISPECIES: glucose transporter GlcU	4.68526	2.03584e-10	Chr1	867
E980_GM002629	dihydrouridine synthase	4.70223	2.86823e-08	Chr1	1143
E980_GM000459	macrolide export ATP-binding/permease protein MacB	4.70501	5.55398e-10	Chr1	753
E980_GM000122	hypothetical protein	4.73053	0.000149532	Chr1	780
E980_GM000223	MULTISPECIES: type 2 isopentenyl-diphosphate Delta-isomerase	4.78058	6.40077e-09	Chr1	1056
E980_GM000449	alkaline phosphatase synthesis transcriptional regulatory protein phoP	4.78631	9.35349e-05	Chr1	669
E980_GM000363	MULTISPECIES: LysR family transcriptional regulator	4.79937	1.19645e-05	Chr1	858
E980_GM002041	MULTISPECIES: D-alanine--poly(phosphoribitol) ligase	4.80654	1.21959e-10	Chr1	1515
E980_GM001342	hypothetical protein	4.80771	0.0017471	Chr1	156
E980_GM000432	conserved hypothetical protein	4.82487	1.17584e-10	Chr1	1701
E980_GM000858	PTS system, beta-glucoside-specific, IIABC component	4.85168	4.02366e-06	Chr1	1887
E980_GM002599	delta-1-pyrroline-5-carboxylate synthetase	4.85845	4.13144e-07	Chr1	807
E980_GM002880	peptidoglycan-binding protein LysM	4.89961	0.000184334	Plas2	852
E980_GM002254	MULTISPECIES: hypothetical protein	4.94588	8.24178e-05	Chr1	2796
E980_GM001718	50S ribosomal subunit maturation GTPase RbgA (B.subtilis YlqF)'	4.96251	0.00149532	Chr1	882
E980_GM001807	MULTISPECIES: arsenate reductase (thioredoxin)	4.97215	1.31098e-06	Chr1	501
E980_GM001483	MULTISPECIES: LysR family transcriptional regulator	4.97311	2.49645e-08	Chr1	903
E980_GM002159	hypothetical protein	4.98787	2.16197e-05	Chr1	225
E980_GM001436	putative phosphomethylpyrimidine kinase	5.01644	3.05935e-06	Chr1	828
E980_GM001402	MULTISPECIES: membrane protein	5.03117	2.49394e-08	Chr1	849
E980_GM001643	phosphoribosylformylglycinamidine cyclo-ligase	5.12455	0.000162754	Chr1	1053
E980_GM001385	PBP 5 synthesis repressor	5.13124	2.26112e-11	Chr1	885
E980_GM000481	hypothetical protein	5.13673	9.29742e-10	Chr1	693
E980_GM002209	MULTISPECIES: hypothetical protein	5.20352	9.01059e-12	Chr1	768
E980_GM002695	MULTISPECIES: tRNA uridine-5-carboxymethylaminomethyl(34) synthesis enzyme MnmG	5.20691	5.01757e-10	Chr1	1902
E980_GM002700	MULTISPECIES: ribonuclease P protein component	5.20886	0.00107715	Chr1	357
E980_GM000713	MULTISPECIES: phosphate ABC transporter substrate-binding protein	5.23743	8.58054e-11	Chr1	843
E980_GM002788	cI repressor	5.32109	1.19036e-07	Plas2	447
E980_GM001596	MULTISPECIES: aromatic ring hydroxylating protein	5.34158	7.72198e-11	Chr1	345
E980_GM000230	MULTISPECIES: translation initiation factor IF-3	5.38811	3.70018e-12	Chr1	525
E980_GM001276	MULTISPECIES: hypothetical protein	5.41284	3.49158e-12	Chr1	672
E980_GM002121	oxidoreductase, pyridine nucleotide-disulfide family	5.42148	1.07229e-10	Chr1	999
E980_GM001864	xanthine/uracil permease family protein	5.43054	3.12569e-10	Chr1	1437
E980_GM002612	putative SacPA operon antiterminator	5.46607	1.95979e-07	Chr1	933
E980_GM002930	MULTISPECIES: saccharopine dehydrogenase	5.51103	6.09594e-07	Plas2	1026
E980_GM001985	DUF4828 domain-containing protein	5.5164	8.38425e-10	Chr1	330
E980_GM001733	MULTISPECIES: sodium: proton antiporter	5.51993	1.28319e-11	Chr1	2079
E980_GM001435	MULTISPECIES: membrane protein	5.53196	0.0017013	Chr1	486
E980_GM002953	toxin-antitoxin system AbrB family antitoxin component (plasmid)	5.53264	3.81362e-10	Plas2	330
E980_GM002539	aminoacyl-tRNA hydrolase	5.57183	7.5481e-08	Chr1	594
E980_GM002491	twin-arginine translocation pathway signal	5.61271	1.03423e-05	Chr1	1290
E980_GM000031	hypothetical protein	5.66625	1.91398e-11	Chr1	492
E980_GM001779	hydroxymethylglutaryl-CoA reductase, degradative	5.66965	2.28973e-08	Chr1	2451
E980_GM000672	membrane protein	5.68394	5.83575e-12	Chr1	750
E980_GM000630	putative lysine decarboxylase family protein	5.69157	1.84933e-05	Chr1	576
E980_GM000256	Na+driven multidrug efflux pump	5.74222	1.58485e-11	Chr1	813
E980_GM000916	D-alanyl-D-alanine carboxypeptidase	5.75501	4.1621e-05	Chr1	1308
E980_GM000451	MULTISPECIES: LysR family transcriptional regulator	5.79991	1.24946e-06	Chr1	885
E980_GM001052	phage tape measure protein, putative	5.81497	2.28605e-07	Chr1	3855
E980_GM002413	MULTISPECIES: haloacid dehalogenase	5.81556	5.40187e-08	Chr1	693
E980_GM000402	conserved hypothetical protein	5.83857	5.5527e-10	Chr1	510
E980_GM000900	polysaccharide biosynthesis protein	5.85423	6.01023e-13	Chr1	1533
E980_GM001532	NA	5.86643	2.03459e-07	Chr1	2379
E980_GM002487	MULTISPECIES: penicillin-binding protein 1A	5.86782	6.06121e-13	Chr1	2172
E980_GM001079	site-specific recombinase, phage integrase family	5.96164	0.00107597	Chr1	402
E980_GM000126	glycerol MIP family major intrinsic protein channel protein	6.05545	2.29163e-13	Chr1	720
E980_GM000628	pts system fructose-specific IIC component	6.09087	0.00454278	Chr1	1122
E980_GM002469	galacturan 1, 4-alpha-galacturonidase	6.09296	5.00217e-07	Chr1	1338
E980_GM002558	MULTISPECIES: primosomal protein N'	6.20905	5.95533e-11	Chr1	2409
E980_GM002765	IS256 family transposase	6.21214	1.54784e-10	Plas2	735
E980_GM001500	aspartate carbamoyltransferase catalytic subunit	6.28777	9.42547e-05	Chr1	927
E980_GM002967	toxin-antitoxin system, toxin component, RelE family	6.32035	8.16674e-13	Plas2	318
E980_GM001320	3-demethylubiquinone-9 3-methyltransferase domain protein	6.34562	1.0643e-13	Chr1	498
E980_GM002080	MULTISPECIES: MerR family transcriptional regulator	6.46079	2.02525e-06	Chr1	393
E980_GM000912	metal-dependent phosphohydrolase	6.50775	1.15272e-13	Chr1	504
E980_GM002766	MULTISPECIES: Crp/Fnr family transcriptional regulator	6.51037	2.39083e-14	Plas2	672
E980_GM001440	MULTISPECIES: dolichyl-phosphate beta-D-mannosyltransferase	6.55967	0.000161936	Chr1	1032
E980_GM001279	MULTISPECIES: phosphoglycolate phosphatase	6.5715	3.97174e-05	Chr1	666
E980_GM000159	His/Glu/Gln/Arg/opine family amino ABC transporter, permease, 3-TM region	6.61903	1.87886e-06	Chr1	1593
E980_GM002173	MULTISPECIES: hypothetical protein	6.62468	3.03994e-14	Chr1	588
E980_GM001146	di-trans, poly-cis-decaprenylcistransferase	6.65042	1.36102e-08	Chr1	813
E980_GM001867	penicillin-binding protein transpeptidase	6.66445	1.34478e-06	Chr1	2154
E980_GM000032	conserved hypothetical protein	6.71706	2.60806e-13	Chr1	597
E980_GM002832	hypothetical protein	6.73864	2.89678e-14	Plas2	510
E980_GM000578	hypothetical protein	6.73946	5.69576e-14	Chr1	1065
E980_GM000225	MULTISPECIES: diphosphomevalonate decarboxylase	6.84147	6.60603e-14	Chr1	978
E980_GM000441	MULTISPECIES: DUF4811 domain-containing protein	6.93743	8.31861e-12	Chr1	711
E980_GM000570	arginine/ornithine antiporter	6.99216	0.000224925	Chr1	1428
E980_GM000026	MULTISPECIES: hypothetical protein	7.11489	1.9767e-06	Chr1	1407
E980_GM000439	MULTISPECIES: MerR family transcriptional regulator	7.17211	1.31059e-09	Chr1	474
E980_GM001449	M protein trans-acting positive regulator	7.17378	0.000863408	Chr1	1467
E980_GM001593	peptidoglycan-binding protein LysM	7.20674	9.38979e-16	Chr1	627
E980_GM001419	MULTISPECIES: pyrimidine nucleoside transporter NupC	7.25305	3.9337e-09	Chr1	1182
E980_GM000639	sulfatase domain protein	7.29906	6.13422e-16	Chr1	2094
E980_GM001415	hypothetical protein	7.3996	2.81787e-11	Chr1	708
E980_GM002711	bacterial mobilization protein MobC	7.42103	1.64213e-16	Plas1	432
E980_GM001115	ferrichrome ABC transporter, ATP-binding protein FhuC	7.44406	2.40968e-11	Chr1	834
E980_GM000403	poly-beta-1, 6 N-acetyl-D-glucosamine synthase	7.47917	9.91248e-05	Chr1	1251
E980_GM000224	MULTISPECIES: phosphomevalonate kinase	7.52114	6.17762e-08	Chr1	1086
E980_GM000932	MULTISPECIES: uracil phosphoribosyltransferase	7.53039	0.000185613	Chr1	441
E980_GM002040	MULTISPECIES: D-alanyl-lipoteichoic acid biosynthesis protein DltB	7.74609	2.49267e-14	Chr1	1206
E980_GM001470	MULTISPECIES: death-on-curing family protein	7.78626	2.47708e-16	Chr1	399
E980_GM001096	hypothetical protein	7.81271	2.19181e-09	Chr1	159
E980_GM002345	conserved hypothetical protein	7.87871	2.46234e-08	Chr1	588
E980_GM000452	Putative inner membrane protein'	7.88082	1.29218e-07	Chr1	729
E980_GM002968	toxin-antitoxin system, antitoxin component, AbrB family	7.91674	9.00788e-09	Plas2	255
E980_GM001631	guanosine monophosphate reductase	7.99046	1.47423e-15	Chr1	978
E980_GM000982	unsaturated glucuronyl hydrolase	8.1429	1.59015e-09	Chr1	1080
E980_GM002741	hypothetical protein	8.15301	9.44094e-07	Plas2	807
E980_GM002146	MULTISPECIES: hypothetical protein	8.46591	1.98197e-13	Chr1	378
E980_GM001116	putative iron(3+)-hydroxamate import system permease protein FhuB	8.50382	9.00475e-08	Chr1	990
E980_GM002732	hypothetical protein	8.55332	7.53316e-08	Plas2	2064
E980_GM001139	MULTISPECIES: phosphonoacetaldehyde hydrolase	8.58917	8.20462e-06	Chr1	786
E980_GM000577	MULTISPECIES: methylated-DNA--protein-cysteine methyltransferase	8.58982	5.97593e-18	Chr1	465
E980_GM002696	tRNA modification GTPase TrmE	8.59301	8.60023e-15	Chr1	1458
E980_GM002724	cell wall surface anchor family protein	8.62878	0.00122458	Plas2	1977
E980_GM002709	hypothetical protein	8.71232	1.53862e-08	Plas1	279
E980_GM002740	conserved hypothetical protein	8.73748	5.38924e-07	Plas2	645
E980_GM000255	PTS beta-glucoside transporter subunit IIBC	8.75075	2.89723e-07	Chr1	630
E980_GM000364	malonate decarboxylase subunit epsilon	9.05425	0.000107312	Chr1	912
E980_GM001595	MULTISPECIES: GCN5 family acetyltransferase	9.06249	1.46943e-06	Chr1	501
E980_GM002145	hypothetical protein	9.06331	0.000527116	Chr1	615
E980_GM002770	MULTISPECIES: ribonucleoside-diphosphate reductase subunit beta	9.12268	4.90571e-16	Plas2	954
E980_GM002708	conserved hypothetical protein	9.13275	2.29001e-19	Plas1	690
E980_GM001787	spx/MgsR family transcriptional regulator	9.13475	7.51832e-12	Chr1	480
E980_GM002229	MULTISPECIES: TetR family transcriptional regulator	9.30397	1.80009e-12	Chr1	651
E980_GM002748	conserved hypothetical protein	9.36165	0.000191538	Plas2	2373
E980_GM000711	hypothetical protein	9.481	1.91772e-19	Chr1	360
E980_GM000987	acetolactate synthase, catabolic	9.52824	2.3348e-12	Chr1	1665
E980_GM000778	polysaccharide deacetylase family protein	9.71019	5.83575e-12	Chr1	891
E980_GM000776	MULTISPECIES: DNA-directed RNA polymerase subunit sigma	9.75336	1.17136e-09	Chr1	507
E980_GM001114	iron compound ABC transporter, substrate-binding protein	9.83438	2.72999e-18	Chr1	957
E980_GM000712	putative permease	9.83757	5.41006e-19	Chr1	930
E980_GM001780	MULTISPECIES: hydroxymethylglutaryl-CoA synthase	10.2846	3.20158e-21	Chr1	1155
E980_GM002219	ABC transporter, ATP-binding protein	10.3131	0.00427225	Chr1	678
E980_GM000631	Purine trans deoxyribosylase (Nucleoside deoxyribosyltransferase-I)	10.409	7.29606e-10	Chr1	441
E980_GM002961	cytosine-specific methyltransferase NlaX	10.4485	0.000224733	Plas2	1107
E980_GM000027	peptide ABC transporter permease	10.688	0.000149005	Chr1	936
E980_GM001412	glutamyl-tRNA(Gln) amidotransferase	10.8235	4.72247e-12	Chr1	1452
E980_GM001321	MULTISPECIES: membrane protein	11.1437	4.47724e-21	Chr1	792
E980_GM000173	MULTISPECIES: MATE family efflux transporter	11.3102	1.88118e-20	Chr1	1371
E980_GM000114	iron chelate uptake ABC transporter, FeCT family, permease protein	11.3344	1.54539e-15	Chr1	951
E980_GM001448	hypothetical protein	11.3347	7.52103e-05	Chr1	1839
E980_GM002571	MULTISPECIES: zinc ABC transporter ATP-binding protein	11.6979	7.46143e-09	Chr1	681
E980_GM001693	conserved hypothetical protein	11.7562	5.06342e-17	Chr1	669
E980_GM001768	transglycosylase SLT domain protein	11.8889	3.65618e-13	Chr1	633
E980_GM002346	glycine betaine/L-proline ABC transporter, glycine betaine/L-proline-binding/permease protein	12.0461	3.03994e-14	Chr1	1728
E980_GM001684	peptidoglycan-binding protein LysM	12.0758	2.18707e-14	Chr1	624
E980_GM001117	ferrichrome transport system permease protein FhuG	12.4932	9.62029e-19	Chr1	1005
E980_GM001345	lipoprotein, putative	12.69	4.71541e-14	Chr1	546
E980_GM002149	hypothetical protein	12.818	0.000195126	Chr1	1485
E980_GM001283	rhodanese family protein	13.3246	0.000149654	Chr1	942
E980_GM002769	MULTISPECIES: ribonucleoside-diphosphate reductase subunit alpha	13.6513	1.86251e-24	Plas2	2157
E980_GM001471	MULTISPECIES: addiction module antitoxin	14.3273	3.65255e-05	Chr1	237
E980_GM002710	relaxase/mobilization nuclease domain protein	15.0486	2.54146e-26	Plas1	915
E980_GM002963	transcriptional regulator, ArpU family, putative	15.3804	4.20186e-10	Plas2	480
E980_GM001340	acetyl esterase, putative	15.5227	8.97522e-16	Chr1	1002
E980_GM000226	MULTISPECIES: mevalonate kinase	15.806	4.20948e-07	Chr1	945
E980_GM000440	drug resistance MFS transporter, drug: H+ antiporter-2 (14 Spanner) (DHA2) family protein	15.86	3.44441e-23	Chr1	1473
E980_GM001202	putative glucarate dehydratase	16.8083	0.000768963	Chr1	1329
E980_GM002750	DNA topoisomerase III	17.6552	9.03373e-05	Plas2	2205
E980_GM001531	MULTISPECIES: Holliday junction resolvase RecU	17.9499	4.75204e-18	Chr1	648
E980_GM002210	A-agglutinin attachment subunit precursor	18.7028	7.2185e-23	Chr1	480
E980_GM000572	transporter, major facilitator family protein	18.9864	6.73164e-20	Chr1	1293
E980_GM001341	conserved hypothetical protein	20.8699	4.80974e-09	Chr1	207
E980_GM002767	putative ribonucleotide reductase	22.6489	8.4237e-27	Plas2	561
E980_GM002347	putative glycine betaine/L-proline transport ATP-binding protein proV	23.4465	2.42748e-18	Chr1	1194
E980_GM001339	peptidase	23.5608	1.11772e-06	Chr1	1914
E980_GM002758	hypothetical protein	25.5112	0.00193354	Plas2	438
E980_GM002351	FeoA domain protein	27.0752	0.00175529	Chr1	516
E980_GM000945	MULTISPECIES: phosphate ABC transporter substrate-binding protein	27.9081	1.26718e-08	Chr1	891
E980_GM000700	DNA-binding helix-turn-helix protein	28.1431	2.76034e-21	Chr1	543
E980_GM001140	2-aminoethylphosphonate: pyruvate aminotransferase	30.1116	2.48599e-05	Chr1	1128
E980_GM000550	sortase family protein	30.7149	0.000676421	Chr1	894
E980_GM000115	iron chelate uptake ABC transporter, FeCT family, permease protein	32.8727	2.48197e-12	Chr1	957
E980_GM001635	putative multiple sugar-binding periplasmic protein SbpA	43.5946	0.000621873	Chr1	816
E980_GM000118	MULTISPECIES: hypothetical protein	46.227	1.52384e-25	Chr1	297
E980_GM002502	conserved hypothetical protein, putative	50.1377	2.40781e-06	Chr1	591
E980_GM002739	peptidase M23	54.6386	3.18744e-06	Plas2	1206
E980_GM002831	conserved hypothetical protein (plasmid)	114.132	1.67725e-12	Plas2	390
