# Supplementary material for: The Fe-S cluster biosynthesis in Enterococcus faecium is essential for anaerobic growth and gastrointestinal colonization
Source: Gut Microbes. 2024 Jun 3;16(1):2359665. doi: 10.1080/19490976.2024.2359665 (PMC11152105; doi:10.1080/19490976.2024.2359665)
Supplement: Supplemental Material [file KGMI_A_2359665_SM2909.zip › Table S7 .xlsx]

## Sheet: Sheet1
id	baseMean	baseMean_C_WT	baseMean_A_WT	foldChange(A_WT/C_WT)	log2FoldChange	pval	padj	Chromosome	Start Site	End Site	Direction	Length	Name	GO	KEGG	eggNOG	eggNOG_Category	Swissprot	NR	PHI	VFDB	CARD	BP	CC	MF	Pathway
E980_GM001603	535.746	33.8678	1037.62	30.6374	4.93722	2.15973e-34	5.67144e-31	Chr1	1539690	1541618	+	1929	E980_GM001603	GO:0042802;GO:0030674;GO:0000166;GO:0046872;GO:0008092;GO:0043130	K01534	COG2217	P	O31688 Zinc-transporting ATPase zosA Bacillus subtilis (strain 168)	heavy metal translocating P-type ATPase [Enterococcus faecium]	Q99Z27|PHI:7043|PmtA|1314|Streptococcus_pyogenes|reduced_virulence	VFG031403(gi:387876213) (ctpV) metal cation transporting P-type ATPase ctpV [Copper exporter (CVF658)] [Mycobacterium intracellulare str. MOTT36Y]	-	-	-	GO:0042802//identical protein binding;GO:0030674//protein-macromolecule adaptor activity;GO:0000166//nucleotide binding;GO:0046872//metal ion binding;GO:0008092//cytoskeletal protein binding;GO:0043130//ubiquitin binding;	-
E980_GM000458	58.6462	2.98251	114.31	38.3268	5.26028	3.83302e-20	3.35517e-17	Chr1	446048	446410	+	363	E980_GM000458	-	-	COG5294	S	-	amino acid ABC transporter ATP-binding protein [Enterococcus faecium]	-	-	-	-	-	-	-
E980_GM000780	434.236	66.7222	801.75	12.0162	3.58691	8.66075e-14	5.68578e-11	Chr1	779087	780124	+	1038	E980_GM000780	GO:0005975;GO:0030246	K05311	COG2390	K	O32253 Central glycolytic genes regulator cggR Bacillus subtilis (strain 168)	putative transcriptional regulator [Enterococcus faecium]	P76141|PHI:9991|LsrR|562|Escherichia_coli|reduced_virulence	-	-	GO:0005975//carbohydrate metabolic process;	-	GO:0030246//carbohydrate binding;	-
E980_GM002117	1409.5	472.873	2346.12	4.96142	2.31075	1.80549e-11	7.90204e-09	Chr1	2062127	2062507	-	381	E980_GM002117	-	-	-	-	-	hypothetical protein [Enterococcus faecium|Enterococcus faecium,]	-	-	-	-	-	-	-
E980_GM000642	154.533	48.5793	260.486	5.36209	2.42279	8.53449e-10	2.49017e-07	Chr1	640875	643523	+	2649	E980_GM000642	GO:0000166;GO:0046872	K01531	COG0474	P	P0ABB9 Magnesium-transporting ATPase, P-type 1 mgtA Escherichia coli O157:H7	magnesium-translocating P-type ATPase [Enterococcus faecium]	Q669S4|PHI:7573|MgtB|633|Yersinia_pseudotuberculosis|reduced_virulence	VFG018402(gi:161505694) (mgtB) hypothetical protein [Mg2+ transport (CVF005)] [Salmonella enterica subsp. arizonae serovar 62:z4,z23:-- str. RSK2980]	-	-	-	GO:0000166//nucleotide binding;GO:0046872//metal ion binding;	-
E980_GM001101	894.387	344.482	1444.29	4.19265	2.06786	2.28433e-09	4.99887e-07	Chr1	1047296	1047892	-	597	E980_GM001101	-	-	COG0398	S	-	MULTISPECIES: TVP38/TMEM64 family protein [Enterococcus]	-	-	-	-	-	-	-
E980_GM002884	248.944	43.4746	454.414	10.4524	3.38576	4.25069e-09	8.44157e-07	Plas2	144035	145936	-	1902	E980_GM002884	GO:0000166;GO:0046872;GO:0008080;GO:0016020	K01534	COG2217	P	-	cadmium-exporting ATPase [Enterococcus faecium TX1330]	Q99Z27|PHI:7043|PmtA|1314|Streptococcus_pyogenes|reduced_virulence	VFG031387(gi:392387894) (ctpC) hypothetical protein [P(1)-type Mn2+ transporting ATPase (CVF657)] [Mycobacterium tuberculosis UT205]	-	-	GO:0016020//membrane;	GO:0000166//nucleotide binding;GO:0046872//metal ion binding;GO:0008080//N-acetyltransferase activity;	-
E980_GM000674	99.6143	24.5017	174.727	7.1312	2.83414	4.50046e-09	8.44157e-07	Chr1	674713	675222	+	510	E980_GM000674	-	-	-	-	-	FIG00628158: hypothetical protein' [Enterococcus faecium|Enterococcus faecium,|Enterococcus sp.]	-	-	-	-	-	-	-
E980_GM002645	285483	128629	442336	3.43885	1.78192	3.51977e-08	4.86469e-06	Chr1	2589331	2589798	-	468	E980_GM002645	GO:0008199;GO:0006879	K04047	COG0783	PV	Q9KWH3 DNA protection during starvation protein dps Streptococcus mutans	DNA starvation/stationary phase protection protein [Enterococcus faecium]	Q8UCK6|PHI:10828|Dps_(atu2477)|358|Agrobacterium_tumefaciens|reduced_virulence	VFG000307(gb|NP_207041) (napA) neutrophil activating protein NapA [HP-NAP (VF0052)] [Helicobacter pylori 26695]	-	GO:0006879//cellular iron ion homeostasis;	-	GO:0008199//ferric iron binding;	-
E980_GM002535	367.151	150.778	583.525	3.87009	1.95237	4.12997e-08	5.42265e-06	Chr1	2473971	2474411	-	441	E980_GM002535	GO:0007049;GO:0016020;GO:0006106	K13052	COG2919	D	-	septum formation initiator [Enterococcus faecium]	-	-	-	GO:0007049//cell cycle;GO:0006106//fumarate metabolic process;	GO:0016020//membrane;	-	-
E980_GM002041	198.117	78.0326	318.202	4.07781	2.02779	9.46273e-08	1.12951e-05	Chr1	1985864	1987378	-	1515	E980_GM002041	GO:0008152;GO:0003824	K03367	COG1020	Q	Q88VM6 D-alanine--D-alanyl carrier protein ligase dltA Lactobacillus plantarum (strain ATCC BAA-793 / NCIMB 8826 / WCFS1)	MULTISPECIES: D-alanine--poly(phosphoribitol) ligase [Enterococcus|Enterococcus faecium|Enterococcus sp.]	Q99ZA6|PHI:8561|DltA_(M5005_Spy_1073)|1314|Streptococcus_pyogenes|reduced_virulence	VFG032819(gi:347548379) (dltA) putative D-alanine-activating enzyme [D-alanine-polyphosphoribitol ligase (CVF676)] [Listeria ivanovii subsp. ivanovii PAM 55]	-	GO:0008152//metabolic process;	-	GO:0003824//catalytic activity;	ko05150(Staphylococcus aureus infection);ko02020(Two-component system);ko01503(Cationic antimicrobial peptide (CAMP) resistance);ko00470(D-Amino acid metabolism)
E980_GM000202	172.185	67.1967	277.172	4.12479	2.04432	1.03605e-07	1.1829e-05	Chr1	199137	200282	+	1146	E980_GM000202	GO:0008479;GO:0008616;GO:0006400	K00773	COG0343	J	Q837E7 Queuine tRNA-ribosyltransferase tgt Enterococcus faecalis (strain ATCC 700802 / V583)	tRNA guanosine(34) transglycosylase Tgt [Enterococcus faecium]	-	-	-	GO:0008616//queuosine biosynthetic process;GO:0006400//tRNA modification;	-	GO:0008479//queuine tRNA-ribosyltransferase activity;	-
E980_GM001713	72.0141	25.1751	118.853	4.72106	2.23911	1.46058e-07	1.57502e-05	Chr1	1653498	1654442	-	945	E980_GM001713	GO:0015074;GO:0003677;GO:0006310	K03733	COG4974	L	A0AI80 Tyrosine recombinase XerC xerC Listeria welshimeri serovar 6b (strain ATCC 35897 / DSM 20650 / SLCC5334)	tyrosine recombinase XerC [Enterococcus faecium]	-	VFG033166(gi:254796314) (fimB) tyrosine recombinase [Type I fimbriae (CVF426)] [Escherichia coli O157:H7 str. TW14359]	-	GO:0015074//DNA integration;GO:0006310//DNA recombination;	-	GO:0003677//DNA binding;	-
E980_GM002197	630.26	175.454	1085.07	6.18436	2.62862	1.81703e-07	1.8352e-05	Chr1	2149208	2149450	+	243	E980_GM002197	-	-	-	-	-	conserved hypothetical protein [Enterococcus faecium|Enterococcus faecium,]	-	-	-	-	-	-	-
E980_GM001872	301.761	59.7259	543.795	9.10486	3.18664	2.33703e-07	2.1918e-05	Chr1	1819660	1821483	-	1824	E980_GM001872	GO:0000166;GO:0046872	-	COG2217	P	-	cobalt ABC transporter ATP-binding protein [Enterococcus faecium]	Q60048|PHI:7386|CadA|1639|Listeria_monocytogenes|unaffected_pathogenicity__reduced_virulence	VFG031355(gi:118467908) (ctpC) cadmium transporting P-type ATPase [P(1)-type Mn2+ transporting ATPase (CVF657)] [Mycobacterium smegmatis str. MC2 155]	-	-	-	GO:0000166//nucleotide binding;GO:0046872//metal ion binding;	-
E980_GM002715	926.952	431.286	1422.62	3.29855	1.72183	3.22221e-07	2.82051e-05	Plas1	8745	10892	-	2148	E980_GM002715	GO:0016021;GO:0055085;GO:0005524;GO:0006508;GO:0008233;GO:0006810;GO:0042626;GO:0016887	K20344	COG2274	V	P59852 Lactococcin-G-processing and transport ATP-binding protein LagD lagD Lactococcus lactis subsp. lactis	bacteriocin-processing/bacteriocin ABC transporter, ATP-binding protein [Enterococcus faecium SD2A-2]	Q5WWE3|PHI:4975|LssB|446|Legionella_pneumophila|reduced_virulence	VFG007026(gi:37676694) (rtxB) RTX toxin transporter [RTX toxin (CVF263)] [Vibrio vulnificus YJ016]	gb|AAC74000.1|ARO:3003950|msbA [Escherichia coli str. K-12 substr. MG1655]	GO:0055085//transmembrane transport;GO:0006508//proteolysis;GO:0006810//transport;	GO:0016021//integral component of membrane;	GO:0005524//ATP binding;GO:0008233//peptidase activity;GO:0042626//ATPase-coupled transmembrane transporter activity;GO:0016887//ATP hydrolysis activity;	ko02024(Quorum sensing);ko02010(ABC transporters)
E980_GM000061	820.856	373.23	1268.48	3.39866	1.76497	8.31806e-07	6.826e-05	Chr1	63287	63718	+	432	E980_GM000061	-	K02946	COG0051	J	Q839G5 30S ribosomal protein S10 rpsJ Enterococcus faecalis (strain ATCC 700802 / V583)	ribosomal protein S10 [Enterococcus faecium]	-	-	-	-	-	-	ko03010(Ribosome)
E980_GM002784	37.448	11.5792	63.3169	5.46813	2.45105	9.27004e-07	7.3767e-05	Plas2	55976	57193	+	1218	E980_GM002784	GO:0005576;GO:0015078;GO:0003729;GO:0005179;GO:0015991;GO:0033179;GO:0006376;GO:0010508;GO:0005685	K02005	-	-	-	hypothetical protein [Enterococcus faecium|Enterococcus faecium,]	-	-	-	GO:0015991//proton transmembrane transport;GO:0006376//mRNA splice site selection;GO:0010508//positive regulation of autophagy;	GO:0005576//extracellular region;GO:0033179//proton-transporting V-type ATPase, V0 domain;GO:0005685//U1 snRNP;	GO:0015078//proton transmembrane transporter activity;GO:0003729//mRNA binding;GO:0005179//hormone activity;	-
E980_GM002205	329.648	155.96	503.335	3.22733	1.69034	1.56456e-06	0.000117387	Chr1	2155990	2156628	-	639	E980_GM002205	GO:0000160;GO:0004673;GO:0005524;GO:0000155;GO:0016020;GO:0004797	K00857	COG1435	F	Q831F5 Thymidine kinase tdk Enterococcus faecalis (strain ATCC 700802 / V583)	thymidine kinase [Enterococcus faecium]	-	-	-	GO:0000160//phosphorelay signal transduction system;	GO:0016020//membrane;	GO:0004673//protein histidine kinase activity;GO:0005524//ATP binding;GO:0000155//phosphorelay sensor kinase activity;GO:0004797//thymidine kinase activity;	ko00983(Drug metabolism - other enzymes);ko00240(Pyrimidine metabolism)
E980_GM000572	20.5816	4.55793	36.6053	8.03113	3.0056	1.65602e-06	0.000117532	Chr1	569782	571074	-	1293	E980_GM000572	GO:0022857;GO:0016021;GO:0055085	K08161	COG2814	G	D2BX50 Multidrug resistance protein MdtG mdtG Dickeya zeae (strain Ech586)	transporter, major facilitator family protein [Enterococcus faecium]	C9YKX4|PHI:8786|HatT_(CDR20291_1226)|1496|Clostridioides_difficile|reduced_virulence	VFG044257(gi:151220275) (sbnD) membrane transporter protein [staphyloferrin B (IA027)] [Staphylococcus aureus subsp. aureus str. Newman]	gb|ABV18113.1|ARO:3001329|mdtG [Escherichia coli O139:H28 str. E24377A]	GO:0055085//transmembrane transport;	GO:0016021//integral component of membrane;	GO:0022857//transmembrane transporter activity;	-
E980_GM000714	27.617	7.37661	47.8574	6.48771	2.69771	2.36358e-06	0.000163336	Chr1	714694	715254	+	561	E980_GM000714	GO:0000160;GO:0006355;GO:0000156	-	-	-	-	hypothetical protein [Enterococcus faecium SD2A-2, D356_02121]	-	-	-	GO:0000160//phosphorelay signal transduction system;GO:0006355//regulation of transcription, DNA-templated;	-	GO:0000156//phosphorelay response regulator activity;	-
E980_GM002504	402.045	63.3298	740.761	11.6969	3.54805	4.48268e-06	0.000294288	Chr1	2435621	2436976	-	1356	E980_GM002504	GO:0008982;GO:0016020;GO:0005351;GO:0009401	K02761	COG1455	G	-	MULTISPECIES: PTS cellobiose transporter subunit IIC [Enterococcus|Enterococcus faecium|Enterococcus sp.]	O50980|PHI:6529|ChbC|139|Borreliella_burgdorferi|unaffected_pathogenicity	-	-	GO:0009401//phosphoenolpyruvate-dependent sugar phosphotransferase system;	GO:0016020//membrane;	GO:0008982//protein-N(PI)-phosphohistidine-sugar phosphotransferase activity;GO:0005351//carbohydrate:proton symporter activity;	ko02060(Phosphotransferase system (PTS));ko00500(Starch and sucrose metabolism)
E980_GM002672	1082.12	559.463	1604.79	2.86844	1.52027	6.29382e-06	0.000393514	Chr1	2617397	2618350	+	954	E980_GM002672	GO:0004659;GO:0016021	-	COG1575	H	-	MULTISPECIES: 1, 4-dihydroxy-2-naphthoate polyprenyltransferase [Enterococcus|Enterococcus faecium|Enterococcus sp.]	Q8Y6K7|PHI:10729|MenA|1639|Listeria_monocytogenes|reduced_virulence	-	-	-	GO:0016021//integral component of membrane;	GO:0004659//prenyltransferase activity;	-
E980_GM000387	882.796	202.3	1563.29	7.7276	2.95002	6.75987e-06	0.000412824	Chr1	370254	370712	+	459	E980_GM000387	GO:0006355;GO:0003677;GO:0003700;GO:0005622;GO:0045892	-	COG1846	K	-	transcriptional regulator, MarR family [Enterococcus faecium 504]	-	-	-	GO:0006355//regulation of transcription, DNA-templated;GO:0045892//negative regulation of transcription, DNA-templated;	GO:0005622//intracellular anatomical structure;	GO:0003677//DNA binding;GO:0003700//DNA-binding transcription factor activity;	-
E980_GM000196	491.962	255.36	728.565	2.8531	1.51253	7.66841e-06	0.000428452	Chr1	190566	191483	-	918	E980_GM000196	GO:0005215;GO:0006810	K05845	COG1732	M	G2JZ42 Carnitine transport binding protein OpuCC opuCC Listeria monocytogenes serotype 1/2a (strain 10403S)	MULTISPECIES: osmoprotectant ABC transporter substrate-binding protein [Enterococcus]	-	-	-	GO:0006810//transport;	-	GO:0005215//transporter activity;	ko02010(ABC transporters)
E980_GM000031	45.011	17.6759	72.346	4.09292	2.03313	8.27806e-06	0.000452879	Chr1	33963	34454	+	492	E980_GM000031	-	-	-	-	-	hypothetical protein [Enterococcus faecium SD2A-2, D356_01882]	-	-	-	-	-	-	-
E980_GM002032	77.311	34.5688	120.053	3.47287	1.79613	9.17371e-06	0.000491636	Chr1	1976644	1977033	-	390	E980_GM002032	GO:0005524;GO:0006183;GO:0004550;GO:0006165;GO:0006241;GO:0006228	K13280	-	-	-	signal peptidase I [Enterococcus faecium]	-	-	-	GO:0006183//GTP biosynthetic process;GO:0006165//nucleoside diphosphate phosphorylation;GO:0006241//CTP biosynthetic process;GO:0006228//UTP biosynthetic process;	-	GO:0005524//ATP binding;GO:0004550//nucleoside diphosphate kinase activity;	ko03060(Protein export)
E980_GM002505	46.3163	5.58711	87.0455	15.5797	3.9616	1.0716e-05	0.000541159	Chr1	2436976	2437494	-	519	E980_GM002505	-	-	-	-	-	MULTISPECIES: hypothetical protein [Enterococcus|Enterococcus faecium|Enterococcus faecium,|Enterococcus sp.]	-	-	-	-	-	-	-
E980_GM000227	227.478	111.741	343.216	3.07152	1.61895	1.3119e-05	0.000626371	Chr1	224813	225472	+	660	E980_GM000227	GO:0006139;GO:0070526;GO:0016301;GO:0016773;GO:0016887;GO:0008152;GO:0005524;GO:0016740;GO:0003924;GO:0005525	-	COG1428	F	Q74HC2 Deoxyguanosine kinase LJ_1825 Lactobacillus johnsonii (strain CNCM I-12250 / La1 / NCC 533)	deoxyguanosine kinase [Enterococcus faecium]	-	-	-	GO:0006139//nucleobase-containing compound metabolic process;GO:0070526//tRNA threonylcarbamoyladenosine modification;GO:0008152//metabolic process;	-	GO:0016301//kinase activity;GO:0016773//phosphotransferase activity, alcohol group as acceptor;GO:0016887//ATP hydrolysis activity;GO:0005524//ATP binding;GO:0016740//transferase activity;GO:0003924//GTPase activity;GO:0005525//GTP binding;	-
E980_GM000188	319.126	168.199	470.052	2.79461	1.48265	1.70147e-05	0.000757296	Chr1	181086	181454	+	369	E980_GM000188	GO:0008897;GO:0000287;GO:0009059	K00997	COG0736	I	Q820V0 Holo-[acyl-carrier-protein] synthase acpS Enterococcus faecalis (strain ATCC 700802 / V583)	holo-(acyl-carrier-protein) synthase [Enterococcus faecium]	-	-	-	GO:0009059//macromolecule biosynthetic process;	-	GO:0008897//holo-[acyl-carrier-protein] synthase activity;GO:0000287//magnesium ion binding;	ko00770(Pantothenate and CoA biosynthesis)
E980_GM001883	90.2692	41.2354	139.303	3.37824	1.75627	1.8331e-05	0.000776421	Chr1	1830961	1831488	-	528	E980_GM001883	-	K07015	COG2179	R	P54452 Uncharacterized protein YqeG yqeG Bacillus subtilis (strain 168)	had superfamily (subfamily iiia) phosphatase [Enterococcus faecium E980]	-	-	-	-	-	-	-
E980_GM001129	78.0153	36.2504	119.78	3.30424	1.72432	2.14463e-05	0.000840565	Chr1	1069262	1070086	+	825	E980_GM001129	-	-	COG1214	J	-	universal bacterial protein YeaZ [Enterococcus faecium]	A0A165G9C3|PHI:6870|YeaZ|669|Vibrio_harveyi|reduced_virulence	-	-	-	-	-	-
E980_GM000230	315.882	164.203	467.562	2.84746	1.50967	4.44657e-05	0.00159955	Chr1	227404	227928	+	525	E980_GM000230	GO:0003743;GO:0006413	K02520	COG0290	J	Q837C9 Translation initiation factor IF-3 infC Enterococcus faecalis (strain ATCC 700802 / V583)	MULTISPECIES: translation initiation factor IF-3 [Enterococcus|Enterococcus faecium|Enterococcus sp.]	-	-	-	GO:0006413//translational initiation;	-	GO:0003743//translation initiation factor activity;	-
E980_GM000024	333.426	179.325	487.526	2.71868	1.44291	4.62448e-05	0.00163636	Chr1	25604	26122	-	519	E980_GM000024	-	-	COG4767	V	Q06242 Protein VanZ vanZ Enterococcus faecium	VanZ-like protein [Enterococcus faecium]	-	-	gb|AAA65959.1|ARO:3002962|vanZA [Enterococcus faecium]	-	-	-	-
E980_GM000957	6748.01	3382.32	10113.7	2.99017	1.58023	4.68706e-05	0.00163636	Chr1	947008	947562	-	555	E980_GM000957	GO:0016491	K19784	COG0431	C	Q93T20 Quinone reductase chrR Pseudomonas putida	probable NADPH: quinone oxidoreductase 1 [Enterococcus faecium E980]	-	-	-	-	-	GO:0016491//oxidoreductase activity;	-
E980_GM002766	185.289	97.5613	273.016	2.79841	1.48461	4.95069e-05	0.00166247	Plas2	43143	43814	-	672	E980_GM002766	GO:0005622;GO:0006355;GO:0003700	K01420	COG0664	T	-	MULTISPECIES: Crp/Fnr family transcriptional regulator [Enterococcus|Enterococcus sp.]	P0A9E5|PHI:4876__PHI:7248|FNR__Fnr|562|Escherichia_coli|reduced_virulence	VFG042734(gi:15595849) (vfr) cAMP-regulatory protein [type IV pili (AI097)] [Pseudomonas aeruginosa PAO1]	gb|BAE77933.1|ARO:3000518|CRP [Escherichia coli str. K-12 substr. W3110]	GO:0006355//regulation of transcription, DNA-templated;	GO:0005622//intracellular anatomical structure;	GO:0003700//DNA-binding transcription factor activity;	-
E980_GM001857	591.401	264.338	918.463	3.47458	1.79684	5.00002e-05	0.00166247	Chr1	1799333	1799902	-	570	E980_GM001857	-	K07040	COG1399	S	-	MULTISPECIES: hypothetical protein [Enterococcus|Enterococcus faecium]	-	-	-	-	-	-	-
E980_GM001623	634.858	345.525	924.19	2.67474	1.4194	5.4499e-05	0.00178893	Chr1	1559922	1561751	-	1830	E980_GM001623	GO:0015684;GO:0007264;GO:0015093;GO:0005622;GO:0003924;GO:0007049;GO:0005525;GO:0016021	K06207	COG1217	T	O07631 GTP-binding protein TypA/BipA homolog typA Bacillus subtilis (strain 168)	GTP-binding protein TypA [Enterococcus faecium]	A0A380PIP1|PHI:11030|BipA|632|Yersinia_pestis|reduced_virulence	VFG016491(gi:26553484) (tuf) elongation factor Tu [EF-Tu (CVF587)] [Mycoplasma penetrans HF-2]	gb|CAA37477.1|ARO:3002891|otr(A) [Streptomyces rimosus]	GO:0015684//iron ion transport;GO:0007264//small GTPase mediated signal transduction;GO:0007049//cell cycle;	GO:0005622//intracellular anatomical structure;GO:0016021//integral component of membrane;	GO:0015093//ferrous iron transmembrane transporter activity;GO:0003924//GTPase activity;GO:0005525//GTP binding;	-
E980_GM001540	1519.63	704.192	2335.06	3.31595	1.72942	7.37862e-05	0.00233449	Chr1	1476449	1477375	-	927	E980_GM001540	GO:0009116	K01738	COG0031	E	P37887 Cysteine synthase cysK Bacillus subtilis (strain 168)	MULTISPECIES: cysteine synthase A [Enterococcus|Enterococcus faecium|Enterococcus sp.]	Q4X256|PHI:6556|MecA|746128|Aspergillus_fumigatus|unaffected_pathogenicity__reduced_virulence	VFG044254(gi:151220272) (sbnA) O-Acetyl serine sulfhydrylase [staphyloferrin B (IA027)] [Staphylococcus aureus subsp. aureus str. Newman]	-	GO:0009116//nucleoside metabolic process;	-	-	ko00920(Sulfur metabolism);ko00270(Cysteine and methionine metabolism)
E980_GM002714	148.644	74.1751	223.113	3.00792	1.58876	7.97637e-05	0.00248899	Plas1	7371	8729	-	1359	E980_GM002714	GO:0016020;GO:0005351;GO:0009401;GO:0006810	K20345	-	-	-	bacteriocin secretion accessory protein [Enterococcus faecium]	-	-	-	GO:0009401//phosphoenolpyruvate-dependent sugar phosphotransferase system;GO:0006810//transport;	GO:0016020//membrane;	GO:0005351//carbohydrate:proton symporter activity;	ko02024(Quorum sensing)
E980_GM002788	15.9131	1.89853	29.9277	15.7636	3.97852	8.19973e-05	0.00250378	Plas2	59898	60344	-	447	E980_GM002788	-	K01356	COG1974	KT	Q82KE0 LexA repressor lexA Streptomyces avermitilis (strain ATCC 31267 / DSM 46492 / JCM 5070 / NBRC 14893 / NCIMB 12804 / NRRL 8165 / MA-4680)	cI repressor [Enterococcus faecium E980]	-	-	-	-	-	-	-
E980_GM002530	85.825	43.9677	127.682	2.90401	1.53804	0.00012107	0.00349372	Chr1	2468040	2468927	-	888	E980_GM002530	GO:0051082;GO:0005737;GO:0006457	K04083	COG1281	O	Q839B0 33 kDa chaperonin hslO Enterococcus faecalis (strain ATCC 700802 / V583)	MULTISPECIES: molecular chaperone Hsp33 [Enterococcus|Enterococcus faecium|Enterococcus sp.]	-	-	-	GO:0006457//protein folding;	GO:0005737//cytoplasm;	GO:0051082//unfolded protein binding;	-
E980_GM001977	1497.76	880.558	2114.97	2.40185	1.26414	0.000124153	0.00354375	Chr1	1922902	1924362	-	1461	E980_GM001977	GO:0016020;GO:0005351;GO:0009401;GO:0008982	K02761	COG1455	G	-	putative PTS system, cellobiose-specific IIC component [Enterococcus faecium]	O50980|PHI:6529|ChbC|139|Borreliella_burgdorferi|unaffected_pathogenicity	-	-	GO:0009401//phosphoenolpyruvate-dependent sugar phosphotransferase system;	GO:0016020//membrane;	GO:0005351//carbohydrate:proton symporter activity;GO:0008982//protein-N(PI)-phosphohistidine-sugar phosphotransferase activity;	ko02060(Phosphotransferase system (PTS));ko00500(Starch and sucrose metabolism)
E980_GM000032	40.3962	18.4859	62.3064	3.37048	1.75295	0.000157366	0.00434993	Chr1	34497	35093	+	597	E980_GM000032	GO:0016020	-	-	-	-	conserved hypothetical protein [Enterococcus faecium]	-	-	-	-	GO:0016020//membrane;	-	-
E980_GM002711	315.86	137.066	494.655	3.60888	1.85155	0.000186651	0.00507906	Plas1	6047	6478	-	432	E980_GM002711	GO:0006355	-	-	-	-	bacterial mobilization protein MobC [Enterococcus faecium SD2A-2]	-	-	-	GO:0006355//regulation of transcription, DNA-templated;	-	-	-
E980_GM002703	309.968	49.5367	570.399	11.5147	3.5254	0.000187612	0.00507906	Plas1	1103	1282	-	180	E980_GM002703	GO:0042742	-	-	-	-	MULTISPECIES: hypothetical protein [Enterococcus|Enterococcus faecium|Enterococcus faecium,|Enterococcus sp.]	-	-	-	GO:0042742//defense response to bacterium;	-	-	-
E980_GM001678	114.338	61.1622	167.514	2.73885	1.45357	0.00019389	0.00519257	Chr1	1619022	1619858	-	837	E980_GM001678	GO:0043565;GO:0005515;GO:0005634	-	COG1396	K	-	transcriptional regulator, Cro/CI family [Enterococcus faecium]	A0A168D336|PHI:10546|PlcR_(WR52_27275)|1396|Bacillus_cereus|reduced_virulence	VFG016317(gi:52140212) (plcR) transcriptional activator [PlcR-PapR quorum sensing (CVF569)] [Bacillus cereus E33L]	-	-	GO:0005634//nucleus;	GO:0043565//sequence-specific DNA binding;GO:0005515//protein binding;	-
E980_GM001593	225.809	128.081	323.537	2.52604	1.33688	0.00019576	0.00519257	Chr1	1528831	1529457	+	627	E980_GM001593	GO:0016998;GO:0003968	-	COG1388	M	-	peptidoglycan-binding protein LysM [Enterococcus faecium]	-	-	-	GO:0016998//cell wall macromolecule catabolic process;	-	GO:0003968//RNA-directed 5'-3' RNA polymerase activity;	-
E980_GM000304	180.853	90.1391	271.567	3.01276	1.59108	0.000221878	0.00568699	Chr1	286841	287404	+	564	E980_GM000304	GO:0006304;GO:0003677	K01154	-	-	-	type I restriction-modification system specificity subunit [Enterococcus faecium E980]	-	-	-	GO:0006304//DNA modification;	-	GO:0003677//DNA binding;	-
E980_GM001306	2574.42	1554.6	3594.25	2.31201	1.20915	0.000222572	0.00568699	Chr1	1251621	1254230	+	2610	E980_GM001306	GO:0006310;GO:0010508;GO:0033179;GO:0006355;GO:0006281;GO:0008134;GO:0016787;GO:0070526;GO:0016301;GO:0003677;GO:0016887;GO:0051085;GO:0007264;GO:0005622;GO:0003924;GO:0015991;GO:0003723;GO:0003724;GO:0009378;GO:0015979;GO:0005525;GO:0008855;GO:0016851;GO:0016021;GO:0019538;GO:0098519;GO:0015995;GO:0015078;GO:0005524	K03695	COG0542	O	Q831Y7 Chaperone protein ClpB clpB Enterococcus faecalis (strain ATCC 700802 / V583)	MULTISPECIES: ATP-dependent chaperone ClpB [Enterococcus|Enterococcus faecium|Enterococcus sp.]	A0A2L1CGE9|PHI:10445|ClpB|263|Francisella_tularensis|reduced_virulence__unaffected_pathogenicity	VFG049190 (KOX_00005) protein disaggregation chaperone [T6SS-II (CVF861)] [Klebsiella oxytoca KCTC 1686]	-	GO:0006310//DNA recombination;GO:0010508//positive regulation of autophagy;GO:0006355//regulation of transcription, DNA-templated;GO:0006281//DNA repair;GO:0070526//tRNA threonylcarbamoyladenosine modification;GO:0051085//chaperone cofactor-dependent protein refolding;GO:0007264//small GTPase mediated signal transduction;GO:0015991//proton transmembrane transport;GO:0015979//photosynthesis;GO:001…	GO:0033179//proton-transporting V-type ATPase, V0 domain;GO:0005622//intracellular anatomical structure;GO:0016021//integral component of membrane;	GO:0008134//transcription factor binding;GO:0016787//hydrolase activity;GO:0016301//kinase activity;GO:0003677//DNA binding;GO:0016887//ATP hydrolysis activity;GO:0003924//GTPase activity;GO:0003723//RNA binding;GO:0003724//RNA helicase activity;GO:0009378//four-way junction helicase activity;GO:0005525//GTP binding;GO:0008855//exodeoxyribonuclease VII activity;GO:0016851//magnesium chelatase act…	-
E980_GM002141	82.6673	30.2239	135.111	4.47032	2.16038	0.000223062	0.00568699	Chr1	2085286	2085948	+	663	E980_GM002141	GO:0007059;GO:0000166;GO:0004871;GO:0007186;GO:0003677;GO:0016887;GO:0016021;GO:0051301;GO:0098519;GO:0005524;GO:0019001;GO:0003924;GO:0007049;GO:0005525;GO:0031683	K02003	COG1136	M	P94411 Uncharacterized ABC transporter ATP-binding protein YclH yclH Bacillus subtilis (strain 168)	lipoprotein-releasing system ATP-binding protein LolD [Enterococcus faecium E980]	A0A0H3JS81|PHI:6579|VraD|1280|Staphylococcus_aureus|reduced_virulence	VFG013192(gi:170717476) (hitC) ABC transporter related [Haemophilus iron transport locus (CVF501)] [Haemophilus somnus 2336]	gb|AAV85982.1|ARO:3000535|macB [Neisseria gonorrhoeae]	GO:0007059//chromosome segregation;GO:0007186//G protein-coupled receptor signaling pathway;GO:0051301//cell division;GO:0007049//cell cycle;	GO:0016021//integral component of membrane;	GO:0000166//nucleotide binding;GO:0004871//obsolete signal transducer activity;GO:0003677//DNA binding;GO:0016887//ATP hydrolysis activity;GO:0098519//nucleotide phosphatase activity, acting on free nucleotides;GO:0005524//ATP binding;GO:0019001//guanyl nucleotide binding;GO:0003924//GTPase activity;GO:0005525//GTP binding;GO:0031683//G-protein beta/gamma-subunit complex binding;	-
E980_GM002769	71.0978	36.5724	105.623	2.88805	1.5301	0.000226846	0.00572786	Plas2	44774	46930	+	2157	E980_GM002769	GO:0006260;GO:0055114;GO:0005524;GO:0005971;GO:0004748	K00525	COG0209	F	P0CG99 Ribonucleoside-diphosphate reductase subunit alpha 1 nrdE1 Mycobacterium smegmatis (strain ATCC 700084 / mc(2)155)	MULTISPECIES: ribonucleoside-diphosphate reductase subunit alpha [Enterococcus]	-	-	-	GO:0006260//DNA replication;GO:0055114//obsolete oxidation-reduction process;	GO:0005971//ribonucleoside-diphosphate reductase complex;	GO:0005524//ATP binding;GO:0004748//ribonucleoside-diphosphate reductase activity, thioredoxin disulfide as acceptor;	ko00240(Pyrimidine metabolism);ko00230(Purine metabolism)
E980_GM000598	1441.36	804.854	2077.87	2.58168	1.36831	0.000241334	0.00603564	Chr1	597118	598002	+	885	E980_GM000598	GO:0007205;GO:0004143	-	COG1597	IR	-	diacylglycerol kinase catalytic subunit [Enterococcus faecium|Enterococcus sp.]	-	-	-	GO:0007205//protein kinase C-activating G protein-coupled receptor signaling pathway;	-	GO:0004143//diacylglycerol kinase activity;	-
E980_GM000477	14616.2	3198.61	26033.7	8.13909	3.02487	0.000252717	0.00626071	Chr1	468292	468894	-	603	E980_GM000477	GO:0016020;GO:0006508;GO:0008233	K07813	-	-	-	accessory gene regulator protein B, putative [Enterococcus faecium E980]	Q2FWM7|PHI:9878__PHI:10786|AgrB|1280|Staphylococcus_aureus|reduced_virulence	VFG002193(gb|NP_815518) (fsrB) agrBfs protein [Fsr (VF0360)] [Enterococcus faecalis V583]	-	GO:0006508//proteolysis;	GO:0016020//membrane;	GO:0008233//peptidase activity;	ko02024(Quorum sensing);ko02020(Two-component system)
E980_GM000524	148.315	46.0718	250.558	5.43842	2.44319	0.000260491	0.00633378	Chr1	515955	516563	+	609	E980_GM000524	GO:0016020;GO:0016998	-	COG1388	M	-	peptidoglycan-binding protein LysM [Enterococcus faecium Com15]	-	-	-	GO:0016998//cell wall macromolecule catabolic process;	GO:0016020//membrane;	-	-
E980_GM000029	28.2409	11.7617	44.7201	3.80219	1.92683	0.000267526	0.00644517	Chr1	32305	33234	+	930	E980_GM000029	GO:0016851;GO:0015833;GO:0015995;GO:0005524;GO:0000166;GO:0015979;GO:0016887	K10823	COG4608	E	P18766 Oligopeptide transport ATP-binding protein AmiF amiF Streptococcus pneumoniae serotype 4 (strain ATCC BAA-334 / TIGR4)	oligopeptide ABC transporter [Enterococcus faecium Com15]	H7C7L2|PHI:7821|OppF_(bb0335)|139|Borreliella_burgdorferi|reduced_virulence	VFG016532(gi:42561491) (oppF) oligopeptide ABC transporter, permease component [Capsule (CVF591)] [Mycoplasma mycoides subsp. mycoides SC str. PG1]	gb|ADZ12699.1|ARO:3005091|RanA [Riemerella anatipestifer RA-GD]	GO:0015833//peptide transport;GO:0015995//chlorophyll biosynthetic process;GO:0015979//photosynthesis;	-	GO:0016851//magnesium chelatase activity;GO:0005524//ATP binding;GO:0000166//nucleotide binding;GO:0016887//ATP hydrolysis activity;	ko02024(Quorum sensing);ko02010(ABC transporters);ko01501(beta-Lactam resistance)
E980_GM002670	18592.1	9824.48	27359.7	2.78485	1.4776	0.000279986	0.00668402	Chr1	2615235	2616191	+	957	E980_GM002670	GO:0009116;GO:0010181;GO:0016020;GO:0003824	K20379	COG4939	S	-	FMN-binding protein [Enterococcus faecium EnGen0033]	-	-	-	GO:0009116//nucleoside metabolic process;	GO:0016020//membrane;	GO:0010181//FMN binding;GO:0003824//catalytic activity;	ko02024(Quorum sensing)
E980_GM000195	1057.49	579.776	1535.2	2.64793	1.40486	0.000357687	0.00843719	Chr1	189892	190569	-	678	E980_GM000195	GO:0006810;GO:0016020;GO:0005215	K05846	COG1174	E	O34742 Glycine betaine/carnitine/choline transport system permease protein OpuCD opuCD Bacillus subtilis (strain 168)	amino acid ABC transporter permease [Enterococcus faecium]	-	-	-	GO:0006810//transport;	GO:0016020//membrane;	GO:0005215//transporter activity;	ko02010(ABC transporters)
E980_GM002780	11.4	0.368858	22.4311	60.8123	5.92629	0.00035985	0.00843719	Plas2	53409	53681	+	273	E980_GM002780	GO:0004673	-	-	-	-	conserved hypothetical protein [Enterococcus faecium|Enterococcus faecium,]	-	-	-	-	-	GO:0004673//protein histidine kinase activity;	-
E980_GM002228	21.3003	5.59615	37.0045	6.61248	2.72519	0.000396836	0.00922205	Chr1	2179372	2181099	-	1728	E980_GM002228	GO:0000166;GO:0007059;GO:0016301;GO:0016887;GO:0003677;GO:0042626;GO:0005524;GO:0055085;GO:0016021;GO:0051301;GO:0006810;GO:0005525;GO:0007049;GO:0003924	K06147	COG1132	V	P9WQJ0 Uncharacterized ABC transporter ATP-binding protein MT1311 MT1311 Mycobacterium tuberculosis (strain CDC 1551 / Oshkosh)	MULTISPECIES: multidrug ABC transporter ATP-binding protein [Enterococcus|Enterococcus faecium|Enterococcus sp.]	P9WQJ1|PHI:9596|Rv1273c|1772|Mycolicibacterium_smegmatis|increased_virulence_(hypervirulence)	VFG013252(gi:33152665) (msbA) ABC transporter ATP-binding protein MsbA [LOS (CVF494)] [Haemophilus ducreyi 35000HP]	gb|WP_104671188.1|ARO:3003948|efrA [Enterococcus faecalis]	GO:0007059//chromosome segregation;GO:0055085//transmembrane transport;GO:0051301//cell division;GO:0006810//transport;GO:0007049//cell cycle;	GO:0016021//integral component of membrane;	GO:0000166//nucleotide binding;GO:0016301//kinase activity;GO:0016887//ATP hydrolysis activity;GO:0003677//DNA binding;GO:0042626//ATPase-coupled transmembrane transporter activity;GO:0005524//ATP binding;GO:0005525//GTP binding;GO:0003924//GTPase activity;	-
E980_GM001586	49.2066	23.9861	74.4271	3.10293	1.63363	0.000421162	0.00945276	Chr1	1526061	1526270	+	210	E980_GM001586	-	-	-	-	-	hypothetical protein [Enterococcus faecium|Enterococcus faecium,]	-	-	-	-	-	-	-
E980_GM000693	425.586	194.475	656.698	3.37678	1.75565	0.000433166	0.00963978	Chr1	692827	694341	+	1515	E980_GM000693	GO:0016491;GO:0016117;GO:0008033;GO:0050660;GO:0055114;GO:0016705	K00244	COG1053	C	P83223 Fumarate reductase flavoprotein subunit SO_0970 Shewanella oneidensis (strain MR-1)	Fumarate reductase flavoprotein subunit (EC 1. 3. 99. 1) [Enterococcus faecium]	P0AC41|PHI:7964|SdhA|562|Escherichia_coli|reduced_virulence	-	-	GO:0016117//carotenoid biosynthetic process;GO:0008033//tRNA processing;GO:0055114//obsolete oxidation-reduction process;	-	GO:0016491//oxidoreductase activity;GO:0050660//flavin adenine dinucleotide binding;GO:0016705//oxidoreductase activity, acting on paired donors, with incorporation or reduction of molecular oxygen;	ko02020(Two-component system);ko00720(Carbon fixation pathways in prokaryotes);ko00650(Butanoate metabolism);ko00620(Pyruvate metabolism);ko00190(Oxidative phosphorylation);ko00020(Citrate cycle (TCA cycle))
E980_GM000740	160.946	93.2525	228.639	2.45183	1.29386	0.000459039	0.0100758	Chr1	734618	735982	+	1365	E980_GM000740	GO:0008677;GO:0043115;GO:0046168;GO:0048037;GO:0008033;GO:0055114;GO:0051287;GO:0016491;GO:0006631;GO:0045454;GO:0050660;GO:0003857;GO:0006779;GO:0005737;GO:0016616;GO:0019354;GO:0006813	-	-	-	-	pyridine nucleotide-disulfide oxidoreductase [Enterococcus faecium]	Q3Y1R2|PHI:5192|HMPREF0351_12112_(WxL_locusA)|1352|Enterococcus_faecium|reduced_virulence	-	-	GO:0046168//glycerol-3-phosphate catabolic process;GO:0008033//tRNA processing;GO:0055114//obsolete oxidation-reduction process;GO:0006631//fatty acid metabolic process;GO:0045454//cell redox homeostasis;GO:0006779//porphyrin-containing compound biosynthetic process;GO:0019354//siroheme biosynthetic process;GO:0006813//potassium ion transport;	GO:0005737//cytoplasm;	GO:0008677//2-dehydropantoate 2-reductase activity;GO:0043115//precorrin-2 dehydrogenase activity;GO:0048037//obsolete cofactor binding;GO:0051287//NAD binding;GO:0016491//oxidoreductase activity;GO:0050660//flavin adenine dinucleotide binding;GO:0003857//3-hydroxyacyl-CoA dehydrogenase activity;GO:0016616//oxidoreductase activity, acting on the CH-OH group of donors, NAD or NADP as acceptor;	-
E980_GM001769	71.6237	38.0077	105.24	2.7689	1.46931	0.000463968	0.0100758	Chr1	1707773	1708534	+	762	E980_GM001769	GO:0009058;GO:0016788	-	COG0596	HR	-	hydrolase, alpha/beta domain protein [Enterococcus faecium]	-	-	-	GO:0009058//biosynthetic process;	-	GO:0016788//hydrolase activity, acting on ester bonds;	-
E980_GM002669	910.295	558.263	1262.33	2.26117	1.17707	0.000499216	0.0107454	Chr1	2613020	2614954	-	1935	E980_GM002669	GO:0050660;GO:0055114;GO:0016491	K03885	COG1252	C	-	oxidoreductase, pyridine nucleotide-disulfide family [Enterococcus faecium E980]	W8US24|PHI:10277|NdhC|1280|Staphylococcus_aureus|increased_virulence_(hypervirulence)	-	-	GO:0055114//obsolete oxidation-reduction process;	-	GO:0050660//flavin adenine dinucleotide binding;GO:0016491//oxidoreductase activity;	ko00190(Oxidative phosphorylation)
E980_GM000947	100.01	56.1694	143.851	2.56102	1.35672	0.000510544	0.0108999	Chr1	934937	937405	+	2469	E980_GM000947	GO:0015986;GO:0000276;GO:0015078;GO:0046872;GO:0000166	K12952	COG0474	P	-	HAD ATPase, P-type, family IC [Enterococcus faecium EnGen0033]	A0A076ZK37|PHI:7492|VK055_1980|573|Klebsiella_pneumoniae|unaffected_pathogenicity	VFG018402(gi:161505694) (mgtB) hypothetical protein [Mg2+ transport (CVF005)] [Salmonella enterica subsp. arizonae serovar 62:z4,z23:-- str. RSK2980]	-	GO:0015986//ATP synthesis coupled proton transport;	GO:0000276//mitochondrial proton-transporting ATP synthase complex, coupling factor F(o);	GO:0015078//proton transmembrane transporter activity;GO:0046872//metal ion binding;GO:0000166//nucleotide binding;	-
E980_GM000493	1820.47	1133.46	2507.48	2.21224	1.1455	0.000547556	0.0115031	Chr1	482611	483528	-	918	E980_GM000493	-	K01738	COG0031	E	P56067 Cysteine synthase cysM Helicobacter pylori (strain ATCC 700392 / 26695)	O-acetylserine dependent cystathionine beta-synthase [Enterococcus faecium]	Q4X256|PHI:6556|MecA|746128|Aspergillus_fumigatus|unaffected_pathogenicity__reduced_virulence	VFG044254(gi:151220272) (sbnA) O-Acetyl serine sulfhydrylase [staphyloferrin B (IA027)] [Staphylococcus aureus subsp. aureus str. Newman]	-	-	-	-	ko00920(Sulfur metabolism);ko00270(Cysteine and methionine metabolism)
E980_GM001995	538.017	327.039	748.995	2.29023	1.19549	0.000554847	0.0115637	Chr1	1942565	1943890	-	1326	E980_GM001995	GO:0005515;GO:0005975;GO:0000902;GO:0007049;GO:0016773	K03590	COG0849	D	O07672 Cell division protein FtsA ftsA Enterococcus hirae	MULTISPECIES: cell division protein FtsA [Enterococcus|Enterococcus faecium|Enterococcus sp.]	-	-	-	GO:0005975//carbohydrate metabolic process;GO:0000902//cell morphogenesis;GO:0007049//cell cycle;	-	GO:0005515//protein binding;GO:0016773//phosphotransferase activity, alcohol group as acceptor;	ko04112(Cell cycle - Caulobacter)
E980_GM002434	243.703	131.863	355.542	2.6963	1.43098	0.000584644	0.0120888	Chr1	2356469	2357845	+	1377	E980_GM002434	GO:0006310;GO:0016887;GO:0003678;GO:0015979;GO:0009378;GO:0006355;GO:0019079;GO:0006281;GO:0016851;GO:0008134;GO:0015995;GO:0005524	K07478	COG2256	L	O34528 Uncharacterized AAA domain-containing protein YrvN yrvN Bacillus subtilis (strain 168)	ATPase, AAA family [Enterococcus faecium]	A0A164J6A6|PHI:6447|RarA|573|Klebsiella_pneumoniae|reduced_virulence	VFG000079(gb|NP_463763) (clpC) endopeptidase Clp ATP-binding chain C [ClpC (VF0072)] [Listeria monocytogenes EGD-e]	-	GO:0006310//DNA recombination;GO:0015979//photosynthesis;GO:0006355//regulation of transcription, DNA-templated;GO:0019079//viral genome replication;GO:0006281//DNA repair;GO:0015995//chlorophyll biosynthetic process;	-	GO:0016887//ATP hydrolysis activity;GO:0003678//DNA helicase activity;GO:0009378//four-way junction helicase activity;GO:0016851//magnesium chelatase activity;GO:0008134//transcription factor binding;GO:0005524//ATP binding;	-
E980_GM002671	1066.05	673.486	1458.62	2.16578	1.11488	0.000662	0.0135813	Chr1	2616329	2617384	+	1056	E980_GM002671	-	K03734	COG1477	H	-	thiamine biosynthesis membrane-associated lipoprotein [Enterococcus faecium E980]	Q884I7|PHI:588|PSPTO2105|317|Pseudomonas_syringae|reduced_virulence	-	-	-	-	-	-
E980_GM002628	870.694	522.342	1219.05	2.33381	1.22269	0.000734749	0.0147286	Chr1	2572667	2573704	-	1038	E980_GM002628	GO:0008270;GO:0016491;GO:0055114	-	COG0604	CR	Q5HM44 Zinc-type alcohol dehydrogenase-like protein SERP1785 SERP1785 Staphylococcus epidermidis (strain ATCC 35984 / RP62A)	zinc-binding alcohol dehydrogenase family protein [Enterococcus faecium]	A0A0H2ZFF9|PHI:10607|FadD6_(PA14_13110)|287|Pseudomonas_aeruginosa|unaffected_pathogenicity	VFG008556(gi:397679934) (pks2) Phthioceranic/hydroxyphthioceranic acid synthase [Sulfolipid-1 biosynthesis and transport (CVF289)] [Mycobacterium abscessus subsp. bolletii str. GO 06]	-	GO:0055114//obsolete oxidation-reduction process;	-	GO:0008270//zinc ion binding;GO:0016491//oxidoreductase activity;	-
E980_GM000178	184.441	111.55	257.332	2.30688	1.20595	0.000838628	0.0166081	Chr1	170086	170715	+	630	E980_GM000178	GO:0005525;GO:0004127;GO:0006810;GO:0008152;GO:0005737;GO:0015937;GO:0016740;GO:0005634;GO:0005524;GO:0006139;GO:0016301;GO:0016887;GO:0004140;GO:0043531;GO:0051085	K00876	COG0572	F	O32033 Uridine kinase udk Bacillus subtilis (strain 168)	Uridine kinase (EC 2. 7. 1. 48) [C1] [Clostridioides difficile|Enterococcus faecium|Enterococcus sp.]	-	VFG011675(gi:57238456) (CJE1606) haloacid dehalogenase-like hydrolase domain/phosphoribulokinase domain protein [Capsule biosynthesis and transport (CVF393)] [Campylobacter jejuni RM1221]	-	GO:0006810//transport;GO:0008152//metabolic process;GO:0015937//coenzyme A biosynthetic process;GO:0006139//nucleobase-containing compound metabolic process;GO:0051085//chaperone cofactor-dependent protein refolding;	GO:0005737//cytoplasm;GO:0005634//nucleus;	GO:0005525//GTP binding;GO:0004127//cytidylate kinase activity;GO:0016740//transferase activity;GO:0005524//ATP binding;GO:0016301//kinase activity;GO:0016887//ATP hydrolysis activity;GO:0004140//dephospho-CoA kinase activity;GO:0043531//ADP binding;	ko00983(Drug metabolism - other enzymes);ko00240(Pyrimidine metabolism)
E980_GM002377	500.07	314.749	685.391	2.17758	1.12273	0.000841156	0.0166081	Chr1	2298673	2299386	-	714	E980_GM002377	GO:0016020	K07507	COG1285	S	-	MULTISPECIES: magnesium transporter MgtC [Enterococcus|Enterococcus faecium|Enterococcus sp.]	D0ZLQ7|PHI:3668__PHI:4693__PHI:4698__PHI:9435|MgtC|28901|Salmonella_enterica|effector_(plant_avirulence_determinant)__reduced_virulence__increased_virulence_(hypervirulence)	VFG022673(gi:169630673) (mgtC) Mg2+ transport P-type ATPase C MgtC [Magnesium transport (CVF313)] [Mycobacterium abscessus ATCC 19977]	-	-	GO:0016020//membrane;	-	-
E980_GM001965	114.667	66.685	162.649	2.43906	1.28633	0.000849	0.0166379	Chr1	1914349	1915272	-	924	E980_GM001965	-	K07058	COG1295	S	-	MULTISPECIES: hypothetical protein [Enterococcus]	-	-	-	-	-	-	-
E980_GM002028	1290.67	761.46	1819.88	2.38998	1.257	0.000876474	0.017049	Chr1	1973178	1974809	-	1632	E980_GM002028	GO:0016021;GO:0008272;GO:0015116	K03321	COG0659	P	-	MULTISPECIES: sodium-independent anion transporter [Enterococcus]	Q4WJR9|PHI:6554|SB|746128|Aspergillus_fumigatus|unaffected_pathogenicity	-	-	GO:0008272//sulfate transport;	GO:0016021//integral component of membrane;	GO:0015116//sulfate transmembrane transporter activity;	-
E980_GM001490	36.142	12.9898	59.2943	4.5647	2.19052	0.000929283	0.0179434	Chr1	1425615	1426427	-	813	E980_GM001490	GO:0016021;GO:0009401	K19509	COG3716	G	-	PTS system mannose/fructose/sorbose specific IID component [Enterococcus faecium]	-	-	-	GO:0009401//phosphoenolpyruvate-dependent sugar phosphotransferase system;	GO:0016021//integral component of membrane;	-	ko02060(Phosphotransferase system (PTS))
E980_GM002118	271.845	167.246	376.444	2.25085	1.17047	0.000949155	0.0181933	Chr1	2062565	2062945	-	381	E980_GM002118	GO:0006464;GO:0003723	K07570	COG1098	R	P80870 General stress protein 13 yugI Bacillus subtilis (strain 168)	MULTISPECIES: hypothetical protein [Enterococcus|Enterococcus faecium]	Q8ZLT3|PHI:3878|Pnp|28901|Salmonella_enterica|reduced_virulence	-	-	GO:0006464//cellular protein modification process;	-	GO:0003723//RNA binding;	-
E980_GM001622	74.2618	41.5822	106.941	2.57181	1.36278	0.00101368	0.0192892	Chr1	1557891	1559663	-	1773	E980_GM001622	GO:0005622;GO:0003676;GO:0006260;GO:0003677;GO:0016787;GO:0005524;GO:0008026;GO:0043140;GO:0004386;GO:0006281	K03654	COG0514	L	O34748 Probable ATP-dependent DNA helicase RecQ recQ Bacillus subtilis (strain 168)	ATP-dependent DNA helicase RecQ [Enterococcus faecium]	Q4I7F9|PHI:1458|GzAra006|5518|Fusarium_graminearum|unaffected_pathogenicity	-	-	GO:0006260//DNA replication;GO:0006281//DNA repair;	GO:0005622//intracellular anatomical structure;	GO:0003676//nucleic acid binding;GO:0003677//DNA binding;GO:0016787//hydrolase activity;GO:0005524//ATP binding;GO:0008026//helicase activity;GO:0043140//3'-5' DNA helicase activity;GO:0004386//helicase activity;	ko03018(RNA degradation)
E980_GM000695	91.9846	52.295	131.674	2.51791	1.33223	0.00103329	0.0194942	Chr1	695789	696469	-	681	E980_GM000695	GO:0044237;GO:0051287;GO:0016491;GO:0006694;GO:0016616;GO:0003824;GO:0008831;GO:0045226;GO:0009089;GO:0008839;GO:0050662;GO:0008152;GO:0016620;GO:0003854;GO:0055114	-	COG0702	R	-	oxidoreductase [Enterococcus faecium E980]	-	-	-	GO:0044237//cellular metabolic process;GO:0006694//steroid biosynthetic process;GO:0045226//extracellular polysaccharide biosynthetic process;GO:0009089//lysine biosynthetic process via diaminopimelate;GO:0008152//metabolic process;GO:0055114//obsolete oxidation-reduction process;	-	GO:0051287//NAD binding;GO:0016491//oxidoreductase activity;GO:0016616//oxidoreductase activity, acting on the CH-OH group of donors, NAD or NADP as acceptor;GO:0003824//catalytic activity;GO:0008831//dTDP-4-dehydrorhamnose reductase activity;GO:0008839//4-hydroxy-tetrahydrodipicolinate reductase;GO:0050662//obsolete coenzyme binding;GO:0016620//oxidoreductase activity, acting on the aldehyde or …	-
E980_GM002060	10.8021	2.82321	18.7809	6.65233	2.73386	0.0010393	0.0194942	Chr1	2006045	2007262	+	1218	E980_GM002060	GO:0004803;GO:0006313;GO:0003677	-	COG3547	X	-	MULTISPECIES: IS110 family transposase [Enterococcus|Enterococcus faecium|Enterococcus sp.]	-	VFG041003(gi:284924301) (aaiW) transposase [AAI/SCI-II (SS182)] [Escherichia coli O44:H18 042]	-	GO:0006313//transposition, DNA-mediated;	-	GO:0004803//transposase activity;GO:0003677//DNA binding;	-
E980_GM002543	359.663	229.051	490.276	2.14046	1.09792	0.00108845	0.0202715	Chr1	2484229	2484735	-	507	E980_GM002543	-	-	COG5652	S	-	conserved hypothetical protein [Enterococcus faecium|Enterococcus faecium,|Enterococcus sp.]	-	-	-	-	-	-	-
E980_GM000712	51.614	27.3034	75.9245	2.78077	1.47548	0.00113628	0.0210132	Chr1	712710	713639	+	930	E980_GM000712	-	K07089	COG0701	S	Q8DUY3 Putative two-component membrane permease complex subunit SMU_747c SMU_747c Streptococcus mutans serotype c (strain ATCC 700610 / UA159)	putative permease [Enterococcus faecium]	-	-	-	-	-	-	-
E980_GM002868	488.737	196.336	781.137	3.97856	1.99225	0.00118982	0.0218494	Plas2	123779	126262	-	2484	E980_GM002868	GO:0055114;GO:0006260;GO:0004748;GO:0005524	K00525	COG0209	F	-	ribonucleoside-diphosphate reductase, adenosylcobalamin-dependent [Enterococcus faecium E980]	-	-	-	GO:0055114//obsolete oxidation-reduction process;GO:0006260//DNA replication;	-	GO:0004748//ribonucleoside-diphosphate reductase activity, thioredoxin disulfide as acceptor;GO:0005524//ATP binding;	ko00240(Pyrimidine metabolism);ko00230(Purine metabolism)
E980_GM000576	399.941	249.824	550.059	2.20179	1.13868	0.00121903	0.0220771	Chr1	574506	575453	-	948	E980_GM000576	-	-	COG1216	G	P57022 Bactoprenol glucosyl transferase gtrB Salmonella phage P22	undecaprenyl phosphate 4-deoxy-4-formamido-L-arabinose transferase [Enterococcus faecium|Enterococcus sp.]	B1PWB6|PHI:6142|GlcV|1639|Listeria_monocytogenes|reduced_virulence	VFG000670(gb|NP_706258) (gtrB) bactoprenol glucosyl transferase [LPS (VF0124)] [Shigella flexneri 2a str. 301]	gb|AAC75314.1|ARO:3003578|pmrF [Escherichia coli str. K-12 substr. MG1655]	-	-	-	-
E980_GM001237	626.172	321.953	930.391	2.88983	1.53099	0.00126747	0.0224073	Chr1	1179355	1181286	+	1932	E980_GM001237	GO:0008982;GO:0006511;GO:0005351;GO:0016020;GO:0009401	K02769	COG1762	GT	P71012 PTS system fructose-specific EIIABC component fruA Bacillus subtilis (strain 168)	phosphoenolpyruvate-dependent sugar phosphotransferase system, EIIA 2 [Enterococcus faecium]	O51369|PHI:6524|FruA1|139|Borreliella_burgdorferi|unaffected_pathogenicity	-	-	GO:0006511//ubiquitin-dependent protein catabolic process;GO:0009401//phosphoenolpyruvate-dependent sugar phosphotransferase system;	GO:0016020//membrane;	GO:0008982//protein-N(PI)-phosphohistidine-sugar phosphotransferase activity;GO:0005351//carbohydrate:proton symporter activity;	ko02060(Phosphotransferase system (PTS));ko00051(Fructose and mannose metabolism)
E980_GM001553	3351.52	1659.95	5043.1	3.03811	1.60317	0.0012953	0.0225263	Chr1	1489988	1491040	+	1053	E980_GM001553	GO:0016491;GO:0008652;GO:0003942;GO:0050661;GO:0006051;GO:0016616;GO:0047465;GO:0046983;GO:0048037;GO:0016620;GO:0005737;GO:0055114	K00134	COG0057	G	O32755 Glyceraldehyde-3-phosphate dehydrogenase gap Lactobacillus delbrueckii subsp. bulgaricus	glyceraldehyde-3-phosphate dehydrogenase, type I [Enterococcus faecium]	P0A038|PHI:6904|GAPDH|1280|Staphylococcus_aureus|reduced_virulence	VFG019077(gi:169832817) (plr/gapA) glyceraldehyde-3-phosphate dehydrogenase, type I [Streptococcal plasmin receptor/GAPDH (CVF123)] [Streptococcus pneumoniae Hungary19A-6]	-	GO:0008652//cellular amino acid biosynthetic process;GO:0006051//N-acetylmannosamine metabolic process;GO:0055114//obsolete oxidation-reduction process;	GO:0005737//cytoplasm;	GO:0016491//oxidoreductase activity;GO:0003942//N-acetyl-gamma-glutamyl-phosphate reductase activity;GO:0050661//NADP binding;GO:0016616//oxidoreductase activity, acting on the CH-OH group of donors, NAD or NADP as acceptor;GO:0047465//N-acylglucosamine-6-phosphate 2-epimerase activity;GO:0046983//protein dimerization activity;GO:0048037//obsolete cofactor binding;GO:0016620//oxidoreductase activ…	ko05132(Salmonella infection);ko05130(Pathogenic Escherichia coli infection);ko00710(Carbon fixation in photosynthetic organisms);ko00010(Glycolysis / Gluconeogenesis)
E980_GM000225	55.8168	30.7215	80.912	2.63372	1.3971	0.00130944	0.0225511	Chr1	222583	223560	-	978	E980_GM000225	GO:0005524	K01597	COG3407	I	-	MULTISPECIES: diphosphomevalonate decarboxylase [Enterococcus|Enterococcus faecium|Enterococcus sp.]	-	-	-	-	-	GO:0005524//ATP binding;	ko00900(Terpenoid backbone biosynthesis)
E980_GM000242	1145.39	743.764	1547.02	2.07999	1.05658	0.0013225	0.0225511	Chr1	238126	239073	-	948	E980_GM000242	-	-	COG1215	N	P37787 Uncharacterized protein SF2094/S2216 SF2094 Shigella flexneri	glycosyl transferase, group 2 family protein [Enterococcus faecium|Enterococcus sp.]	-	VFG006079(gi:116628179) (STER_1440) Glycosyltransferase involved in cell wall biogenesis [Capsule (CVF186)] [Streptococcus thermophilus LMD-9]	-	-	-	-	-
E980_GM002343	97.6946	56.8077	138.581	2.43948	1.28658	0.00139736	0.023674	Chr1	2265461	2266165	-	705	E980_GM002343	GO:0000160;GO:0055114;GO:0000156;GO:0015948;GO:0008901;GO:0006355;GO:0003677	K07668	COG0745	TK	P37478 Transcriptional regulatory protein WalR walR Bacillus subtilis (strain 168)	transcriptional regulator [Enterococcus faecium Com15]	S4E4Q5|PHI:11131|WalR|1351|Enterococcus_faecalis|increased_virulence_(hypervirulence)	VFG031722(gi:15607632) (regX3) Two component sensory transduction protein RegX3 (transcriptional regulatory protein) (probably LuxR-family) [RegX3 (CVF667)] [Mycobacterium tuberculosis H37Rv]	gb|CCP46065.1|ARO:3000816|mtrA [Mycobacterium tuberculosis H37Rv]	GO:0000160//phosphorelay signal transduction system;GO:0055114//obsolete oxidation-reduction process;GO:0015948//methanogenesis;GO:0006355//regulation of transcription, DNA-templated;	-	GO:0000156//phosphorelay response regulator activity;GO:0008901//ferredoxin hydrogenase activity;GO:0003677//DNA binding;	ko02020(Two-component system)
E980_GM000303	986.528	545.223	1427.83	2.61881	1.38891	0.00151116	0.0254378	Chr1	285804	286826	+	1023	E980_GM000303	GO:0003677;GO:0003916;GO:0006265	-	-	-	-	hypothetical protein [Enterococcus faecium]	-	-	-	GO:0006265//DNA topological change;	-	GO:0003677//DNA binding;GO:0003916//DNA topoisomerase activity;	-
E980_GM000245	45.43	24.7384	66.1216	2.67283	1.41837	0.00156714	0.0258824	Chr1	241068	241388	+	321	E980_GM000245	GO:0045454	-	COG0526	O	O34357 Thioredoxin-like protein YtpP ytpP Bacillus subtilis (strain 168)	MULTISPECIES: thiol reductase thioredoxin [Enterococcus|Enterococcus faecium|Enterococcus sp.]	P0A4L3|PHI:7258|TrxA|1639|Listeria_monocytogenes|reduced_virulence	-	-	GO:0045454//cell redox homeostasis;	-	-	-
E980_GM000841	6315.95	3562.41	9069.48	2.54588	1.34817	0.00158639	0.0260365	Chr1	833309	833911	+	603	E980_GM000841	GO:0031083;GO:0015986;GO:0006810;GO:0006323;GO:0005886;GO:0030133;GO:0051726;GO:0005576;GO:0042157;GO:0006869;GO:0045263;GO:0016021;GO:0008289;GO:0015078;GO:0005634;GO:0016853	-	COG4980	R	-	MULTISPECIES: general stress protein [Enterococcus|Enterococcus faecium|Enterococcus sp.]	-	-	-	GO:0015986//ATP synthesis coupled proton transport;GO:0006810//transport;GO:0006323//DNA packaging;GO:0051726//regulation of cell cycle;GO:0042157//lipoprotein metabolic process;GO:0006869//lipid transport;	GO:0031083//BLOC-1 complex;GO:0005886//plasma membrane;GO:0030133//transport vesicle;GO:0005576//extracellular region;GO:0045263//proton-transporting ATP synthase complex, coupling factor F(o);GO:0016021//integral component of membrane;GO:0005634//nucleus;	GO:0008289//lipid binding;GO:0015078//proton transmembrane transporter activity;GO:0016853//isomerase activity;	-
E980_GM002478	3.50444	0	7.00888	Inf	Inf	0.0016302	0.0265895	Chr1	2400438	2400929	-	492	E980_GM002478	-	-	-	-	-	hypothetical protein [Enterococcus faecium]	-	-	-	-	-	-	-
E980_GM001986	156.082	96.6818	215.482	2.22878	1.15625	0.00164268	0.0266097	Chr1	1932837	1933484	+	648	E980_GM001986	GO:0004674;GO:0005622;GO:0006468;GO:0003677;GO:0005524;GO:0046983;GO:0046914;GO:0006355;GO:0003700	K03709	COG1321	K	-	MULTISPECIES: Cro/Cl family transcriptional regulator [Enterococcus|Enterococcus faecium|Enterococcus sp.]	Q99VY1|PHI:9035|MntR|1280|Staphylococcus_aureus|reduced_virulence__unaffected_pathogenicity	VFG013754(gi:38233999) (dtxR) diphtheria toxin repressor [Diphtheria toxin repressor DtxR (CVF517)] [Corynebacterium diphtheriae NCTC 13129]	-	GO:0006468//protein phosphorylation;GO:0006355//regulation of transcription, DNA-templated;	GO:0005622//intracellular anatomical structure;	GO:0004674//protein serine/threonine kinase activity;GO:0003677//DNA binding;GO:0005524//ATP binding;GO:0046983//protein dimerization activity;GO:0046914//transition metal ion binding;GO:0003700//DNA-binding transcription factor activity;	-
E980_GM000640	34.6994	18.1543	51.2445	2.82272	1.49709	0.00165171	0.0266097	Chr1	638861	639727	+	867	E980_GM000640	GO:0043565	-	-	-	-	transcriptional activator, Rgg/GadR/MutR family domain-containing protein [Enterococcus faecium]	-	-	-	-	-	GO:0043565//sequence-specific DNA binding;	-
E980_GM000689	27.9802	11.4335	44.5269	3.89442	1.96141	0.00168332	0.0269536	Chr1	687248	688726	+	1479	E980_GM000689	-	-	-	-	-	M protein trans-acting positive regulator [Enterococcus faecium]	I3TYA5|PHI:5206|HMPREF0351_10119_(WxL_locusC)|1352|Enterococcus_faecium|reduced_virulence	-	-	-	-	-	-
E980_GM000197	359.743	235.739	483.746	2.05204	1.03706	0.00169363	0.0269544	Chr1	191480	192121	-	642	E980_GM000197	GO:0006810;GO:0016020;GO:0005215	K05846	COG1174	E	G2JZ43 Carnitine transport permease protein OpuCB opuCB Listeria monocytogenes serotype 1/2a (strain 10403S)	glycine/betaine/carnitine/choline ABC superfamily ATP binding cassette transporter, membrane protein [Enterococcus faecium|Enterococcus sp.]	A0A550KY48|PHI:10342|NtrB|287|Pseudomonas_aeruginosa|unaffected_pathogenicity	-	-	GO:0006810//transport;	GO:0016020//membrane;	GO:0005215//transporter activity;	ko02010(ABC transporters)
E980_GM002586	365.207	239.28	491.133	2.05254	1.03741	0.00180919	0.0282794	Chr1	2530200	2530445	-	246	E980_GM002586	-	-	COG4466	S	P37466 Protein Veg veg Bacillus subtilis (strain 168)	Protein of unknown function DUF1021 [Enterococcus faecium DO]	-	-	-	-	-	-	-
E980_GM002045	505.832	328.595	683.07	2.07876	1.05572	0.00183593	0.0284695	Chr1	1991063	1993252	+	2190	E980_GM002045	GO:0008152;GO:0003824	K00527	COG1328	F	P28903 Anaerobic ribonucleoside-triphosphate reductase nrdD Escherichia coli (strain K12)	MULTISPECIES: anaerobic ribonucleoside triphosphate reductase [Enterococcus|Enterococcus faecium|Enterococcus sp.]	-	-	-	GO:0008152//metabolic process;	-	GO:0003824//catalytic activity;	ko00240(Pyrimidine metabolism);ko00230(Purine metabolism)
E980_GM001903	3789.64	2132.66	5446.62	2.55391	1.3527	0.00206828	0.0308597	Chr1	1847933	1850167	+	2235	E980_GM001903	GO:0016301;GO:0007165;GO:0003677;GO:0016887;GO:0070526;GO:0007264;GO:0005622;GO:0043531;GO:0051085;GO:0005525;GO:0003924;GO:0003723;GO:0009378;GO:0015979;GO:0003724;GO:0098519;GO:0015995;GO:0005524;GO:0016851;GO:0016021;GO:0006614;GO:0004871;GO:0006310;GO:0006355;GO:0006281;GO:0008134;GO:0005515;GO:0016787	K03697	COG0542	O	Q9CI09 ATP-dependent Clp protease ATP-binding subunit ClpE clpE Lactococcus lactis subsp. lactis (strain IL1403)	ATPase family associated with various cellular activities (AAA) [Enterococcus faecium]	V5VGK1|PHI:11207|ClpB|470|Acinetobacter_baumannii|reduced_virulence	VFG000080(gb|NP_464522) (clpE) ATP-dependent protease [ClpE (VF0073)] [Listeria monocytogenes EGD-e]	-	GO:0007165//signal transduction;GO:0070526//tRNA threonylcarbamoyladenosine modification;GO:0007264//small GTPase mediated signal transduction;GO:0051085//chaperone cofactor-dependent protein refolding;GO:0015979//photosynthesis;GO:0015995//chlorophyll biosynthetic process;GO:0006614//SRP-dependent cotranslational protein targeting to membrane;GO:0006310//DNA recombination;GO:0006355//regulation …	GO:0005622//intracellular anatomical structure;GO:0016021//integral component of membrane;	GO:0016301//kinase activity;GO:0003677//DNA binding;GO:0016887//ATP hydrolysis activity;GO:0043531//ADP binding;GO:0005525//GTP binding;GO:0003924//GTPase activity;GO:0003723//RNA binding;GO:0009378//four-way junction helicase activity;GO:0003724//RNA helicase activity;GO:0098519//nucleotide phosphatase activity, acting on free nucleotides;GO:0005524//ATP binding;GO:0016851//magnesium chelatase a…	-
E980_GM000175	7745.95	3335.4	12156.5	3.64469	1.8658	0.00220507	0.032531	Chr1	167642	168250	-	609	E980_GM000175	GO:0005622;GO:0005840;GO:0006412;GO:0008097;GO:0003735	K02897	COG1825	J	Q837L6 50S ribosomal protein L25 rplY Enterococcus faecalis (strain ATCC 700802 / V583)	MULTISPECIES: 50S ribosomal protein L25/general stress protein Ctc [Enterococcus|Enterococcus faecium|Enterococcus sp.]	-	-	-	GO:0006412//translation;	GO:0005622//intracellular anatomical structure;GO:0005840//ribosome;	GO:0008097//5S rRNA binding;GO:0003735//structural constituent of ribosome;	ko03010(Ribosome)
E980_GM000747	64.4539	27.1617	101.746	3.74594	1.90533	0.00258734	0.0371276	Chr1	743943	744389	+	447	E980_GM000747	GO:0015991;GO:0033179;GO:0015078	K09888	COG3027	D	-	hypothetical protein [Enterococcus faecium|Enterococcus faecium,]	-	-	-	GO:0015991//proton transmembrane transport;	GO:0033179//proton-transporting V-type ATPase, V0 domain;	GO:0015078//proton transmembrane transporter activity;	-
E980_GM002187	609.497	299.17	919.824	3.07459	1.62039	0.00319769	0.0441914	Chr1	2135287	2136354	-	1068	E980_GM002187	GO:0051536;GO:0003824	K06941	COG0820	J	Q833B6 Probable dual-specificity RNA methyltransferase RlmN rlmN Enterococcus faecalis (strain ATCC 700802 / V583)	MULTISPECIES: 23S rRNA (adenine(2503)-C(2))-methyltransferase RlmN [Enterococcus|Enterococcus faecium|Enterococcus sp.]	-	-	gb|CAL64019.1|ARO:3003441|cfrA [Staphylococcus warneri]	-	-	GO:0051536//iron-sulfur cluster binding;GO:0003824//catalytic activity;	-
E980_GM001771	692.335	372.231	1012.44	2.71992	1.44356	0.00334744	0.0453113	Chr1	1711341	1712528	-	1188	E980_GM001771	GO:0003924;GO:0005525;GO:0006576;GO:0005524	K02358	COG0050	J	P33170 Elongation factor Tu tuf Streptococcus oralis	Translation elongation factor Tu: Small GTP-binding protein domain [Acinetobacter calcoaceticus|Clostridioides difficile|Enterococcus faecium|Enterococcus sp.]	W8TRT9|PHI:10282|TufA|1280|Staphylococcus_aureus|increased_virulence_(hypervirulence)__unaffected_pathogenicity	VFG046474 (OOM_0626) elongation factor [EF-Tu (CVF827)] [Francisella noatunensis subsp. orientalis str. Toba 04]	gb|CAA37477.1|ARO:3002891|otr(A) [Streptomyces rimosus]	GO:0006576//cellular biogenic amine metabolic process;	-	GO:0003924//GTPase activity;GO:0005525//GTP binding;GO:0005524//ATP binding;	ko04626(Plant-pathogen interaction)
E980_GM000527	267.838	174.18	361.495	2.07541	1.0534	0.00339574	0.0454573	Chr1	519624	520997	-	1374	E980_GM000527	GO:0016021;GO:0005215;GO:0055085;GO:0016020;GO:0022857;GO:0006810	-	COG2814	G	-	drug: H+ antiporter-2 (14 Spanner) (DHA2) family drug resistance MFS transporter [Enterococcus faecium]	C9YKX4|PHI:8786|HatT_(CDR20291_1226)|1496|Clostridioides_difficile|reduced_virulence	VFG044351(gi:307130374) (yhcA) Inner membrane protein of tripartite multidrug resistance system [achromobactin (IA011)] [Dickeya dadantii 3937]	gb|KIX81495.1|ARO:3002813|lmrB [Bacillus subtilis]	GO:0055085//transmembrane transport;GO:0006810//transport;	GO:0016021//integral component of membrane;GO:0016020//membrane;	GO:0005215//transporter activity;GO:0022857//transmembrane transporter activity;	-
E980_GM002558	109.892	67.8729	151.91	2.23816	1.16231	0.00340859	0.0454573	Chr1	2499626	2502034	-	2409	E980_GM002558	GO:0003676;GO:0006351;GO:0003677;GO:0000723;GO:0006464;GO:0016787;GO:0008026;GO:0005524;GO:0004386;GO:0016151;GO:0003899;GO:0006810;GO:0008270;GO:0006281;GO:0003678	K04066	COG1198	L	P94461 Primosomal protein N' priA Bacillus subtilis (strain 168)	MULTISPECIES: primosomal protein N' [Enterococcus|Enterococcus faecium|Enterococcus sp.]	-	-	-	GO:0006351//transcription, DNA-templated;GO:0000723//telomere maintenance;GO:0006464//cellular protein modification process;GO:0006810//transport;GO:0006281//DNA repair;	-	GO:0003676//nucleic acid binding;GO:0003677//DNA binding;GO:0016787//hydrolase activity;GO:0008026//helicase activity;GO:0005524//ATP binding;GO:0004386//helicase activity;GO:0016151//nickel cation binding;GO:0003899//DNA-directed 5'-3' RNA polymerase activity;GO:0008270//zinc ion binding;GO:0003678//DNA helicase activity;	ko03440(Homologous recombination)
E980_GM002345	41.3365	22.649	60.024	2.65019	1.40609	0.00341016	0.0454573	Chr1	2267205	2267792	-	588	E980_GM002345	-	-	COG0789	K	-	conserved hypothetical protein [Enterococcus faecium|Enterococcus faecium,]	-	-	-	-	-	-	-
E980_GM000004	247.13	163.551	330.709	2.02205	1.01582	0.00366069	0.0479359	Chr1	3120	4244	+	1125	E980_GM000004	-	K03629	COG1195	L	Q839Z2 DNA replication and repair protein RecF recF Enterococcus faecalis (strain ATCC 700802 / V583)	MULTISPECIES: DNA replication/repair protein RecF [Enterococcus|Enterococcus sp.]	-	-	-	-	-	-	ko03440(Homologous recombination)
E980_GM002779	9.55536	3.15536	15.9554	5.05659	2.33816	0.00366912	0.0479359	Plas2	53139	53408	+	270	E980_GM002779	-	-	-	-	-	conserved hypothetical protein [Enterococcus faecium]	-	-	-	-	-	-	-
E980_GM000459	96.8296	59.8009	133.858	2.2384	1.16247	0.00388413	0.0499987	Chr1	446419	447171	+	753	E980_GM000459	GO:0006788;GO:0003677;GO:0016887;GO:0007059;GO:0004392;GO:0000166;GO:0003924;GO:0007049;GO:0005525;GO:0006810;GO:0055114;GO:0016021;GO:0051301;GO:0005524	K02003	COG1136	M	O34697 Bacitracin export ATP-binding protein BceA bceA Bacillus subtilis (strain 168)	macrolide export ATP-binding/permease protein MacB [Enterococcus faecium E980]	Q8Y6E0|PHI:9216|VirB_(lmo1747)|1639|Listeria_monocytogenes|reduced_virulence__unaffected_pathogenicity	VFG005776(gb|NP_687685) (cylA) ABC (ATP-binding cassette) transporter CylA [Beta-hemolysin/cytolysin (CVF171)] [Streptococcus agalactiae 2603V/R]	gb|AAV85982.1|ARO:3000535|macB [Neisseria gonorrhoeae]	GO:0006788//heme oxidation;GO:0007059//chromosome segregation;GO:0007049//cell cycle;GO:0006810//transport;GO:0055114//obsolete oxidation-reduction process;GO:0051301//cell division;	GO:0016021//integral component of membrane;	GO:0003677//DNA binding;GO:0016887//ATP hydrolysis activity;GO:0004392//heme oxygenase (decyclizing) activity;GO:0000166//nucleotide binding;GO:0003924//GTPase activity;GO:0005525//GTP binding;GO:0005524//ATP binding;	-
E980_GM001480	27.3641	14.2437	40.4845	2.84227	1.50705	0.00392311	0.0502541	Chr1	1414237	1415286	-	1050	E980_GM001480	GO:0003735;GO:0006412;GO:0005840;GO:0005622	K01989	COG2984	R	-	MULTISPECIES: ABC transporter substrate-binding protein [Enterococcus|Enterococcus faecium|Enterococcus sp.]	-	VFG050217(gb|YP_001087347.1) (CD0873) ABC transporter substrate-binding protein [CD0873 (VF0593)] [Clostridium difficile 630]	-	GO:0006412//translation;	GO:0005840//ribosome;GO:0005622//intracellular anatomical structure;	GO:0003735//structural constituent of ribosome;	-
E980_GM001489	122.452	37.9688	206.935	5.45013	2.44629	0.00410926	0.0518795	Chr1	1424585	1425562	-	978	E980_GM001489	GO:0005975;GO:0030246	-	COG2222	M	-	putative phosphosugar isomerase [Enterococcus faecium|Enterococcus sp.]	A0A0F6AZV0|PHI:11065|STM14_1285_(AsiR)|28901|Salmonella_enterica|increased_virulence_(hypervirulence)	-	-	GO:0005975//carbohydrate metabolic process;	-	GO:0030246//carbohydrate binding;	-
E980_GM002216	95.0737	43.4328	146.715	3.37797	1.75615	0.00413364	0.0519375	Chr1	2164341	2165492	-	1152	E980_GM002216	GO:0006631;GO:0016616;GO:0016491;GO:0051287;GO:0055114;GO:0005737;GO:0003857;GO:0050662;GO:0046168	K00009	COG0246	G	P27543 Mannitol-1-phosphate 5-dehydrogenase mtlD Enterococcus faecalis (strain ATCC 700802 / V583)	MULTISPECIES: mannitol-1-phosphate 5-dehydrogenase [Enterococcus|Enterococcus faecium|Enterococcus sp.]	Q0U6E8|PHI:2249__PHI:2270|Mpd1|13684|Parastagonospora_nodorum|unaffected_pathogenicity	-	-	GO:0006631//fatty acid metabolic process;GO:0055114//obsolete oxidation-reduction process;GO:0046168//glycerol-3-phosphate catabolic process;	GO:0005737//cytoplasm;	GO:0016616//oxidoreductase activity, acting on the CH-OH group of donors, NAD or NADP as acceptor;GO:0016491//oxidoreductase activity;GO:0051287//NAD binding;GO:0003857//3-hydroxyacyl-CoA dehydrogenase activity;GO:0050662//obsolete coenzyme binding;	ko00051(Fructose and mannose metabolism)
E980_GM002379	4618.32	2613.34	6623.29	2.53442	1.34165	0.00430758	0.0538652	Chr1	2299645	2300463	-	819	E980_GM002379	GO:0030246;GO:0005975	K02564	COG0363	G	P59687 Glucosamine-6-phosphate deaminase nagB Enterococcus faecalis (strain ATCC 700802 / V583)	glucosamine-6-phosphate deaminase [Enterococcus faecium]	Q9C1S8|PHI:206|CaNAG1|5476|Candida_albicans|reduced_virulence	-	-	GO:0005975//carbohydrate metabolic process;	-	GO:0030246//carbohydrate binding;	ko00520(Amino sugar and nucleotide sugar metabolism)
E980_GM000481	31.1904	9.78522	52.5955	5.375	2.42626	0.00435797	0.0540027	Chr1	470331	471023	-	693	E980_GM000481	-	-	-	-	-	hypothetical protein [Enterococcus faecium, HMPREF3199_01642]	-	-	-	-	-	-	-
E980_GM001656	6.89339	1.65281	12.134	7.34143	2.87606	0.00436661	0.0540027	Chr1	1597052	1598344	-	1293	E980_GM001656	GO:0008152;GO:0055114;GO:0016491;GO:0050661	-	COG0673	R	-	NAD-binding Rossmann fold oxidoreductase family protein [Enterococcus faecium E980]	Q5ZUZ0|PHI:6382|IolG|446|Legionella_pneumophila|reduced_virulence	VFG037913(gi:126640166) (A1S_0053) MviM protein [Capsule (CVF775)] [Acinetobacter baumannii ATCC 17978]	-	GO:0008152//metabolic process;GO:0055114//obsolete oxidation-reduction process;	-	GO:0016491//oxidoreductase activity;GO:0050661//NADP binding;	-
E980_GM000918	1609.93	1015.52	2204.34	2.17065	1.11813	0.00448271	0.0550075	Chr1	904364	905482	+	1119	E980_GM000918	-	-	-	-	-	conserved hypothetical protein [Enterococcus faecium|Enterococcus faecium,]	-	-	-	-	-	-	-
E980_GM000554	457.345	292.216	622.475	2.13019	1.09098	0.00469387	0.0562836	Chr1	547539	548915	+	1377	E980_GM000554	GO:0006810;GO:0016020;GO:0009847;GO:0015171;GO:0055085;GO:0016021;GO:0003333	K03294	COG0531	E	Q797A7 Methylthioribose transporter mtrA Bacillus subtilis (strain 168)	amino acid permease family protein [Enterococcus faecium]	A0A0H2XHD4|PHI:6628|BcaP|1280|Staphylococcus_aureus|unaffected_pathogenicity__reduced_virulence	-	-	GO:0006810//transport;GO:0009847//spore germination;GO:0055085//transmembrane transport;GO:0003333//amino acid transmembrane transport;	GO:0016020//membrane;GO:0016021//integral component of membrane;	GO:0015171//amino acid transmembrane transporter activity;	-
E980_GM000909	226.601	130.892	322.309	2.46241	1.30007	0.00478628	0.0569938	Chr1	895352	896302	-	951	E980_GM000909	GO:0012511;GO:0005886;GO:0051205;GO:0016021;GO:0008430;GO:0006886;GO:0004252;GO:0030176	K03217	COG0706	M	Q8DSP8 Membrane protein insertase YidC 2 yidC2 Streptococcus mutans serotype c (strain ATCC 700610 / UA159)	MULTISPECIES: cytochrome oxidase biogenesis protein OxaA [Enterococcus]	-	-	-	GO:0051205//protein insertion into membrane;GO:0006886//intracellular protein transport;	GO:0012511//monolayer-surrounded lipid storage body;GO:0005886//plasma membrane;GO:0016021//integral component of membrane;GO:0030176//integral component of endoplasmic reticulum membrane;	GO:0008430//selenium binding;GO:0004252//serine-type endopeptidase activity;	ko03070(Bacterial secretion system);ko03060(Protein export);ko02024(Quorum sensing)
E980_GM000748	79.9515	50.0598	109.843	2.19424	1.13372	0.00479651	0.0569938	Chr1	744447	744995	+	549	E980_GM000748	GO:0016020;GO:0009403	-	COG1286	S	-	MULTISPECIES: colicin V production protein CvpA [Enterococcus|Enterococcus faecium|Enterococcus sp.]	-	-	-	GO:0009403//toxin biosynthetic process;	GO:0016020//membrane;	-	-
E980_GM000777	12.1583	4.56245	19.7541	4.32971	2.11427	0.00515205	0.0599058	Chr1	775425	776324	+	900	E980_GM000777	GO:0008033;GO:0016879;GO:0005737;GO:0000166;GO:0005524	-	-	-	-	MULTISPECIES: ECF anti-sigma factor [Enterococcus|Enterococcus faecium|Enterococcus sp.]	-	-	-	GO:0008033//tRNA processing;	GO:0005737//cytoplasm;	GO:0016879//ligase activity, forming carbon-nitrogen bonds;GO:0000166//nucleotide binding;GO:0005524//ATP binding;	-
E980_GM000224	45.0781	26.3822	63.774	2.41731	1.2734	0.00519609	0.0601098	Chr1	221485	222570	-	1086	E980_GM000224	GO:0005524	K00938	COG1577	I	-	MULTISPECIES: phosphomevalonate kinase [Enterococcus|Enterococcus faecium|Enterococcus sp.]	-	-	-	-	-	GO:0005524//ATP binding;	ko00900(Terpenoid backbone biosynthesis)
E980_GM001410	51.0243	30.6752	71.3734	2.32674	1.21831	0.0052988	0.0607627	Chr1	1343240	1343887	+	648	E980_GM001410	GO:0004190;GO:0016021	-	COG3212	S	-	lysis protein [Enterococcus faecium]	-	-	-	-	GO:0016021//integral component of membrane;	GO:0004190//aspartic-type endopeptidase activity;	-
E980_GM002910	81.6609	50.9895	112.332	2.20305	1.1395	0.00576154	0.0641093	Plas2	163564	164754	-	1191	E980_GM002910	GO:0004803;GO:0006313;GO:0003677	-	COG3328	X	P35881 Transposase for insertion sequence element IS905 tra905 Lactococcus lactis subsp. lactis (strain IL1403)	IS256 family transposase [Enterococcus faecium]	Q3Y383|PHI:5205|HMPREF0351_10118_(WxL_locusC)|1352|Enterococcus_faecium|reduced_virulence	-	-	GO:0006313//transposition, DNA-mediated;	-	GO:0004803//transposase activity;GO:0003677//DNA binding;	-
E980_GM002782	56.4488	15.1995	97.698	6.42773	2.68431	0.0060144	0.0661873	Plas2	54099	55484	+	1386	E980_GM002782	-	-	-	-	-	MULTISPECIES: hypothetical protein [Enterococcus|Enterococcus faecium|Enterococcus faecium,|Enterococcus sp.]	-	-	-	-	-	-	-
E980_GM001131	25.6917	13.5241	37.8594	2.79941	1.48512	0.00632186	0.0677764	Chr1	1070619	1071083	+	465	E980_GM001131	GO:0008080;GO:0016747	K03789	COG0456	J	-	MULTISPECIES: ribosomal-protein-alanine N-acetyltransferase RimI [Enterococcus|Enterococcus faecium|Enterococcus sp.]	-	-	-	-	-	GO:0008080//N-acetyltransferase activity;GO:0016747//acyltransferase activity, transferring groups other than amino-acyl groups;	-
E980_GM002767	9.28409	2.08097	16.4872	7.92284	2.98602	0.00705304	0.0740851	Plas2	43978	44538	+	561	E980_GM002767	-	K03647	COG1780	F	Q8DRF4 Putative NrdI-like protein spr0156 Streptococcus pneumoniae (strain ATCC BAA-255 / R6)	putative ribonucleotide reductase [Enterococcus faecium E980]	-	-	-	-	-	-	-
E980_GM000356	11.1727	4.58505	17.7604	3.87356	1.95366	0.00722346	0.075273	Chr1	338152	340032	+	1881	E980_GM000356	GO:0016831;GO:0006520;GO:0016829;GO:0030170;GO:0019752	-	COG0076	E	-	tyrosine decarboxylase [Enterococcus faecium]	-	VFG044338(gi:292489701) (dfoJ) putative decarboxylase involved in desferrioxamine biosynthesis [desferrioxamine (IA033)] [Erwinia amylovora CFBP1430]	-	GO:0006520//cellular amino acid metabolic process;GO:0019752//carboxylic acid metabolic process;	-	GO:0016831//carboxy-lyase activity;GO:0016829//lyase activity;GO:0030170//pyridoxal phosphate binding;	-
E980_GM001357	50.1543	13.3908	86.9178	6.49086	2.69841	0.0073815	0.0763142	Chr1	1290892	1291455	+	564	E980_GM001357	GO:0003723	-	-	-	-	hypothetical protein [Enterococcus faecium]	-	-	-	-	-	GO:0003723//RNA binding;	-
E980_GM002410	22.3322	11.1918	33.4726	2.99082	1.58054	0.0078428	0.0798264	Chr1	2328021	2329076	-	1056	E980_GM002410	-	K06198	COG4469	R	-	competence protein CoiA-like protein [Enterococcus faecium]	-	-	-	-	-	-	-
E980_GM002741	7.44925	1.69855	13.2	7.77129	2.95815	0.00800887	0.0802721	Plas2	24784	25590	+	807	E980_GM002741	GO:0008855	-	-	-	-	hypothetical protein [Enterococcus faecium]	-	-	-	-	-	GO:0008855//exodeoxyribonuclease VII activity;	-
E980_GM001228	55.4705	29.7567	81.1842	2.72827	1.44799	0.00834969	0.0824296	Chr1	1171086	1172018	+	933	E980_GM001228	GO:0005524;GO:0005515;GO:0030272;GO:0009396	-	-	-	-	hypothetical protein [Enterococcus faecium]	-	-	-	GO:0009396//folic acid-containing compound biosynthetic process;	-	GO:0005524//ATP binding;GO:0005515//protein binding;GO:0030272//5-formyltetrahydrofolate cyclo-ligase activity;	-
E980_GM000156	40.738	25.0163	56.4596	2.25691	1.17435	0.00938808	0.0890003	Chr1	147719	148309	+	591	E980_GM000156	GO:0005216;GO:0009405;GO:0005576;GO:0008270	-	COG3548	S	-	MULTISPECIES: DUF1211 domain-containing membrane protein [Enterococcus]	-	-	-	GO:0009405//obsolete pathogenesis;	GO:0005576//extracellular region;	GO:0005216//ion channel activity;GO:0008270//zinc ion binding;	-
E980_GM000402	19.8956	10.432	29.3592	2.81434	1.4928	0.00948434	0.089117	Chr1	388456	388965	+	510	E980_GM000402	GO:0008270;GO:0016021	-	-	-	-	conserved hypothetical protein [Enterococcus faecium|Enterococcus faecium,]	-	-	-	-	GO:0016021//integral component of membrane;	GO:0008270//zinc ion binding;	-
E980_GM000019	1184.67	688.584	1680.76	2.44089	1.28741	0.00950546	0.089117	Chr1	20693	22423	-	1731	E980_GM000019	GO:0000287;GO:0016491;GO:0003824;GO:0055114;GO:0030976	K00158	COG0028	EH	P37063 Pyruvate oxidase pox5 Lactobacillus plantarum (strain ATCC BAA-793 / NCIMB 8826 / WCFS1)	MULTISPECIES: pyruvate oxidase [Enterococcus|Enterococcus faecium|Enterococcus sp.]	Q54970|PHI:3604|SpxB|1313|Streptococcus_pneumoniae|increased_virulence_(hypervirulence)	-	-	GO:0055114//obsolete oxidation-reduction process;	-	GO:0000287//magnesium ion binding;GO:0016491//oxidoreductase activity;GO:0003824//catalytic activity;GO:0030976//thiamine pyrophosphate binding;	ko00620(Pyruvate metabolism)
E980_GM000159	152.97	86.8756	219.064	2.52158	1.33433	0.00967714	0.0897956	Chr1	150988	152580	-	1593	E980_GM000159	GO:0016020;GO:0004970;GO:0006810;GO:0005215;GO:0005234	K17073	COG0834	ET	-	His/Glu/Gln/Arg/opine family amino ABC transporter, permease, 3-TM region [Enterococcus faecium]	Q9K034|PHI:8622|Ctp_(NMB0788)|487|Neisseria_meningitidis|unaffected_pathogenicity	VFG002901(gi:108808062) (YPA_2067) histidine transport system permease protein HisQ [O-antigen (CVF043)] [Yersinia pestis Antiqua]	-	GO:0006810//transport;	GO:0016020//membrane;	GO:0004970//ionotropic glutamate receptor activity;GO:0005215//transporter activity;GO:0005234//extracellularly glutamate-gated ion channel activity;	ko02010(ABC transporters)
E980_GM000421	39.2045	24.269	54.14	2.23083	1.15758	0.00976903	0.0903291	Chr1	405646	407523	+	1878	E980_GM000421	GO:0019752;GO:0030170;GO:0016831	-	COG0076	E	-	tyrosine decarboxylase [Enterococcus faecium]	-	VFG044338(gi:292489701) (dfoJ) putative decarboxylase involved in desferrioxamine biosynthesis [desferrioxamine (IA033)] [Erwinia amylovora CFBP1430]	-	GO:0019752//carboxylic acid metabolic process;	-	GO:0030170//pyridoxal phosphate binding;GO:0016831//carboxy-lyase activity;	-
E980_GM002426	482.077	245.47	718.684	2.92779	1.54981	0.0114031	0.10174	Chr1	2348206	2349153	+	948	E980_GM002426	-	-	COG0667	R	P46336 Aldo-keto reductase IolS iolS Bacillus subtilis (strain 168)	MULTISPECIES: oxidoreductase ion channel protein IolS [Enterococcus|Enterococcus faecium|Enterococcus sp.]	Q4V006|PHI:3947|XC_0281|339|Xanthomonas_campestris|reduced_virulence	-	-	-	-	-	-
E980_GM002242	50.1697	8.60126	91.7381	10.6657	3.4149	0.0121302	0.105856	Chr1	2192367	2194028	-	1662	E980_GM002242	GO:0016773;GO:0005975	-	COG1070	G	-	carbohydrate kinase, FGGY family protein [Enterococcus faecium]	-	-	-	GO:0005975//carbohydrate metabolic process;	-	GO:0016773//phosphotransferase activity, alcohol group as acceptor;	-
E980_GM000419	1320.97	813.654	1828.28	2.247	1.168	0.0122008	0.10609	Chr1	402224	403525	-	1302	E980_GM000419	GO:0005215;GO:0005975;GO:0000917;GO:0016810;GO:0006810;GO:0016020	-	COG0726	GM	-	polysaccharide deacetylase [Enterococcus faecium EnGen0033]	-	-	-	GO:0005975//carbohydrate metabolic process;GO:0000917//division septum assembly;GO:0006810//transport;	GO:0016020//membrane;	GO:0005215//transporter activity;GO:0016810//hydrolase activity, acting on carbon-nitrogen (but not peptide) bonds;	-
E980_GM001355	51.2003	11.1822	91.2185	8.15749	3.02813	0.012308	0.106275	Chr1	1288958	1289881	+	924	E980_GM001355	GO:0016020;GO:0030001;GO:0046873;GO:0055085	K03284	-	-	-	Mg2+ cation transporter [Enterococcus faecium EnGen0033]	-	-	-	GO:0030001//metal ion transport;GO:0055085//transmembrane transport;	GO:0016020//membrane;	GO:0046873//metal ion transmembrane transporter activity;	-
E980_GM000540	306.043	123.325	488.761	3.96319	1.98666	0.0123434	0.106275	Chr1	530534	531364	-	831	E980_GM000540	GO:0008199;GO:0006879;GO:0017000	K07217	COG3546	P	O34423 Uncharacterized protein YjqC yjqC Bacillus subtilis (strain 168)	Mn-containing catalase(EC: 1. 11. 1. 6) [Enterococcus faecium]	Q8XDQ1|PHI:7042|KatN|562|Escherichia_coli|effector_(plant_avirulence_determinant)	-	-	GO:0006879//cellular iron ion homeostasis;GO:0017000//antibiotic biosynthetic process;	-	GO:0008199//ferric iron binding;	-
E980_GM000934	70.78	46.1859	95.374	2.065	1.04614	0.0127064	0.109042	Chr1	920505	922691	+	2187	E980_GM000934	GO:0000166;GO:0046872;GO:0016021;GO:0015031;GO:0030001	K17686	COG2608	P	P32113 Probable copper-importing P-type ATPase A copA Enterococcus hirae (strain ATCC 9790 / DSM 20160 / JCM 8729 / LMG 6399 / NBRC 3181 / NCIMB 6459 / NCDO 1258)	copper-translocating P-type ATPase [Enterococcus faecium E980]	A0A0D5YKF1|PHI:8812|CopA_(ABUW_2707)|470|Acinetobacter_baumannii|unaffected_pathogenicity__reduced_virulence	VFG031407(gi:433630073) (ctpV) Putative metal cation transporter P-type ATPase CtpV [Copper exporter (CVF658)] [Mycobacterium canettii CIPT 140070010]	-	GO:0015031//protein transport;GO:0030001//metal ion transport;	GO:0016021//integral component of membrane;	GO:0000166//nucleotide binding;GO:0046872//metal ion binding;	-
E980_GM000136	46.0526	23.9967	68.1085	2.83824	1.505	0.0130926	0.110721	Chr1	127085	127918	+	834	E980_GM000136	GO:0006810;GO:0016020;GO:0005215	-	COG2116	P	-	formate/nitrite transporter family protein [Enterococcus faecium]	-	-	-	GO:0006810//transport;	GO:0016020//membrane;	GO:0005215//transporter activity;	-
E980_GM002195	45.0738	27.439	62.7085	2.28538	1.19243	0.0137077	0.114274	Chr1	2145387	2148083	-	2697	E980_GM002195	GO:0005515	-	-	-	Q53654 Collagen adhesin cna Staphylococcus aureus	LPXTG-domain-containing protein cell wall anchor domain [Enterococcus faecium EnGen0033]	Q3XXN7|PHI:4565|Acm|1352|Enterococcus_faecium|reduced_virulence	VFG043518(gb|AAN12397) (acm) collagen adhesin precursor Acm [Acm (VF0419)] [Enterococcus faecium str. TX2555]	-	-	-	GO:0005515//protein binding;	-
E980_GM000388	18.0294	9.23392	26.8248	2.90503	1.53855	0.0140473	0.116	Chr1	370793	371905	+	1113	E980_GM000388	GO:0003824;GO:0016491;GO:0018580;GO:0051536;GO:0010181;GO:0006222;GO:0055114;GO:0004152;GO:0000105	-	COG1902	C	P54524 Probable NADH-dependent flavin oxidoreductase YqiG yqiG Bacillus subtilis (strain 168)	NADH: flavin oxidoreductase/NADH oxidase [Enterococcus faecium Com15]	A0A0H3KBS1|PHI:7917|NWMN_0826|1280|Staphylococcus_aureus|reduced_virulence	-	-	GO:0006222//UMP biosynthetic process;GO:0055114//obsolete oxidation-reduction process;GO:0000105//histidine biosynthetic process;	-	GO:0003824//catalytic activity;GO:0016491//oxidoreductase activity;GO:0018580//nitronate monooxygenase activity;GO:0051536//iron-sulfur cluster binding;GO:0010181//FMN binding;GO:0004152//dihydroorotate dehydrogenase activity;	-
E980_GM000701	41.3503	23.1986	59.502	2.56489	1.3589	0.0150612	0.120581	Chr1	700257	701342	+	1086	E980_GM000701	GO:0016820;GO:0016887;GO:0043531;GO:0003924;GO:0006810;GO:0005525;GO:0043190;GO:0005215;GO:0005524	K11072	COG3842	E	Q830W6 Spermidine/putrescine import ATP-binding protein PotA potA Enterococcus faecalis (strain ATCC 700802 / V583)	spermidine/putrescine ABC superfamily ATP binding cassette transporter, ABC protein [Enterococcus faecium DO]	Q8DPC2|PHI:6319|PotA|1313|Streptococcus_pneumoniae|reduced_virulence	VFG030686(gi:169628466) (sugC) Probable sugar ABC transporter, ATP-binding protein SugC [Trehalose-recycling ABC transporter (CVF651)] [Mycobacterium abscessus ATCC 19977]	gb|ADZ12699.1|ARO:3005091|RanA [Riemerella anatipestifer RA-GD]	GO:0006810//transport;	GO:0043190//ATP-binding cassette (ABC) transporter complex;	GO:0016820//ATPase-coupled transmembrane transporter activity;GO:0016887//ATP hydrolysis activity;GO:0043531//ADP binding;GO:0003924//GTPase activity;GO:0005525//GTP binding;GO:0005215//transporter activity;GO:0005524//ATP binding;	ko02010(ABC transporters)
E980_GM002949	31.2532	18.578	43.9285	2.36455	1.24157	0.0153641	0.121922	Plas2	196151	196879	-	729	E980_GM002949	GO:0004252;GO:0003677;GO:0006508	K08651	-	-	-	hypothetical protein [Enterococcus faecium]	G2XD68|PHI:8858|VdSSEP1_(VDAG-08100)|27337|Verticillium_dahliae|reduced_virulence	-	-	GO:0006508//proteolysis;	-	GO:0004252//serine-type endopeptidase activity;GO:0003677//DNA binding;	-
E980_GM001352	69.1292	18.7582	119.5	6.37055	2.67142	0.0154001	0.121922	Chr1	1286714	1287631	+	918	E980_GM001352	GO:0016757	-	COG1442	M	P25148 General stress protein A gspA Bacillus subtilis (strain 168)	putative general stress protein A [Enterococcus faecium]	-	VFG019664(gi:194100117) (lgtC) LgtC [LOS synthesis (CVF187)] [Neisseria gonorrhoeae NCCP11945]	-	-	-	GO:0016757//glycosyltransferase activity;	-
E980_GM002400	49.8785	31.9648	67.7922	2.12084	1.08464	0.0154144	0.121922	Chr1	2319026	2319892	-	867	E980_GM002400	GO:0006464;GO:0004719;GO:0006260;GO:0008176;GO:0006281;GO:0006400;GO:0008168;GO:0008152;GO:0000746;GO:0003911	K00563	COG2226	H	-	ribosomal RNA large subunit methyltransferase A, putative [Enterococcus faecium]	-	VFG007973(gi:118468071) (fmt) Fmt protein [GPL locus (CVF650)] [Mycobacterium smegmatis str. MC2 155]	gb|AJD73064.1|ARO:3001301|RlmA(II) [Streptococcus pneumoniae]	GO:0006464//cellular protein modification process;GO:0006260//DNA replication;GO:0006281//DNA repair;GO:0006400//tRNA modification;GO:0008152//metabolic process;GO:0000746//conjugation;	-	GO:0004719//protein-L-isoaspartate (D-aspartate) O-methyltransferase activity;GO:0008176//tRNA (guanine-N7-)-methyltransferase activity;GO:0008168//methyltransferase activity;GO:0003911//DNA ligase (NAD+) activity;	-
E980_GM001696	52.4331	34.5773	70.2889	2.0328	1.02347	0.0156359	0.122738	Chr1	1635092	1635835	-	744	E980_GM001696	GO:0016787;GO:0004806;GO:0016042;GO:0008236;GO:0006508;GO:0003847	K06889	COG1073	T	-	esterase [Enterococcus faecium]	-	-	-	GO:0016042//lipid catabolic process;GO:0006508//proteolysis;	-	GO:0016787//hydrolase activity;GO:0004806//triglyceride lipase activity;GO:0008236//serine-type peptidase activity;GO:0003847//1-alkyl-2-acetylglycerophosphocholine esterase activity;	-
E980_GM001133	13.9858	7.06706	20.9046	2.95803	1.56464	0.0156578	0.122738	Chr1	1072449	1073162	+	714	E980_GM001133	GO:0055114;GO:0005524;GO:0016491	-	COG0489	D	P71051 Putative tyrosine-protein kinase YveL yveL Bacillus subtilis (strain 168)	capsular exopolysaccharide family protein [Enterococcus faecium]	A8YPQ5|PHI:7004|CapB2|1280|Staphylococcus_aureus|reduced_virulence	VFG016404(gi:42784443) (BCE_5398) capsular exopolysaccharide family protein [Polysaccharide capsule (CVF567)] [Bacillus cereus ATCC 10987]	-	GO:0055114//obsolete oxidation-reduction process;	-	GO:0005524//ATP binding;GO:0016491//oxidoreductase activity;	-
E980_GM000351	128.795	75.7699	181.82	2.39963	1.26281	0.0159966	0.125021	Chr1	333101	334819	-	1719	E980_GM000351	GO:0055114;GO:0006631;GO:0016491;GO:0050151	K10254	COG4716	S	-	myosin-cross-reactive antigen-like protein [Enterococcus faecium]	-	-	-	GO:0055114//obsolete oxidation-reduction process;GO:0006631//fatty acid metabolic process;	-	GO:0016491//oxidoreductase activity;GO:0050151//oleate hydratase activity;	-
E980_GM001096	5.79347	1.77142	9.81552	5.54104	2.47016	0.0160809	0.125307	Chr1	1044283	1044441	-	159	E980_GM001096	-	-	-	-	-	hypothetical protein [Enterococcus faecium|Enterococcus faecium,]	-	-	-	-	-	-	-
E980_GM000561	41.7017	26.4957	56.9076	2.1478	1.10286	0.0169405	0.129947	Chr1	553672	556914	+	3243	E980_GM000561	-	-	-	-	-	peptidase [Enterococcus faecium]	-	-	-	-	-	-	-
E980_GM002427	1345.8	741.116	1950.49	2.63183	1.39607	0.0178373	0.1346	Chr1	2349241	2350500	-	1260	E980_GM002427	GO:0055114;GO:0005506;GO:0020037;GO:0016705	K15629	COG2124	QV	-	MULTISPECIES: cytochrome P450 [Enterococcus|Enterococcus faecium|Enterococcus sp.]	-	-	-	GO:0055114//obsolete oxidation-reduction process;	-	GO:0005506//iron ion binding;GO:0020037//heme binding;GO:0016705//oxidoreductase activity, acting on paired donors, with incorporation or reduction of molecular oxygen;	-
E980_GM002840	196.901	109.268	284.535	2.60401	1.38074	0.0179506	0.135067	Plas2	99810	100310	-	501	E980_GM002840	GO:0004803;GO:0003677;GO:0006313	-	COG3385	X	-	MULTISPECIES: IS4 family transposase, partial [Enterococcus|Enterococcus faecium|Enterococcus sp.]	-	-	-	GO:0006313//transposition, DNA-mediated;	-	GO:0004803//transposase activity;GO:0003677//DNA binding;	-
E980_GM002507	317.571	125.984	509.158	4.04145	2.01487	0.0184832	0.136762	Chr1	2437849	2439828	-	1980	E980_GM002507	GO:0009401;GO:0000156;GO:0003677;GO:0000160;GO:0008982;GO:0005622;GO:0003700;GO:0006355	K03491	COG3711	K	-	PRD domain protein [Enterococcus faecium]	-	VFG016311(gi:47566458) (atxA) transcriptional activator atxa, (pxo1-119) [AtxA (CVF568)] [Bacillus anthracis str. Ames Ancestor]	-	GO:0009401//phosphoenolpyruvate-dependent sugar phosphotransferase system;GO:0000160//phosphorelay signal transduction system;GO:0006355//regulation of transcription, DNA-templated;	GO:0005622//intracellular anatomical structure;	GO:0000156//phosphorelay response regulator activity;GO:0003677//DNA binding;GO:0008982//protein-N(PI)-phosphohistidine-sugar phosphotransferase activity;GO:0003700//DNA-binding transcription factor activity;	-
E980_GM000720	241.449	157.633	325.264	2.06342	1.04504	0.0187146	0.136893	Chr1	717595	718320	+	726	E980_GM000720	GO:0003676;GO:0016787;GO:0046872	K15051	COG2169	L	-	DNA-entry nuclease (Competence-specific nuclease) [Enterococcus faecium|Enterococcus sp.]	Q1JMI4|PHI:10544|EndA|1314|Streptococcus_pyogenes|reduced_virulence	VFG005426(gi:71910982) (mf3) streptodornase [Mitogenic factor 3 (CVF139)] [Streptococcus pyogenes MGAS5005]	-	-	-	GO:0003676//nucleic acid binding;GO:0016787//hydrolase activity;GO:0046872//metal ion binding;	-
E980_GM002790	6124.04	3962.64	8285.45	2.09089	1.06412	0.0193956	0.139926	Plas2	60837	62951	+	2115	E980_GM002790	GO:0006376;GO:0008134;GO:0003729;GO:0016301;GO:0003677;GO:0016887;GO:0007264;GO:0051085;GO:0003678;GO:0015995;GO:0005524;GO:0016021;GO:0051301;GO:0006614;GO:0006310;GO:0006281;GO:0006355;GO:0016787;GO:0005515;GO:0006298;GO:0070526;GO:0000166;GO:0005622;GO:0030983;GO:0007059;GO:0005685;GO:0005525;GO:0003724;GO:0009378;GO:0007049;GO:0015979;GO:0003723;GO:0003924;GO:0005634;GO:0016851	K04086	COG0542	O	Q06716 ATP-dependent Clp protease ATP-binding subunit ClpL clpL Lactococcus lactis subsp. lactis	MULTISPECIES: ATP-dependent Clp protease ATP-binding subunit [Enterococcus|Enterococcus faecium|Enterococcus sp.]	P9WPD1|PHI:9919|ClpB|1773|Mycobacterium_tuberculosis|reduced_virulence	VFG000080(gb|NP_464522) (clpE) ATP-dependent protease [ClpE (VF0073)] [Listeria monocytogenes EGD-e]	-	GO:0006376//mRNA splice site selection;GO:0007264//small GTPase mediated signal transduction;GO:0051085//chaperone cofactor-dependent protein refolding;GO:0015995//chlorophyll biosynthetic process;GO:0051301//cell division;GO:0006614//SRP-dependent cotranslational protein targeting to membrane;GO:0006310//DNA recombination;GO:0006281//DNA repair;GO:0006355//regulation of transcription, DNA-templa…	GO:0016021//integral component of membrane;GO:0005622//intracellular anatomical structure;GO:0005685//U1 snRNP;GO:0005634//nucleus;	GO:0008134//transcription factor binding;GO:0003729//mRNA binding;GO:0016301//kinase activity;GO:0003677//DNA binding;GO:0016887//ATP hydrolysis activity;GO:0003678//DNA helicase activity;GO:0005524//ATP binding;GO:0016787//hydrolase activity;GO:0005515//protein binding;GO:0000166//nucleotide binding;GO:0030983//mismatched DNA binding;GO:0005525//GTP binding;GO:0003724//RNA helicase activity;GO:0…	-
E980_GM000306	87.5918	43.7802	131.403	3.00144	1.58565	0.0209626	0.147581	Chr1	289059	290051	-	993	E980_GM000306	GO:0006355;GO:0043565;GO:0003677;GO:0003700	K03484	COG1609	K	P43472 Sucrose operon repressor scrR Pediococcus pentosaceus	transcriptional regulator, LacI family [Enterococcus faecium TX1330]	P99175|PHI:11270|CcpA|1280|Staphylococcus_aureus|reduced_virulence	VFG045670(gi:383327725) (EFAU004_00405) LacI family transcriptional regulator [BopD (CVF615)] [Enterococcus faecium Aus0004]	-	GO:0006355//regulation of transcription, DNA-templated;	-	GO:0043565//sequence-specific DNA binding;GO:0003677//DNA binding;GO:0003700//DNA-binding transcription factor activity;	-
E980_GM001190	356.493	158.327	554.659	3.50325	1.80869	0.0215227	0.151119	Chr1	1126455	1127498	+	1044	E980_GM001190	GO:0003677;GO:0005622;GO:0006260;GO:0004252;GO:0006355;GO:0006508;GO:0003700;GO:0006276	K03705	COG1420	K	Q835R9 Heat-inducible transcription repressor HrcA hrcA Enterococcus faecalis (strain ATCC 700802 / V583)	MULTISPECIES: heat-inducible transcriptional repressor HrcA [Enterococcus|Enterococcus sp.]	-	-	-	GO:0006260//DNA replication;GO:0006355//regulation of transcription, DNA-templated;GO:0006508//proteolysis;GO:0006276//plasmid maintenance;	GO:0005622//intracellular anatomical structure;	GO:0003677//DNA binding;GO:0004252//serine-type endopeptidase activity;GO:0003700//DNA-binding transcription factor activity;	-
E980_GM000349	170.346	108.038	232.654	2.15346	1.10665	0.0222347	0.154059	Chr1	330405	331562	-	1158	E980_GM000349	GO:0055114;GO:0016491;GO:0008270	K00121	COG1063	ER	O06012 Uncharacterized zinc-type alcohol dehydrogenase-like protein AdhB adhB Bacillus subtilis (strain 168)	GroES-like protein [Enterococcus faecium]	Q0UA24|PHI:2256|Xdh1|13684|Parastagonospora_nodorum|unaffected_pathogenicity	VFG030304(gi:379754347) (adhD) alcohol dehydrogenase [MymA operon (CVF649)] [Mycobacterium intracellulare MOTT-02]	-	GO:0055114//obsolete oxidation-reduction process;	-	GO:0016491//oxidoreductase activity;GO:0008270//zinc ion binding;	ko00680(Methane metabolism);ko00626(Naphthalene degradation);ko00625(Chloroalkane and chloroalkene degradation);ko00620(Pyruvate metabolism);ko00350(Tyrosine metabolism);ko00071(Fatty acid degradation);ko00010(Glycolysis / Gluconeogenesis)
E980_GM001356	40.7949	8.50525	73.0846	8.59288	3.10314	0.0232209	0.157566	Chr1	1289961	1290854	+	894	E980_GM001356	GO:0016491;GO:0008152;GO:0055114	-	COG1028	IQR	P0AG85 Uncharacterized oxidoreductase YghA yghA Escherichia coli O157:H7	oxidoreductase, short chain dehydrogenase/reductase family protein [Enterococcus faecium]	Q8XSV8|PHI:5272|FabG2|305|Ralstonia_solanacearum|reduced_virulence	VFG038839(gb|YP_858598) (flmH) short chain dehydrogenase/reductase family oxidoreductase [Polar flagella (CVF786)] [Aeromonas hydrophila subsp. hydrophila ATCC 7966]	-	GO:0008152//metabolic process;GO:0055114//obsolete oxidation-reduction process;	-	GO:0016491//oxidoreductase activity;	-
E980_GM000141	47.0626	30.7949	63.3303	2.05652	1.0402	0.0255186	0.16795	Chr1	130600	130974	+	375	E980_GM000141	GO:0008384	-	COG4550	T	-	MULTISPECIES: hypothetical protein [Enterococcus|Enterococcus faecium|Enterococcus faecium,|Enterococcus sp.]	-	-	-	-	-	GO:0008384//IkappaB kinase activity;	-
E980_GM001443	339.048	172.075	506.02	2.94069	1.55616	0.0256209	0.168201	Chr1	1375611	1376597	+	987	E980_GM001443	-	-	COG3861	S	-	MULTISPECIES: hypothetical protein [Enterococcus|Enterococcus faecium|Enterococcus faecium,|Enterococcus sp.]	-	-	-	-	-	-	-
E980_GM001684	34.9133	16.6879	53.1386	3.18425	1.67096	0.0270343	0.175723	Chr1	1623375	1623998	+	624	E980_GM001684	GO:0016998	-	COG1388	M	-	peptidoglycan-binding protein LysM [Enterococcus faecium]	-	-	-	GO:0016998//cell wall macromolecule catabolic process;	-	-	-
E980_GM000542	687.348	309.092	1065.6	3.44754	1.78557	0.0275094	0.177058	Chr1	532947	533858	+	912	E980_GM000542	GO:0005215;GO:0016020;GO:0006810	K02025	COG1175	G	O31519 Probable ABC transporter permease protein YesP yesP Bacillus subtilis (strain 168)	binding-protein-dependent transport system inner membrane component [Enterococcus faecium]	A0A0H2URB2|PHI:7678|SatB|1313|Streptococcus_pneumoniae|reduced_virulence	VFG030565(gi:31793499) (sugA) sugar-transport integral membrane protein ABC transporter UspA [Trehalose-recycling ABC transporter (CVF651)] [Mycobacterium bovis AF2122/97]	-	GO:0006810//transport;	GO:0016020//membrane;	GO:0005215//transporter activity;	-
E980_GM002599	34.3368	22.0745	46.5991	2.11099	1.07792	0.0279812	0.179216	Chr1	2540273	2541079	+	807	E980_GM002599	GO:0005525	K00931	COG0263	E	Q839W2 Glutamate 5-kinase proB Enterococcus faecalis (strain ATCC 700802 / V583)	delta-1-pyrroline-5-carboxylate synthetase [Enterococcus faecium]	-	-	-	-	-	GO:0005525//GTP binding;	ko00332(Carbapenem biosynthesis);ko00330(Arginine and proline metabolism)
E980_GM001492	20.3558	11.1601	29.5514	2.64795	1.40488	0.0286491	0.182017	Chr1	1427241	1427711	-	471	E980_GM001492	GO:0005737;GO:0008982;GO:0009401	K02794	COG3444	G	-	PTS system, mannose-specific enzyme II, B component [Enterococcus faecium E980]	-	-	-	GO:0009401//phosphoenolpyruvate-dependent sugar phosphotransferase system;	GO:0005737//cytoplasm;	GO:0008982//protein-N(PI)-phosphohistidine-sugar phosphotransferase activity;	ko02060(Phosphotransferase system (PTS));ko00520(Amino sugar and nucleotide sugar metabolism);ko00051(Fructose and mannose metabolism)
E980_GM002722	623.639	394.056	853.223	2.16523	1.11452	0.0299967	0.187998	Plas2	3995	4597	+	603	E980_GM002722	-	-	-	-	-	conserved hypothetical protein [Enterococcus faecium]	-	-	-	-	-	-	-
E980_GM000937	27.4497	17.6482	37.2512	2.11076	1.07776	0.0318389	0.195806	Chr1	926102	928081	-	1980	E980_GM000937	-	-	-	-	-	MULTISPECIES: transglutaminase [Enterococcus|Enterococcus sp.]	-	-	-	-	-	-	-
E980_GM000702	35.7257	23.3178	48.1335	2.06424	1.04561	0.0322585	0.197002	Chr1	701354	702160	+	807	E980_GM000702	GO:0005215;GO:0016020;GO:0006810	K11071	COG1176	E	-	spermidine/putrescine ABC superfamily ATP binding cassette transporter, membrane protein, partial [Enterococcus sp. GMD1E]	A0A0B7LYL4|PHI:6320|PotB|1313|Streptococcus_pneumoniae|reduced_virulence	-	-	GO:0006810//transport;	GO:0016020//membrane;	GO:0005215//transporter activity;	ko02010(ABC transporters)
E980_GM002083	140.911	90.6186	191.204	2.10999	1.07723	0.0334773	0.20117	Chr1	2025421	2026158	-	738	E980_GM002083	GO:0006071;GO:0008889	K01126	COG0584	I	-	glycerophosphodiester phosphodiesterase family protein [Enterococcus faecium|Enterococcus sp.]	A0A0E7TWI5|PHI:4994|GlpQ2|1313|Streptococcus_pneumoniae|reduced_virulence	-	-	GO:0006071//glycerol metabolic process;	-	GO:0008889//glycerophosphodiester phosphodiesterase activity;	ko00564(Glycerophospholipid metabolism)
E980_GM000191	5.74358	2.19452	9.29264	4.23447	2.08218	0.0353423	0.207163	Chr1	183136	183405	-	270	E980_GM000191	GO:0005840;GO:0006412;GO:0005622;GO:0003735	K02954	COG0199	J	Q82Z70 30S ribosomal protein S14 2 rpsN2 Enterococcus faecalis (strain ATCC 700802 / V583)	SSU ribosomal protein S14p (S29e) @ SSU ribosomal protein S14p (S29e)2C zinc-independent' [Enterococcus faecium]	-	-	-	GO:0006412//translation;	GO:0005840//ribosome;GO:0005622//intracellular anatomical structure;	GO:0003735//structural constituent of ribosome;	ko03010(Ribosome)
E980_GM002413	9.29508	4.2529	14.3373	3.37118	1.75325	0.0356037	0.207724	Chr1	2331278	2331970	+	693	E980_GM002413	-	K07025	COG1011	H	-	MULTISPECIES: haloacid dehalogenase [Enterococcus]	-	-	-	-	-	-	-
E980_GM001319	310.901	201.45	420.351	2.08663	1.06117	0.0359003	0.208459	Chr1	1262987	1263910	+	924	E980_GM001319	GO:0045226;GO:0050660;GO:0050662;GO:0055114;GO:0044237;GO:0016491;GO:0003824;GO:0006813;GO:0008831	-	COG0451	M	-	NAD dependent epimerase/dehydratase family protein [Enterococcus faecium]	-	-	-	GO:0045226//extracellular polysaccharide biosynthetic process;GO:0055114//obsolete oxidation-reduction process;GO:0044237//cellular metabolic process;GO:0006813//potassium ion transport;	-	GO:0050660//flavin adenine dinucleotide binding;GO:0050662//obsolete coenzyme binding;GO:0016491//oxidoreductase activity;GO:0003824//catalytic activity;GO:0008831//dTDP-4-dehydrorhamnose reductase activity;	-
E980_GM002042	1.89109	0	3.78218	Inf	Inf	0.0367734	0.21188	Chr1	1987389	1987538	-	150	E980_GM002042	GO:0016286;GO:0006813;GO:0016021	-	-	-	-	MULTISPECIES: D-Ala-teichoic acid biosynthesis protein [Enterococcus|Enterococcus faecium]	-	-	-	GO:0006813//potassium ion transport;	GO:0016021//integral component of membrane;	GO:0016286//small conductance calcium-activated potassium channel activity;	-
E980_GM001350	32.2264	17.7155	46.7374	2.63822	1.39957	0.036918	0.212137	Chr1	1285088	1285612	-	525	E980_GM001350	GO:0003824;GO:0008152	-	-	-	-	hypothetical protein [Enterococcus faecium]	-	-	-	GO:0008152//metabolic process;	-	GO:0003824//catalytic activity;	-
E980_GM001349	1.849	0	3.69801	Inf	Inf	0.0380791	0.213666	Chr1	1284005	1284328	-	324	E980_GM001349	GO:0016020;GO:0006811;GO:0016021;GO:0005216	-	-	-	-	conserved hypothetical protein [Enterococcus faecium|Enterococcus faecium,]	-	-	-	GO:0006811//ion transport;	GO:0016020//membrane;GO:0016021//integral component of membrane;	GO:0005216//ion channel activity;	-
E980_GM001201	1.82113	0	3.64227	Inf	Inf	0.038986	0.215078	Chr1	1137992	1139293	+	1302	E980_GM001201	GO:0055085;GO:0008948;GO:0016021;GO:0016020;GO:0071436;GO:0015081	K03300	-	-	-	citrate transporter [Enterococcus faecium E980]	-	-	-	GO:0055085//transmembrane transport;GO:0071436//sodium ion export across plasma membrane;	GO:0016021//integral component of membrane;GO:0016020//membrane;	GO:0008948//oxaloacetate decarboxylase activity;GO:0015081//sodium ion transmembrane transporter activity;	-
E980_GM000517	657.937	409.521	906.353	2.2132	1.14614	0.0400351	0.219346	Chr1	508420	509316	+	897	E980_GM000517	GO:0051033;GO:0033227;GO:0016020;GO:0006810;GO:0030001;GO:0016021;GO:0004519;GO:0005634;GO:0055085;GO:0007186;GO:0006302;GO:0030145;GO:0016998;GO:0004930;GO:0046873	-	-	-	-	peptidoglycan-binding protein LysM [Enterococcus faecium]	-	-	-	GO:0033227//dsRNA transport;GO:0006810//transport;GO:0030001//metal ion transport;GO:0055085//transmembrane transport;GO:0007186//G protein-coupled receptor signaling pathway;GO:0006302//double-strand break repair;GO:0016998//cell wall macromolecule catabolic process;	GO:0016020//membrane;GO:0016021//integral component of membrane;GO:0005634//nucleus;	GO:0051033//RNA transmembrane transporter activity;GO:0004519//endonuclease activity;GO:0030145//manganese ion binding;GO:0004930//G protein-coupled receptor activity;GO:0046873//metal ion transmembrane transporter activity;	-
E980_GM000641	5623.79	3534.93	7712.65	2.18184	1.12554	0.0404701	0.220486	Chr1	639749	640186	-	438	E980_GM000641	GO:0005524;GO:0004550;GO:0006183;GO:0006241;GO:0006228;GO:0006165	K00940	COG0105	F	A3DDC2 Nucleoside diphosphate kinase ndk Clostridium thermocellum (strain ATCC 27405 / DSM 1237 / NBRC 103400 / NCIMB 10682 / NRRL B-4536 / VPI 7372)	Nucleoside diphosphate kinase (EC 2. 7. 4. 6) [Clostridioides difficile|Enterococcus faecium|Enterococcus sp.]	Q59636|PHI:6438|Ndk|287|Pseudomonas_aeruginosa|increased_virulence_(hypervirulence)	VFG031457(gi:15609582) (ndk) Probable nucleoside diphosphate kinase NdkA (NDK) (NDP kinase) (nucleoside-2-P kinase) [Nucleoside diphosphate kinase (CVF660)] [Mycobacterium tuberculosis H37Rv]	-	GO:0006183//GTP biosynthetic process;GO:0006241//CTP biosynthetic process;GO:0006228//UTP biosynthetic process;GO:0006165//nucleoside diphosphate phosphorylation;	-	GO:0005524//ATP binding;GO:0004550//nucleoside diphosphate kinase activity;	ko00983(Drug metabolism - other enzymes);ko00240(Pyrimidine metabolism);ko00230(Purine metabolism)
E980_GM002781	11.7989	3.54736	20.0505	5.65221	2.49882	0.0407367	0.221022	Plas2	53671	54102	+	432	E980_GM002781	-	-	-	-	-	MULTISPECIES: hypothetical protein [Enterococcus|Enterococcus faecium|Enterococcus faecium,|Enterococcus sp.]	-	-	-	-	-	-	-
E980_GM001353	43.242	11.747	74.7371	6.36221	2.66953	0.041278	0.223037	Chr1	1287624	1288526	+	903	E980_GM001353	GO:0016757	-	COG1442	M	P25148 General stress protein A gspA Bacillus subtilis (strain 168)	MULTISPECIES: universal stress protein A [Enterococcus|Enterococcus faecium]	-	VFG017985(gi:157415661) (C8J_1342) hypothetical protein [Capsule biosynthesis and transport (CVF393)] [Campylobacter jejuni subsp. jejuni 81116]	-	-	-	GO:0016757//glycosyltransferase activity;	-
E980_GM001689	195.15	126.687	263.613	2.08083	1.05716	0.0430705	0.229394	Chr1	1627534	1628856	-	1323	E980_GM001689	GO:0006779;GO:0055114;GO:0003857;GO:0050660;GO:0008033;GO:0043115;GO:0006813;GO:0019354;GO:0006631;GO:0016616;GO:0045454;GO:0016491;GO:0051287	K00383	COG1249	C	-	pyruvate/2-oxoglutarate dehydrogenase complex, dihydrolipoamide dehydrogenase [Enterococcus faecium E980]	C4YR40|PHI:4904|Glr1|5476|Candida_albicans|reduced_virulence	-	-	GO:0006779//porphyrin-containing compound biosynthetic process;GO:0055114//obsolete oxidation-reduction process;GO:0008033//tRNA processing;GO:0006813//potassium ion transport;GO:0019354//siroheme biosynthetic process;GO:0006631//fatty acid metabolic process;GO:0045454//cell redox homeostasis;	-	GO:0003857//3-hydroxyacyl-CoA dehydrogenase activity;GO:0050660//flavin adenine dinucleotide binding;GO:0043115//precorrin-2 dehydrogenase activity;GO:0016616//oxidoreductase activity, acting on the CH-OH group of donors, NAD or NADP as acceptor;GO:0016491//oxidoreductase activity;GO:0051287//NAD binding;	ko00480(Glutathione metabolism)
E980_GM002587	8.5218	4.17551	12.8681	3.0818	1.62377	0.0453199	0.235198	Chr1	2530560	2531138	-	579	E980_GM002587	GO:0006352;GO:0016987;GO:0003677;GO:0006355;GO:0003700	K03091	-	-	-	MULTISPECIES: DNA-directed RNA polymerase sigma-70 factor [Enterococcus]	-	-	-	GO:0006352//DNA-templated transcription, initiation;GO:0006355//regulation of transcription, DNA-templated;	-	GO:0016987//sigma factor activity;GO:0003677//DNA binding;GO:0003700//DNA-binding transcription factor activity;	-
E980_GM002879	24.2226	12.9361	35.5091	2.74497	1.45679	0.045778	0.236545	Plas2	139518	140183	-	666	E980_GM002879	GO:0000978;GO:0005634;GO:0006355;GO:0000982	-	-	-	-	hypothetical protein [Enterococcus faecium]	-	-	-	GO:0006355//regulation of transcription, DNA-templated;	GO:0005634//nucleus;	GO:0000978//RNA polymerase II cis-regulatory region sequence-specific DNA binding;GO:0000982//DNA-binding transcription factor activity, RNA polymerase II-specific;	-
E980_GM001806	80.725	52.8532	108.597	2.05469	1.03892	0.0460075	0.236545	Chr1	1746385	1747407	-	1023	E980_GM001806	GO:0055114;GO:0016705	-	COG2141	HR	-	Luciferase-like monooxygenase [Enterococcus faecium]	-	-	-	GO:0055114//obsolete oxidation-reduction process;	-	GO:0016705//oxidoreductase activity, acting on paired donors, with incorporation or reduction of molecular oxygen;	-
E980_GM002186	15.0767	8.67015	21.4832	2.47783	1.30908	0.0460155	0.236545	Chr1	2133990	2135093	+	1104	E980_GM002186	GO:0003856;GO:0006468;GO:0004674;GO:0005096;GO:0046872;GO:0009073;GO:0016491;GO:0007165;GO:0055114	K00005	COG0371	C	-	MULTISPECIES: glycerol dehydrogenase [Enterococcus|Enterococcus faecium|Enterococcus sp.]	-	-	-	GO:0006468//protein phosphorylation;GO:0009073//aromatic amino acid family biosynthetic process;GO:0007165//signal transduction;GO:0055114//obsolete oxidation-reduction process;	-	GO:0003856//3-dehydroquinate synthase activity;GO:0004674//protein serine/threonine kinase activity;GO:0005096//GTPase activator activity;GO:0046872//metal ion binding;GO:0016491//oxidoreductase activity;	ko00640(Propanoate metabolism);ko00561(Glycerolipid metabolism)
E980_GM001115	12.9401	7.38511	18.495	2.50437	1.32445	0.0460299	0.236545	Chr1	1057044	1057877	+	834	E980_GM001115	GO:0003678;GO:0003924;GO:0015979;GO:0005525;GO:0016851;GO:0015995;GO:0005524;GO:0000723;GO:0016887;GO:0043531;GO:0000166;GO:0006281;GO:0006810;GO:0031683;GO:0019001;GO:0004871;GO:0007186	K02013	COG1120	PH	P49938 Iron(3+)-hydroxamate import ATP-binding protein FhuC fhuC Bacillus subtilis (strain 168)	ferrichrome ABC transporter, ATP-binding protein FhuC [Enterococcus faecium]	W9B5Y9|PHI:7541|FepC_(VK055_1930)|573|Klebsiella_pneumoniae|reduced_virulence	VFG048483 (fepC) iron-enterobactin transporter ATP-binding protein [Ent siderophore (CVF849)] [Klebsiella pneumoniae 342]	gb|AAC74000.1|ARO:3003950|msbA [Escherichia coli str. K-12 substr. MG1655]	GO:0015979//photosynthesis;GO:0015995//chlorophyll biosynthetic process;GO:0000723//telomere maintenance;GO:0006281//DNA repair;GO:0006810//transport;GO:0007186//G protein-coupled receptor signaling pathway;	-	GO:0003678//DNA helicase activity;GO:0003924//GTPase activity;GO:0005525//GTP binding;GO:0016851//magnesium chelatase activity;GO:0005524//ATP binding;GO:0016887//ATP hydrolysis activity;GO:0043531//ADP binding;GO:0000166//nucleotide binding;GO:0031683//G-protein beta/gamma-subunit complex binding;GO:0019001//guanyl nucleotide binding;GO:0004871//obsolete signal transducer activity;	-
E980_GM001359	34.5455	10.6907	58.4002	5.4627	2.44961	0.0472743	0.238909	Chr1	1291706	1292575	+	870	E980_GM001359	-	-	COG1302	S	Q99ZE5 Stress response regulator gls24 homolog SPy_1262 Streptococcus pyogenes serotype M1	general stress protein [Enterococcus faecium]	B1MKP3|PHI:9726|MAB_1247c|36809|Mycobacteroides_abscessus|reduced_virulence	-	-	-	-	-	-
E980_GM000310	92.0826	24.1182	160.047	6.63593	2.7303	0.0473739	0.238909	Chr1	294144	295301	+	1158	E980_GM000310	GO:0005975;GO:0003824;GO:0043169	K01215	COG0366	G	Q54796 Glucan 1,6-alpha-glucosidase dexB Streptococcus pneumoniae serotype 4 (strain ATCC BAA-334 / TIGR4)	MULTISPECIES: glucan 1, 6-alpha-glucosidase [Enterococcus]	A0A0S4VR07|PHI:9816|TreS|305|Ralstonia_solanacearum|reduced_virulence	-	-	GO:0005975//carbohydrate metabolic process;	-	GO:0003824//catalytic activity;GO:0043169//cation binding;	-
E980_GM000422	6.97764	3.12824	10.827	3.46107	1.79122	0.0484997	0.240905	Chr1	407790	409187	+	1398	E980_GM000422	GO:0006810;GO:0016020;GO:0015171;GO:0055085;GO:0003333	K20265	COG0531	E	-	putative glutamate/gamma-aminobutyrate antiporter [Enterococcus faecium]	-	VFG047664 (F7308_1769) hypothetical protein [Glutamate transporter GadC (CVF843)] [Francisella sp. TX077308]	-	GO:0006810//transport;GO:0055085//transmembrane transport;GO:0003333//amino acid transmembrane transport;	GO:0016020//membrane;	GO:0015171//amino acid transmembrane transporter activity;	ko02024(Quorum sensing)
E980_GM000192	226.595	135.791	317.399	2.33741	1.22491	0.0485297	0.240905	Chr1	183593	184540	+	948	E980_GM000192	GO:0016491;GO:0044237;GO:0051287;GO:0008831;GO:0003824;GO:0004488;GO:0009396;GO:0008270;GO:0045226;GO:0050662;GO:0008839;GO:0055114;GO:0016620;GO:0009089	-	-	-	-	zinc-containing alcohol dehydrogenase [Enterococcus faecium|Enterococcus sp.]	F9XQ63|PHI:8597|ZtPks8|1047171|Zymoseptoria_tritici|unaffected_pathogenicity	VFG015869(gi:28871816) (cfa6) coronafacic acid polyketide synthase I [Phytotoxin coronatine (CVF545)] [Pseudomonas syringae pv. tomato str. DC3000]	-	GO:0044237//cellular metabolic process;GO:0009396//folic acid-containing compound biosynthetic process;GO:0045226//extracellular polysaccharide biosynthetic process;GO:0055114//obsolete oxidation-reduction process;GO:0009089//lysine biosynthetic process via diaminopimelate;	-	GO:0016491//oxidoreductase activity;GO:0051287//NAD binding;GO:0008831//dTDP-4-dehydrorhamnose reductase activity;GO:0003824//catalytic activity;GO:0004488//methylenetetrahydrofolate dehydrogenase (NADP+) activity;GO:0008270//zinc ion binding;GO:0050662//obsolete coenzyme binding;GO:0008839//4-hydroxy-tetrahydrodipicolinate reductase;GO:0016620//oxidoreductase activity, acting on the aldehyde or …	-
E980_GM000355	19.8145	12.5079	27.1212	2.16832	1.11658	0.0486307	0.240952	Chr1	336300	337727	-	1428	E980_GM000355	GO:0003677;GO:0006355	-	-	-	-	M protein trans-acting positive regulator [Enterococcus faecium]	-	-	-	GO:0006355//regulation of transcription, DNA-templated;	-	GO:0003677//DNA binding;	-
E980_GM000545	395.907	131.992	659.823	4.99896	2.32163	0.0498254	0.244207	Chr1	535328	535846	+	519	E980_GM000545	GO:0016020;GO:0004573;GO:0009311;GO:0003824	K19302	COG0671	I	-	MULTISPECIES: phosphatase PAP2 family protein [Enterococcus|Enterococcus faecium]	-	-	-	GO:0009311//oligosaccharide metabolic process;	GO:0016020//membrane;	GO:0004573//Glc3Man9GlcNAc2 oligosaccharide glucosidase activity;GO:0003824//catalytic activity;	ko00550(Peptidoglycan biosynthesis)
E980_GM001663	39.6183	22.6213	56.6154	2.50275	1.32351	0.0499099	0.244207	Chr1	1603652	1604269	-	618	E980_GM001663	GO:0004040;GO:0009253	-	COG1705	MN	O32083 Exo-glucosaminidase LytG lytG Bacillus subtilis (strain 168)	N-acetylmuramoyl-L-alanine amidase [Enterococcus faecium]	Q2YPB1|PHI:10351|FlgJ_(BAB1_0260)|235|Brucella_abortus|reduced_virulence	VFG032046(gi:405752294) (aut) N-acetylmuramoyl-L-alanine amidase [Autolysin (GW protein) (CVF232)] [Listeria monocytogenes SLCC2378]	-	GO:0009253//peptidoglycan catabolic process;	-	GO:0004040//amidase activity;	-

## Sheet: Sheet3
Gene_id	Annotation	foldChange(anaerobic_WT/aerobic_WT)	adjusted P	Chromosome	Length(bp)		Table. S7 Transcriptome analysis of WT under aerobic and anaerobic conditions.
E980_GM002780	conserved hypothetical protein	60.8123	0.00843719	Plas2	273
E980_GM000458	amino acid ABC transporter ATP-binding protein	38.3268	3.35517e-17	Chr1	363
E980_GM001603	heavy metal translocating P-type ATPase	30.6374	5.67144e-31	Chr1	1929
E980_GM002788	cI repressor	15.7636	0.00250378	Plas2	447
E980_GM002505	MULTISPECIES: hypothetical protein	15.5797	0.000541159	Chr1	519
E980_GM000780	putative transcriptional regulator	12.0162	5.68578e-11	Chr1	1038
E980_GM002504	MULTISPECIES: PTS cellobiose transporter subunit IIC	11.6969	0.000294288	Chr1	1356
E980_GM002703	MULTISPECIES: hypothetical protein	11.5147	0.00507906	Plas1	180
E980_GM002884	cadmium-exporting ATPase	10.4524	8.44157e-07	Plas2	1902
E980_GM001872	cobalt ABC transporter ATP-binding protein	9.10486	2.1918e-05	Chr1	1824
E980_GM000477	accessory gene regulator protein B, putative	8.13909	0.00626071	Chr1	603
E980_GM000572	transporter, major facilitator family protein	8.03113	0.000117532	Chr1	1293
E980_GM000387	transcriptional regulator, MarR family	7.7276	0.000412824	Chr1	459
E980_GM000674	FIG00628158: hypothetical protein'	7.1312	8.44157e-07	Chr1	510
E980_GM002060	MULTISPECIES: IS110 family transposase	6.65233	0.0194942	Chr1	1218
E980_GM002228	MULTISPECIES: multidrug ABC transporter ATP-binding protein	6.61248	0.00922205	Chr1	1728
E980_GM000714	hypothetical protein	6.48771	0.000163336	Chr1	561
E980_GM002197	conserved hypothetical protein	6.18436	1.8352e-05	Chr1	243
E980_GM002784	hypothetical protein	5.46813	7.3767e-05	Plas2	1218
E980_GM000524	peptidoglycan-binding protein LysM	5.43842	0.00633378	Chr1	609
E980_GM000642	magnesium-translocating P-type ATPase	5.36209	2.49017e-07	Chr1	2649
E980_GM002779	conserved hypothetical protein	5.05659	0.0479359	Plas2	270
E980_GM002117	hypothetical protein	4.96142	7.90204e-09	Chr1	381
E980_GM001713	tyrosine recombinase XerC	4.72106	1.57502e-05	Chr1	945
E980_GM001490	PTS system mannose/fructose/sorbose specific IID component	4.5647	0.0179434	Chr1	813
E980_GM002141	lipoprotein-releasing system ATP-binding protein LolD	4.47032	0.00568699	Chr1	663
E980_GM001101	MULTISPECIES: TVP38/TMEM64 family protein	4.19265	4.99887e-07	Chr1	597
E980_GM000202	tRNA guanosine(34) transglycosylase Tgt	4.12479	1.1829e-05	Chr1	1146
E980_GM000031	hypothetical protein	4.09292	0.000452879	Chr1	492
E980_GM002041	MULTISPECIES: D-alanine--poly(phosphoribitol) ligase	4.07781	1.12951e-05	Chr1	1515
E980_GM002868	ribonucleoside-diphosphate reductase, adenosylcobalamin-dependent	3.97856	0.0218494	Plas2	2484
E980_GM000689	M protein trans-acting positive regulator	3.89442	0.0269536	Chr1	1479
E980_GM002535	septum formation initiator	3.87009	5.42265e-06	Chr1	441
E980_GM000029	oligopeptide ABC transporter	3.80219	0.00644517	Chr1	930
E980_GM000747	hypothetical protein	3.74594	0.0371276	Chr1	447
E980_GM000175	MULTISPECIES: 50S ribosomal protein L25/general stress protein Ctc	3.64469	0.032531	Chr1	609
E980_GM002711	bacterial mobilization protein MobC	3.60888	0.00507906	Plas1	432
E980_GM001857	MULTISPECIES: hypothetical protein	3.47458	0.00166247	Chr1	570
E980_GM002032	signal peptidase I	3.47287	0.000491636	Chr1	390
E980_GM002645	DNA starvation/stationary phase protection protein	3.43885	4.86469e-06	Chr1	468
E980_GM000061	ribosomal protein S10	3.39866	6.826e-05	Chr1	432
E980_GM001883	had superfamily (subfamily iiia) phosphatase	3.37824	0.000776421	Chr1	528
E980_GM000693	Fumarate reductase flavoprotein subunit (EC 1. 3. 99. 1)	3.37678	0.00963978	Chr1	1515
E980_GM000032	conserved hypothetical protein	3.37048	0.00434993	Chr1	597
E980_GM001540	MULTISPECIES: cysteine synthase A	3.31595	0.00233449	Chr1	927
E980_GM001129	universal bacterial protein YeaZ	3.30424	0.000840565	Chr1	825
E980_GM002715	bacteriocin-processing/bacteriocin ABC transporter, ATP-binding protein	3.29855	2.82051e-05	Plas1	2148
E980_GM002205	thymidine kinase	3.22733	0.000117387	Chr1	639
E980_GM001586	hypothetical protein	3.10293	0.00945276	Chr1	210
E980_GM002187	MULTISPECIES: 23S rRNA (adenine(2503)-C(2))-methyltransferase RlmN	3.07459	0.0441914	Chr1	1068
E980_GM000227	deoxyguanosine kinase	3.07152	0.000626371	Chr1	660
E980_GM001553	glyceraldehyde-3-phosphate dehydrogenase, type I	3.03811	0.0225263	Chr1	1053
E980_GM000304	type I restriction-modification system specificity subunit	3.01276	0.00568699	Chr1	564
E980_GM002714	bacteriocin secretion accessory protein	3.00792	0.00248899	Plas1	1359
E980_GM000957	probable NADPH: quinone oxidoreductase 1	2.99017	0.00163636	Chr1	555
E980_GM002530	MULTISPECIES: molecular chaperone Hsp33	2.90401	0.00349372	Chr1	888
E980_GM001237	phosphoenolpyruvate-dependent sugar phosphotransferase system, EIIA 2	2.88983	0.0224073	Chr1	1932
E980_GM002769	MULTISPECIES: ribonucleoside-diphosphate reductase subunit alpha	2.88805	0.00572786	Plas2	2157
E980_GM002672	MULTISPECIES: 1, 4-dihydroxy-2-naphthoate polyprenyltransferase	2.86844	0.000393514	Chr1	954
E980_GM000196	MULTISPECIES: osmoprotectant ABC transporter substrate-binding protein	2.8531	0.000428452	Chr1	918
E980_GM000230	MULTISPECIES: translation initiation factor IF-3	2.84746	0.00159955	Chr1	525
E980_GM000640	transcriptional activator, Rgg/GadR/MutR family domain-containing protein	2.82272	0.0266097	Chr1	867
E980_GM002766	MULTISPECIES: Crp/Fnr family transcriptional regulator	2.79841	0.00166247	Plas2	672
E980_GM000188	holo-(acyl-carrier-protein) synthase	2.79461	0.000757296	Chr1	369
E980_GM002670	FMN-binding protein	2.78485	0.00668402	Chr1	957
E980_GM000712	putative permease	2.78077	0.0210132	Chr1	930
E980_GM001769	hydrolase, alpha/beta domain protein	2.7689	0.0100758	Chr1	762
E980_GM001678	transcriptional regulator, Cro/CI family	2.73885	0.00519257	Chr1	837
E980_GM001771	Translation elongation factor Tu: Small GTP-binding protein domain	2.71992	0.0453113	Chr1	1188
E980_GM000024	VanZ-like protein	2.71868	0.00163636	Chr1	519
E980_GM002434	ATPase, AAA family	2.6963	0.0120888	Chr1	1377
E980_GM001623	GTP-binding protein TypA	2.67474	0.00178893	Chr1	1830
E980_GM000245	MULTISPECIES: thiol reductase thioredoxin	2.67283	0.0258824	Chr1	321
E980_GM002345	conserved hypothetical protein	2.65019	0.0454573	Chr1	588
E980_GM000195	amino acid ABC transporter permease	2.64793	0.00843719	Chr1	678
E980_GM000225	MULTISPECIES: diphosphomevalonate decarboxylase	2.63372	0.0225511	Chr1	978
E980_GM000303	hypothetical protein	2.61881	0.0254378	Chr1	1023
E980_GM000598	diacylglycerol kinase catalytic subunit	2.58168	0.00603564	Chr1	885
E980_GM001622	ATP-dependent DNA helicase RecQ	2.57181	0.0192892	Chr1	1773
E980_GM000947	HAD ATPase, P-type, family IC	2.56102	0.0108999	Chr1	2469
E980_GM001903	ATPase family associated with various cellular activities (AAA)	2.55391	0.0308597	Chr1	2235
E980_GM000841	MULTISPECIES: general stress protein	2.54588	0.0260365	Chr1	603
E980_GM001593	peptidoglycan-binding protein LysM	2.52604	0.00519257	Chr1	627
E980_GM000695	oxidoreductase	2.51791	0.0194942	Chr1	681
E980_GM000740	pyridine nucleotide-disulfide oxidoreductase	2.45183	0.0100758	Chr1	1365
E980_GM002343	transcriptional regulator	2.43948	0.023674	Chr1	705
E980_GM001965	MULTISPECIES: hypothetical protein	2.43906	0.0166379	Chr1	924
E980_GM001977	putative PTS system, cellobiose-specific IIC component	2.40185	0.00354375	Chr1	1461
E980_GM002028	MULTISPECIES: sodium-independent anion transporter	2.38998	0.017049	Chr1	1632
E980_GM002628	zinc-binding alcohol dehydrogenase family protein	2.33381	0.0147286	Chr1	1038
E980_GM001306	MULTISPECIES: ATP-dependent chaperone ClpB	2.31201	0.00568699	Chr1	2610
E980_GM000178	Uridine kinase (EC 2. 7. 1. 48)	2.30688	0.0166081	Chr1	630
E980_GM001995	MULTISPECIES: cell division protein FtsA	2.29023	0.0115637	Chr1	1326
E980_GM002669	oxidoreductase, pyridine nucleotide-disulfide family	2.26117	0.0107454	Chr1	1935
E980_GM002118	MULTISPECIES: hypothetical protein	2.25085	0.0181933	Chr1	381
E980_GM000459	macrolide export ATP-binding/permease protein MacB	2.2384	0.0499987	Chr1	753
E980_GM002558	MULTISPECIES: primosomal protein N'	2.23816	0.0454573	Chr1	2409
E980_GM001986	MULTISPECIES: Cro/Cl family transcriptional regulator	2.22878	0.0266097	Chr1	648
E980_GM000493	O-acetylserine dependent cystathionine beta-synthase	2.21224	0.0115031	Chr1	918
E980_GM000576	undecaprenyl phosphate 4-deoxy-4-formamido-L-arabinose transferase	2.20179	0.0220771	Chr1	948
E980_GM002377	MULTISPECIES: magnesium transporter MgtC	2.17758	0.0166081	Chr1	714
E980_GM002671	thiamine biosynthesis membrane-associated lipoprotein	2.16578	0.0135813	Chr1	1056
E980_GM002543	conserved hypothetical protein	2.14046	0.0202715	Chr1	507
E980_GM000242	glycosyl transferase, group 2 family protein	2.07999	0.0225511	Chr1	948
E980_GM002045	MULTISPECIES: anaerobic ribonucleoside triphosphate reductase	2.07876	0.0284695	Chr1	2190
E980_GM000527	drug: H+ antiporter-2 (14 Spanner) (DHA2) family drug resistance MFS transporter	2.07541	0.0454573	Chr1	1374
E980_GM002586	Protein of unknown function DUF1021	2.05254	0.0282794	Chr1	246
E980_GM000197	glycine/betaine/carnitine/choline ABC superfamily ATP binding cassette transporter, membrane protein	2.05204	0.0269544	Chr1	642
E980_GM000004	MULTISPECIES: DNA replication/repair protein RecF	2.02205	0.0479359	Chr1	1125
E980_GM002231	FMN-dependent NADH-azoreductase	0.499002	0.0368267	Chr1	705
E980_GM000870	Glutamyl-tRNA(Gln) amidotransferase subunit E	0.49092	0.027452	Chr1	417
E980_GM000512	putative galactose mutarotase	0.488055	0.0441914	Chr1	1032
E980_GM000494	MULTISPECIES: elongation factor P	0.486704	0.0290305	Chr1	564
E980_GM002401	MULTISPECIES: copper homeostasis protein CutC	0.486522	0.0299991	Chr1	642
E980_GM000608	MULTISPECIES: PTS beta-glucoside transporter subunit EIIBCA	0.48479	0.0305731	Chr1	1866
E980_GM001998	MULTISPECIES: UDP-N-acetylmuramoylalanine--D-glutamate ligase	0.477458	0.032984	Chr1	1362
E980_GM000437	MULTISPECIES: PadR family transcriptional regulator	0.476408	0.0305731	Chr1	555
E980_GM002050	conserved hypothetical protein	0.472043	0.0496407	Chr1	831
E980_GM001091	conserved hypothetical protein	0.470337	0.0224073	Chr1	432
E980_GM001888	acetyl-CoA carboxylase, biotin carboxyl carrier protein	0.468509	0.0489351	Chr1	504
E980_GM002492	transcriptional regulator, GntR family	0.463527	0.0255842	Chr1	1089
E980_GM001720	integral membrane protein	0.450894	0.0225511	Chr1	603
E980_GM001596	MULTISPECIES: aromatic ring hydroxylating protein	0.450521	0.0353337	Chr1	345
E980_GM000684	acetyltransferase, gnat family	0.448126	0.0224073	Chr1	525
E980_GM001598	YajQ family cyclic di-GMP-binding protein	0.444167	0.025613	Chr1	492
E980_GM000834	MULTISPECIES: PspC family transcriptional regulator	0.441839	0.0220771	Chr1	306
E980_GM000566	amino acid metabolism family protein	0.434836	0.0114747	Chr1	345
E980_GM001417	acetyltransferase, gnat family	0.428077	0.0137645	Chr1	513
E980_GM001366	putative drug ABC exporter, membrane-spanning/permease subunit	0.428068	0.0441914	Chr1	474
E980_GM002437	MULTISPECIES: acetate kinase	0.422843	0.0441914	Chr1	1185
E980_GM000081	MULTISPECIES: 50S ribosomal protein L15	0.41863	0.00383652	Chr1	441
E980_GM002329	toxin-antitoxin system, antitoxin component, Xre family	0.411453	0.0100758	Chr1	321
E980_GM002265	N-acetylmuramoyl-L-alanine amidase	0.410849	0.0447985	Chr1	1011
E980_GM000658	phosphoglycerate mutase family protein	0.404294	0.00259006	Chr1	567
E980_GM001266	DNA-binding response regulator, AraC family	0.399877	0.0224073	Chr1	1509
E980_GM001649	hypothetical protein	0.397704	0.00306297	Chr1	378
E980_GM001703	MULTISPECIES: pyruvate formate lyase-activating protein	0.388234	0.00945276	Chr1	762
E980_GM002001	cell division protein FtsL	0.383276	0.0021009	Chr1	405
E980_GM000058	MULTISPECIES: 30S ribosomal protein S7	0.381221	0.00166247	Chr1	471
E980_GM001617	regulatory protein YlbF	0.375811	0.00277111	Chr1	432
E980_GM000682	phosphate acetyltransferase	0.374226	0.000776421	Chr1	981
E980_GM000117	periplasmic binding protein	0.373329	0.00568699	Chr1	954
E980_GM002422	conserved hypothetical protein	0.372311	0.000777703	Chr1	876
E980_GM002002	MULTISPECIES: 16S rRNA (cytosine(1402)-N(4))-methyltransferase	0.371877	0.00112705	Chr1	960
E980_GM000447	hypothetical protein	0.368185	0.000840565	Chr1	402
E980_GM002643	MULTISPECIES: 30S ribosomal protein S9	0.364567	0.0418036	Chr1	393
E980_GM001126	MULTISPECIES: UDP-glucose 4-epimerase GalE	0.359977	0.000631363	Chr1	990
E980_GM000591	MULTISPECIES: Fe-S cluster assembly protein SufB	0.359007	0.000777703	Chr1	1392
E980_GM002917	MULTISPECIES: beta-phosphoglucomutase	0.35752	0.000698945	Plas2	666
E980_GM001887	3-hydroxyacyl-	0.356814	0.000776421	Chr1	420
E980_GM001403	intracellular maltogenic amylase	0.356126	0.000502906	Chr1	1767
E980_GM000607	transcriptional antiterminator bglG/CAT RNA-binding protein	0.3559	0.000502906	Chr1	852
E980_GM001909	acetyltransferase, gnat family	0.350492	0.000428452	Chr1	435
E980_GM001840	hypothetical protein	0.35046	0.000858916	Chr1	333
E980_GM001616	MULTISPECIES: hypothetical protein	0.341924	0.00190544	Chr1	339
E980_GM001672	sensor histidine kinase	0.337245	0.000552466	Chr1	1521
E980_GM002559	DNA-directed RNA polymerase omega subunit (EC 2. 7. 7. 6)	0.334907	0.000428452	Chr1	306
E980_GM000589	cysteine desulfurase, SufS subfamily	0.333816	0.000840565	Chr1	1236
E980_GM000989	hypothetical protein	0.333782	0.00305121	Chr1	498
E980_GM000588	MULTISPECIES: Fe-S cluster assembly protein SufD	0.329847	0.00124771	Chr1	1287
E980_GM000587	MULTISPECIES: ABC transporter ATP-binding protein	0.329663	0.000732479	Chr1	774
E980_GM000663	ribonucleotide reductase assembly protein NrdI	0.323959	0.000117387	Chr1	447
E980_GM001254	alpha-galactosidase	0.304795	0.00248899	Chr1	2304
E980_GM001892	putative phosphopantetheine-binding protein	0.293197	2.72608e-05	Chr1	225
E980_GM001621	MULTISPECIES: hypothetical protein	0.29272	0.00933116	Chr1	303
E980_GM001629	MULTISPECIES: pyruvate dehydrogenase (acetyl-transferring) E1 component subunit alpha	0.284111	0.000899892	Chr1	1110
E980_GM001557	(3R)-hydroxymyristoyl-	0.283116	8.16844e-06	Chr1	441
E980_GM001871	4-oxalocrotonate tautomerase family enzyme	0.282653	1.57502e-05	Chr1	216
E980_GM000590	Putative iron-sulfur cluster assembly scaffold protein for SUF system2C SufE2'	0.276506	0.00163636	Chr1	471
E980_GM000232	MULTISPECIES: 50S ribosomal protein L20	0.276487	0.000376661	Chr1	360
E980_GM000130	M protein trans-acting positive regulator	0.275109	0.00383652	Chr1	1515
E980_GM000962	MULTISPECIES: 30S ribosomal protein S16	0.269607	2.11009e-06	Chr1	276
E980_GM002943	MULTISPECIES: hypothetical protein	0.268696	0.0284695	Plas2	291
E980_GM000814	PTS family lactose-N, N'-diacetylchitobiose-beta-glucoside (lac) porter component IIB	0.268413	3.86298e-05	Chr1	321
E980_GM000770	NUDIX hydrolase	0.261249	1.85915e-05	Chr1	444
E980_GM001283	rhodanese family protein	0.259641	0.00628404	Chr1	942
E980_GM001856	Ribosomal protein S32, bacterial and organelle form	0.256676	0.0224073	Chr1	180
E980_GM001607	MULTISPECIES: 30S ribosomal protein S20	0.254345	0.000117532	Chr1	255
E980_GM002236	MULTISPECIES: hypothetical protein	0.251964	1.71507e-06	Chr1	435
E980_GM001414	His/Glu/Gln/Arg/opine family amino ABC transporter, permease, 3-TM region	0.246387	0.000427164	Chr1	630
E980_GM001628	MULTISPECIES: 2-oxoisovalerate dehydrogenase subunit beta	0.244668	0.00112705	Chr1	978
E980_GM000100	MULTISPECIES: dipeptide/oligopeptide/nickel ABC transporter ATP-binding protein	0.227778	3.28178e-07	Chr1	1005
E980_GM001627	dihydrolipoyllysine-residue acetyltransferase component of pyruvatede hydrogenase complex	0.216881	2.18739e-06	Chr1	1644
E980_GM001626	Dihydrolipoamide dehydrogenase of pyruvate dehydrogenase complex (EC 1. 8. 1. 4)	0.215488	2.70052e-08	Chr1	1407
E980_GM000513	sugar (Glycoside-Pentoside-Hexuronide) transporter	0.210349	2.70052e-08	Chr1	1455
E980_GM000393	alpha-glycerophosphate oxidase	0.203061	0.0273409	Chr1	1845
E980_GM000116	putative ferrichrome ABC transporter, ATP-binding protein FhuC	0.185957	0.00059458	Chr1	756
E980_GM000148	MULTISPECIES: Holliday junction ATP-dependent DNA helicase RuvA	0.18331	1.43182e-06	Chr1	603
E980_GM000943	MULTISPECIES: hypothetical protein	0.182998	9.73663e-10	Chr1	366
E980_GM000114	iron chelate uptake ABC transporter, FeCT family, permease protein	0.178436	0.0138587	Chr1	951
E980_GM000361	MULTISPECIES: hypothetical protein	0.177685	3.5581e-07	Chr1	363
E980_GM000392	glycerol kinase	0.129199	0.00940363	Chr1	1512
E980_GM000115	iron chelate uptake ABC transporter, FeCT family, permease protein	0.0693562	0.00023	Chr1	957
E980_GM001458	oxidoreductase NAD-binding Rossmann fold protein	0.0436854	5.99914e-30	Chr1	1032
